# Supplementary material for: Modeling ANKRD26 5′-UTR mutation-related thrombocytopenia
Source: Dis Model Mech. 2025 Apr 28;18(4):dmm052222. doi: 10.1242/dmm.052222 (PMC12067082; doi:10.1242/dmm.052222)
Supplement: Table S1. Proteomic analysis of ankrd26ku6 and wt young thrombocytes. [file dmm-18-052222-TableS1.xlsx]

## Sheet: Ak 26 vs wt
SortID	Accession	GENE	Protein name	# PSMs	WTDP7	WTDP8	WTDP9	WTGFP7	WTGFP8	WTGFP9	WTRed7	WTRed8	WTRed9	AK26Δ2DP7	AK26Δ2DP8	AK26Δ2DP9	AK26Δ2GFP7	AK26Δ2GFP8	AK26Δ2GFP9	AK26Δ2Red7	AK26Δ2Red8	AK26Δ2Red9	WTDP(Ave)	WTGFP(Ave)	WTRed(Ave)	AK26Δ2DP(Ave)	AK26Δ2GFP(Ave)	AK26Δ2Red(Ave)	Ratio(AK26Δ2DP/WTDP)	T-test-Ratio(AK26Δ2DP/WTDP)	Log2-Ratio(AK26Δ2DP/WTDP)	log10-T-test-Ratio(AK26Δ2DP/WTDP)	Call (Ratio(AK26Δ2DP/WTDP)>1.25, <0.8, p<0.05)
162	F1QXD5	col10a1a	Collagen, type X, alpha 1a	9	0.499223	0.486116	0.486583	0.808591	0.450779	0.613606	0.65151	0.627619	0.629284	0.594904	0.594581	0.5524	1.98057	0.611036	0.583002	0.887551	0.865597	1	0.490641	0.624325	0.636138	0.580628	1.0582	0.917716	1.18341	0.00365471	0.242948	2.43715
1	Q803B5	zgc:55944	Aspartyl aminopeptidase	2	0.582427	0.542247	0.566975	0.806684	0.701024	0.647892	0.859289	0.896599	0.797806	0.758602	0.713668	0.823268	0.529883	0.746048	0.750772	1.0686	0.964234	1	0.563883	0.718533	0.851231	0.76518	0.675568	1.01094	1.35698	0.00403024	0.440403	2.39467	2
42	X1WCT1	si:ch211-227m13.1	Si:ch211-227m13.1	1	0.133126	0.131325	0.176298	0.139851	0.203061	0.177343	0.801182	0.531612	0.366469	0.235566	0.231321	0.232477	0.0979404	0.212958	0.261442	0.414121	0.282829	1	0.146917	0.173418	0.566421	0.233121	0.19078	0.56565	1.58676	0.00427896	0.666084	2.36866	2
45	O93507	tal1	T-cell acute lymphocytic leukemia protein 1 homolog	1	0.474262	0.569783	0.47248	0.516812	0.613396	0.594689	0.666771	0.620478	0.766375	0.662779	0.710241	0.682502	1.18952	0.74048	0.659896	0.918766	0.69751	1	0.505508	0.574966	0.684541	0.685174	0.863297	0.872092	1.35542	0.00679893	0.438737	2.16756	2
1743	O57332	Y	Proteasome subunit beta	10	0.540825	0.567665	0.585311	0.585466	0.642043	0.568679	0.816442	0.806145	0.743638	0.666772	0.627994	0.648377	0.467938	0.701508	0.588594	1.07016	0.872642	1	0.5646	0.598729	0.788742	0.647714	0.586013	0.980934	1.14721	0.00828999	0.198128	2.08145
2	A0A2R8QSI1	cops7a	COP9 constitutive photomorphogenic homolog subunit 7A	3	0.478422	0.60791	0.540178	0.663655	0.786967	0.678632	1.27661	1.04894	0.82255	0.698713	0.706814	0.73369	0.434454	0.570671	0.694848	0.901077	0.731731	1	0.54217	0.709751	1.04937	0.713072	0.566658	0.877603	1.31522	0.0117089	0.395303	1.93149	2
33	A0A0R4I9E5	kpna5	Importin subunit alpha	3	0.536665	0.723349	0.747505	0.712603	1.06165	0.969474	0.961418	0.99816	0.775069	1.09798	1.09064	0.929909	1.27825	0.947871	0.757762	1.41145	1.53291	1	0.669173	0.914574	0.911549	1.03951	0.994627	1.31479	1.55342	0.0127277	0.635449	1.89525	2
29	A0A8M3ALV0	p4ha2	Procollagen-proline 4-dioxygenase	4	0.952684	1.02624	0.87585	0.85881	0.863641	0.708189	0.921505	0.846611	0.783763	1.25768	1.15746	1.35647	0.585131	0.901939	0.746578	0.970271	0.895792	1	0.951593	0.810213	0.850627	1.25721	0.744549	0.955354	1.32116	0.0132219	0.401805	1.87871	2
297	B0S5A4	si:ch211-150o23.2	Si:ch211-150o23.2	5	0.266252	0.293364	0.284898	0.227575	0.291532	0.292024	0.605141	0.626826	0.650684	0.329393	0.310142	0.328454	0.274568	0.367456	0.308977	0.980156	0.890759	1	0.281505	0.270377	0.62755	0.322663	0.317	0.956972	1.14621	0.0155074	0.196869	1.80946
2059	Q7ZTI0	wu:fb17f11	Sjogren syndrome antigen B (Autoantigen La)	19	0.640669	0.668277	0.634674	0.590551	0.815614	0.667991	0.885702	0.805352	0.857993	0.766588	0.69739	0.752885	0.411015	0.686197	0.803899	1.05091	0.911896	1	0.647873	0.691386	0.849682	0.738954	0.633704	0.987602	1.14058	0.0180315	0.189773	1.74397
220	Q2YDQ6	ldb1	LIM domain-binding protein 1	1	0.499223	0.556015	0.552872	0.549232	0.458362	0.72947	0.61512	0.783135	0.686127	0.616864	0.596294	0.631315	0.527372	0.55536	0.573215	1.06652	0.933033	1	0.536036	0.579021	0.694794	0.614824	0.551982	0.99985	1.14698	0.0200541	0.197843	1.6978
707	O42364	apoeb	Apolipoprotein Eb	32	0.611548	0.593083	0.675575	0.498377	0.711135	0.618335	0.771834	0.815667	0.745645	0.71668	0.786492	0.740088	0.51063	0.787804	0.721412	0.685693	0.959202	1	0.626735	0.609282	0.777715	0.747753	0.673282	0.881632	1.19309	0.020076	0.254706	1.69732
46	A0A8M1PI77	ywhaz	tyrosine 3-monooxygenase/tryptophan 5-monooxygenase activation protein, zeta polypeptide	41	1.08165	1.18934	1.35115	1.97126	1.34981	1.15509	0.971983	0.946586	0.969004	1.50523	1.49416	1.65507	1.26988	1.30698	1.51552	0.956224	1.43931	1	1.20738	1.49205	0.962524	1.55149	1.36413	1.13184	1.285	0.0215295	0.36177	1.66697	2
16	A5PN46	edf1	Edf1 protein	2	1.37702	1.237	1.33282	0.906487	1.06502	1.14209	0.993113	0.83709	1.01113	1.17983	1.09749	1.14532	0.699814	1.05644	0.999631	0.919286	0.95115	1	1.31561	1.03786	0.947112	1.14088	0.918627	0.956812	0.867185	0.021557	-0.205588	1.66641
52	A3KPP9	exoc1	Exocyst complex component 1	1	1.13573	1.1957	1.02535	0.815584	0.988342	1.17046	0.876898	1.11083	1.15291	0.924297	0.932995	0.797675	0.863048	0.98406	0.982854	1.13675	1.09307	1	1.11893	0.991463	1.04688	0.884989	0.94332	1.07661	0.790927	0.0243105	-0.338384	1.61421	1
43	Q7SZR5	sumo1	Small ubiquitin-related modifier 1	1	0.416019	0.624855	0.612108	0.549232	0.795392	0.70346	1.11755	1.16082	0.835924	0.784555	0.843894	0.772081	0.330654	0.807291	0.573215	1.15028	0.854525	1	0.550994	0.682695	1.0381	0.800176	0.570386	1.0016	1.45224	0.0248195	0.538281	1.60521	2
1735	Q9PUC4	unp309	Proteasome activator subunit 2	3	0.811237	0.793248	0.810972	0.754558	0.781911	0.923365	0.947918	0.989432	0.898786	0.882374	0.840467	0.908581	0.554996	0.849047	0.894775	0.92605	0.902837	1	0.805153	0.819945	0.945379	0.877141	0.766273	0.942962	1.08941	0.0254452	0.123546	1.59439
36	Q6P5J4	ppia	Peptidyl-prolyl cis-trans isomerase (Fragment)	21	0.719713	0.620619	0.763019	0.790792	0.740625	0.676267	0.83992	0.891838	0.809844	0.94426	0.825045	0.964034	0.587643	0.737697	0.877998	0.977555	0.875662	1	0.701117	0.735895	0.8472	0.911113	0.734446	0.951072	1.29952	0.025566	0.377975	1.59234	2
1687	A0A0J9YJ24	poldip3	Polymerase (DNA-directed), delta-interacting protein 3 (Fragment)	3	0.794596	0.726526	0.751736	0.518719	0.681645	0.78622	1.21439	1.09972	1.00177	0.89036	0.819905	0.904315	0.644565	0.879669	0.643119	1.23196	1.0679	1	0.75762	0.662194	1.1053	0.871527	0.722451	1.09995	1.15035	0.0255707	0.202071	1.59226
25	Q6NUX4	zgc:85809	Leukotriene A(4) hydrolase	2	0.65315	0.65345	0.664292	0.734852	0.800448	0.807501	0.592229	0.649042	0.641321	0.986183	1.04694	0.778479	1.14431	2.4344	1.9	1.03738	0.86459	1	0.656964	0.780933	0.627531	0.937201	1.82624	0.967325	1.42656	0.0261867	0.512545	1.58192	2
51	Q4V9P8	camk2ga	Calcium/calmodulin-dependent protein kinase	5	1.15653	1.3016	1.07471	1.14233	0.865326	1.35135	0.982548	1.08544	1.0954	0.970213	0.944989	0.925644	0.673026	1.0119	1.04717	1.01293	0.724685	1	1.17762	1.11967	1.05446	0.946949	0.910697	0.912539	0.804122	0.0269508	-0.314513	1.56943	1
40	F6NSR1	sepw1	Selenoprotein W, 1	6	0.852839	0.948932	1.20306	1.03871	1.28072	1.06169	1.32063	1.19811	0.898786	1.88253	1.52843	1.4034	1.09241	1.50184	1.28764	1.04155	0.936052	1	1.00161	1.12704	1.13917	1.60479	1.29396	0.992533	1.60221	0.0273194	0.68006	1.56353	2
39	A0A8M1PS32	rbm15	putative RNA-binding protein 15	1	0.511703	0.622737	0.513381	0.305764	0.507231	0.467003	0.599272	0.620478	0.605878	0.85243	0.899582	0.673971	0.332328	0.716818	0.366298	0.497361	0.465007	1	0.549274	0.426666	0.608543	0.808661	0.471815	0.654123	1.47224	0.0291249	0.55801	1.53574	2
709	F1Q511	acin1b	Apoptotic chromatin condensation inducer 1b	7	0.769635	0.77948	0.69109	0.671283	0.688385	0.773214	1.0119	1.23858	1.11345	0.860415	0.972405	0.865925	0.695628	0.764142	0.731199	1.12687	1.08904	1	0.746735	0.710961	1.12131	0.899582	0.730323	1.07197	1.20469	0.0291857	0.268658	1.53483
1498	A0A8M9Q2I0	LOC100535100	Na(+)/H(+) exchange regulatory cofactor NHE-RF	5	0.312014	0.357968	0.331441	0.307672	0.350512	0.411435	0.79003	0.823601	0.739626	0.437195	0.391532	0.383908	0.303029	0.407821	0.43061	1.00981	0.832382	1	0.333808	0.35654	0.784419	0.404211	0.380487	0.947397	1.21091	0.0298351	0.276093	1.52527
5	A0A8M9P3A5	spna2	spectrin alpha chain, non-erythrocytic 1 isoform X3	457	0.0416019	0.0879033	0.166426	0.309579	0.513972	0.404341	1.95629	2.55412	1.45451	0.437195	0.507193	0.23461	0.00837098	0.580414	0.0139809	1.94887	0.640139	1	0.0986436	0.409297	1.98831	0.392999	0.200922	1.19633	3.98403	0.0302301	1.99423	1.51956	2
1391	Q6NUV5	lmnb1	Lmnb1 protein (Fragment)	103	0.495063	0.488234	0.514791	0.427816	0.520712	0.536757	0.869267	0.922783	0.821212	0.590911	0.538892	0.546002	0.350744	0.599901	0.528476	1.14299	0.869623	1	0.499363	0.495095	0.871087	0.558602	0.49304	1.00421	1.11863	0.0308462	0.161732	1.5108
53	Q6PC16	zgc:86843	NADH dehydrogenase [ubiquinone] 1 beta subcomplex subunit 10	3	0.632349	0.723349	0.73058	0.540332	0.658895	0.728288	0.765378	0.807732	0.777744	0.495088	0.606575	0.543869	0.483842	0.580414	0.581604	0.728874	0.817284	1	0.695426	0.642505	0.783618	0.548511	0.54862	0.848719	0.78874	0.031299	-0.342377	1.50447	1
26	Q32PS5	grpel1	GrpE protein homolog	5	0.291213	0.271124	0.284898	0.307036	0.321864	0.325128	0.785334	0.736322	0.677433	0.379301	0.311855	0.379642	0.310563	0.393902	0.415231	0.997324	0.859557	1	0.282412	0.31801	0.73303	0.356933	0.373232	0.952294	1.26387	0.0329808	0.337853	1.48174	2
522	Q6Q420	rps15a	40S ribosomal protein S15a	3	0.811237	0.784775	0.726349	0.729766	0.971491	0.807501	0.821138	0.942619	0.851305	0.676753	0.687966	0.599322	0.461241	0.665319	0.815084	1.05247	0.868616	1	0.774121	0.836253	0.871687	0.654681	0.647215	0.973696	0.845709	0.0333456	-0.241767	1.47696
1816	A0A8M2BCB9	pdha1a	Pyruvate dehydrogenase E1 component subunit alpha	5	1.11909	1.15227	1.16639	0.827026	1.06586	1.03095	0.907419	0.895012	1.08804	1.05206	1.0101	0.887253	0.73832	0.953438	0.924134	0.932813	1.00148	1	1.14592	0.974613	0.96349	0.983139	0.871964	0.978096	0.857948	0.0339543	-0.221037	1.4691
50	A0A8M1PQQ4	slc25a4	ADP/ATP translocase	23	0.786276	1.02413	0.840591	0.741844	0.685857	0.715282	1.15335	0.925163	1.17564	0.660783	0.608289	0.676104	0.372508	0.69594	0.724208	0.781419	1.0367	1	0.883664	0.714328	1.08472	0.648392	0.597552	0.939374	0.733753	0.0347139	-0.446633	1.4595	1
958	A0A8M2BJL9	aco1	Cytoplasmic aconitate hydratase	3	1.07749	0.999768	1.14382	0.905215	1.30684	1.02859	1.03948	0.934684	0.975691	1.27765	1.31682	1.17732	0.742506	1.1664	1.14643	0.992642	0.741796	1	1.07369	1.08021	0.983286	1.25726	1.01844	0.911479	1.17097	0.0354794	0.2277	1.45002
38	A0A8M2B1X8	si:ch211-222l21.1	prothymosin alpha	38	1.74312	2.16475	2.72346	1.4786	2.53279	2.03708	1.26076	1.09179	1.62905	3.20609	2.9592	3.51275	1.93286	2.63205	2.72487	1.07328	0.958195	1	2.21044	2.01616	1.3272	3.22601	2.42992	1.01049	1.45944	0.0356745	0.545418	1.44764	2
32	A0A8M9PUJ9	crtac1a	cartilage acidic protein 1a isoform X2	1	1.17317	0.987059	1.2355	0.994211	1.06249	0.85361	1.56773	1.54961	1.60297	1.47528	1.31425	1.43965	0.643728	1.40997	0.95629	1.41613	1.34167	1	1.13191	0.970103	1.57344	1.40973	1.00333	1.2526	1.24544	0.0356977	0.316656	1.44736	2
1146	A0A2R8Q5D9	fhl1a	Four and a half LIM domains 1a	5	0.744674	0.685222	0.785585	0.728495	0.885548	0.806318	0.852833	0.814873	0.8065	0.922301	0.814764	0.874456	0.607733	0.857398	0.84724	0.941137	0.845466	1	0.738494	0.806787	0.824735	0.870507	0.77079	0.928868	1.17876	0.0363127	0.23727	1.43994
34	A0A8N7UVR1	si:ch1073-15f12.3	laminin subunit beta-3	2	0.490902	0.694754	0.805331	2.07933	0.800448	0.820506	0.785334	0.795831	0.973685	0.922301	0.964695	1.1112	3.90506	0.957614	0.764753	0.959346	3.48453	1	0.663662	1.23343	0.851616	0.999398	1.87581	1.81463	1.50588	0.0363408	0.59061	1.43961	2
2516	A0A8M9Q7M4	LOC110437822	zinc finger protein OZF-like isoform X1	4	0.403538	0.459639	0.4753	1.42711	0.429714	0.533211	0.558773	0.61413	0.596516	0.539007	0.587727	0.507611	0.468775	0.58459	0.480941	0.701821	0.639132	1	0.446159	0.796679	0.589806	0.544782	0.511435	0.780318	1.22105	0.0365269	0.288119	1.43739
1566	Q6NV13	nudc	Nuclear migration protein nudC	3	0.719713	0.738176	0.73058	0.690354	0.665636	0.766121	0.919158	0.820428	0.864011	0.702705	0.634848	0.661174	0.782686	0.755791	0.819278	0.984838	0.88774	1	0.72949	0.70737	0.867866	0.666242	0.785918	0.957526	0.913299	0.0365602	-0.130841	1.43699
44	A0A8M1PFC8	strip1	striatin-interacting protein 1 homolog	1	0.769635	0.554956	0.658651	0.641406	0.720403	0.723558	1.2543	1.23382	0.901461	1.01214	0.837896	0.882987	0.498073	1.00494	0.696247	1.08161	0.966247	1	0.661081	0.695123	1.12986	0.911006	0.733086	1.01595	1.37806	0.0367956	0.462635	1.4342	2
4	A0A2R8Q7L5	si:ch211-269m15.3	Si:ch211-269m15.3	1	0.511703	0.471289	0.579669	0.73358	0.835836	0.74484	1.21204	0.967216	0.916173	0.892356	0.76336	0.639846	1.29499	1.03138	0.665489	1.19762	0.88472	1	0.520887	0.771419	1.03181	0.765187	0.997287	1.02745	1.46901	0.0371326	0.554842	1.43024	2
112	A7YYJ4	gnb1b	Guanine nucleotide binding protein (G protein), beta polypeptide 1, like	18	1.95113	1.95717	1.74606	2.20201	1.595	2.05954	1.16039	1.17669	1.4525	1.68689	1.59526	1.68279	1.18282	1.35291	1.49036	1.00149	1.13031	1	1.88479	1.95218	1.26319	1.65498	1.34203	1.04393	0.878074	0.0383333	-0.187586	1.41642
49	A0A8M1RTG2	si:rp71-36a1.3	uncharacterized protein si:rp71-36a1.3	7	1.46439	1.20947	1.24537	0.909665	1.22932	1.18465	1.8119	1.59801	1.87983	1.086	0.996394	0.797675	0.918296	1.11629	0.940912	1.25017	1.44233	1	1.30641	1.10788	1.76325	0.960023	0.991832	1.23083	0.734857	0.0411577	-0.444465	1.38555	1
37	Q1JPZ7	prpf39	Pre-mRNA-processing factor 39	5	0.461781	0.677809	0.634674	0.624243	0.729671	0.865433	1.05298	1.04656	0.908148	0.866404	0.835326	0.744354	0.68056	0.825385	0.671081	1.18045	0.90485	1	0.591421	0.739782	1.00256	0.815361	0.725676	1.02843	1.37865	0.0412767	0.463253	1.3843	2
1765	A0A8M2BJV5	LOC100002814	protein FAM57B	3	0.553305	0.554956	0.487994	0.592458	0.554415	0.704642	0.825246	0.991019	0.777744	0.640819	0.580016	0.656908	0.921644	0.576239	0.448785	0.996284	0.90485	1	0.532085	0.617172	0.86467	0.625915	0.648889	0.967045	1.17634	0.0433606	0.234309	1.3629
1770	A0A2R8RM45	prkcdb	Protein kinase C	1	1.40614	1.31431	1.27358	1.50467	1.02879	1.29933	0.967874	1.00292	1.10141	1.24171	1.03752	1.04721	0.752551	1.1149	1.10868	1.03374	0.906863	1	1.33135	1.27759	1.02407	1.10881	0.992043	0.980202	0.832853	0.0449035	-0.263867	1.34772
41	B2GPN5	srsf4	Serine and arginine-rich-splicing factor 4	2	0.490902	0.741353	0.73058	0.784435	0.896502	0.943463	0.970222	1.13384	1.00846	0.866404	1.0161	0.891519	0.585968	0.86575	0.819278	1.17109	1.04375	1	0.654279	0.8748	1.03751	0.924674	0.756999	1.07161	1.41327	0.0450873	0.499039	1.34595	2
47	Q6NY25	wdr1	WD repeat domain 1	32	1.26886	1.47423	1.86171	1.60447	1.72307	1.44712	1.04359	0.973563	1.18701	1.93643	2.11445	2.27359	1.3201	1.69809	2.00625	0.989	1.0206	1	1.53493	1.59155	1.06806	2.10815	1.67482	1.0032	1.37345	0.0451421	0.457804	1.34542	2
243	Q503Z2	zgc:110000	Non-specific serine/threonine protein kinase	1	0.482582	0.485057	0.551461	0.442437	0.667321	0.545033	0.65151	0.584773	0.700839	0.584922	0.567165	0.641979	0.638705	0.626346	0.711625	0.758528	0.967254	1	0.506367	0.551597	0.645707	0.598022	0.658892	0.908594	1.18101	0.0453608	0.240016	1.34332
35	A0A8M1MZZ8	ppil3	Peptidyl-prolyl cis-trans isomerase	1	0.798757	0.890683	0.83918	0.823848	1.00182	1.14682	1.08057	0.909294	0.993078	0.950249	1.11291	1.2541	0.561693	0.933952	0.831861	1.1612	0.926994	1	0.842873	0.990829	0.994313	1.10575	0.775835	1.0294	1.31189	0.0456593	0.391641	1.34047	2
876	Q66HV4	copb1	Coatomer subunit beta	4	1.26054	1.15122	1.01971	1.06096	0.861956	0.993119	0.921505	1.00371	0.903467	0.94426	0.939849	0.949105	1.51682	1.02721	1.0206	1.08837	0.852512	1	1.14382	0.972011	0.942896	0.944405	1.18821	0.980293	0.825658	0.0458242	-0.276384	1.33891
3	A0A0R4IKP3	elmod2	ELMO/CED-12 domain-containing 2 (Fragment)	1	0.461781	0.398213	0.569796	0.852454	0.69007	0.893807	0.944983	0.989432	0.745645	0.960231	0.629707	0.765682	0.367486	0.926992	0.896173	0.985879	0.827349	1	0.476597	0.81211	0.893353	0.785207	0.730217	0.937743	1.64753	0.0462928	0.720304	1.33449	2
28	Q6DG22	ada	Adenosine deaminase	6	1.33542	1.40857	2.00275	1.35909	2.00955	1.42347	1.2367	1.14971	1.22379	2.20594	2.36719	3.07766	1.21044	1.88043	1.42745	0.983277	0.892772	1	1.58225	1.59737	1.2034	2.55026	1.50611	0.958683	1.6118	0.0469703	0.688669	1.32818	2
48	Q6PI45	CH73-223D24.2	Zgc:55347	2	0.819558	1.08343	0.868798	0.836561	0.914196	1.04159	1.24843	1.10131	1.2579	1.22574	1.19687	1.1048	1.40046	1.09402	0.685062	1.03738	1.00449	1	0.92393	0.930783	1.20255	1.1758	1.05985	1.01396	1.27261	0.0470969	0.347793	1.32701	2
31	H9GX78	actn4	Actinin, alpha 4	61	0.973485	1.37574	1.29615	1.25294	1.27061	1.27805	0.879245	0.953727	1.19437	1.53118	1.55242	1.66573	0.916622	1.20119	1.58823	0.895355	0.906863	1	1.21512	1.2672	1.00911	1.58311	1.23535	0.934073	1.30284	0.0471899	0.38166	1.32615	2
30	A0A8M2B6P3	anp32b	acidic leucine-rich nuclear phosphoprotein 32 family member B isoform X1	5	0.407699	0.499884	0.428758	2.47726	0.435612	1.25913	0.83992	0.845818	0.821881	0.600893	0.506336	0.556666	0.325631	0.534482	0.574613	0.985358	0.996443	1	0.445447	1.39067	0.835873	0.554632	0.478242	0.993934	1.24511	0.0489649	0.316277	1.31012	2
27	A0A0R4IDX9	ninj1	Ninjurin-1	1	0.0416019	0.17157	0.616339	0.369333	1.79132	0.67272	0.189584	0.36102	0.316314	0.776569	1.78546	2.32477	0.982753	0.46628	1.07932	0.588926	0.572703	1	0.276504	0.944457	0.288972	1.62893	0.842785	0.720543	5.89118	0.0496633	2.55856	1.30396	2
885	A0A8M6Z3G7	cirbpa	cold inducible RNA binding protein isoform X1	19	0.936043	0.979646	1.10292	0.786342	0.960537	1.02741	0.917397	0.898186	0.968335	1.10996	1.18145	1.22424	0.649588	0.996586	1.03458	0.953103	0.873649	1	1.0062	0.924762	0.927972	1.17188	0.893586	0.94225	1.16466	0.0509488	0.219904	1.29287
141	A0A8M3B9E6	add2	beta-adducin isoform X2	14	0.361937	0.377031	0.392088	0.348355	0.407807	0.407888	0.667358	0.640314	0.797806	0.447176	0.427516	0.396704	0.356604	0.51778	0.441795	0.973913	0.818291	1	0.377018	0.388017	0.701826	0.423799	0.438726	0.930734	1.12408	0.0519061	0.168744	1.28478
832	A0A8M1PHH0	cdc42	Cell division control protein 42 homolog	7	1.76392	1.41281	1.68259	1.07367	1.52928	1.32416	1.08702	1.04894	1.22647	1.33155	1.36051	1.28822	1.01958	1.32925	1.26247	0.973913	0.965241	1	1.61977	1.30904	1.12081	1.32676	1.20377	0.979718	0.819102	0.0536048	-0.287884	1.2708
2253	A0A2R8QNR8	tpi1b	Triosephosphate isomerase	10	1.04421	0.994473	1.25383	1.16267	1.28156	1.03568	1.04183	0.939445	0.969672	1.3555	1.27312	1.33515	1.03549	1.28331	1.35195	0.825641	0.828356	1	1.0975	1.15997	0.983649	1.32126	1.22358	0.884666	1.20387	0.0547772	0.267684	1.2614
54	G1K2N2	brk1	Probable protein BRICK1	1	2.25482	1.73794	1.76439	1.2434	1.61185	1.49204	0.794138	0.803765	0.96566	1.32755	1.57555	1.36287	0.854677	1.23321	1.2429	0.725752	0.604911	1	1.91905	1.4491	0.854521	1.42199	1.11026	0.776888	0.740987	0.0548787	-0.432481	1.2606	1
1692	A0A8M3AWK2	ptbp3	polypyrimidine tract-binding protein 3	3	2.05513	1.73477	1.58386	1.20017	1.93287	1.64219	1.00837	0.960868	1.24586	1.46131	1.43248	1.34368	1.16775	1.43225	1.43863	1.06496	1.18567	1	1.79126	1.59175	1.0717	1.41249	1.34621	1.08354	0.788546	0.0574809	-0.342733	1.24048
613	Q504B1	zgc:109973	Activated RNA polymerase II transcriptional coactivator p15	9	0.65315	0.826079	0.865977	0.675097	0.90914	0.798042	1.11813	0.899773	0.94961	0.998161	0.962124	1.2349	0.734972	0.957614	1.08212	1.02594	0.787089	1	0.781736	0.794093	0.989172	1.06506	0.924901	0.937676	1.36243	0.0580503	0.446186	1.2362
1454	A0A8M1PDJ8	slc25a20	mitochondrial carnitine/acylcarnitine carrier protein	1	0.416019	0.42363	0.519022	0.481849	0.527453	0.48119	0.732509	0.771234	0.688133	0.564959	0.518331	0.560932	0.267034	0.537266	0.48933	0.908361	0.8042	1	0.452891	0.496831	0.730625	0.548074	0.43121	0.904187	1.21017	0.0588524	0.275207	1.23024
2149	O73872	sod1	Superoxide dismutase [Cu-Zn]	30	0.906922	0.830316	1.09869	1.0368	1.08355	0.829964	1.84595	1.2116	0.971678	1.23572	1.11634	1.16665	0.841283	1.18588	1.05835	1.15392	1.0669	1	0.94531	0.98344	1.34307	1.1729	1.02851	1.07361	1.24076	0.0590341	0.311227	1.2289
719	E9QI23	ash2l	Ash2-like, histone lysine methyltransferase complex subunit (Fragment)	2	1.01509	0.912924	1.08177	0.692261	1.46861	0.978932	1.16685	1.0053	0.904136	1.15787	1.0992	1.19438	0.69228	1.20398	0.886386	0.827202	0.845466	1	1.00326	1.0466	1.02543	1.15048	0.927548	0.890889	1.14675	0.0593508	0.197546	1.22657
1677	F1QSZ2	plrg1	Pleiotropic regulator 1	2	1.48519	1.06967	1.06625	0.800963	0.939473	0.991937	1.26487	1.06402	0.966997	0.800525	0.865312	0.859526	0.709022	0.922817	0.801103	0.914604	0.76092	1	1.20704	0.910791	1.09863	0.841788	0.81098	0.891841	0.697401	0.060202	-0.51994	1.22039
1632	Q503C0	zgc:110728	Peptidylprolyl isomerase	1	0.553305	0.77948	0.789817	0.90458	1.32622	0.788584	0.94557	1.18541	0.758351	0.96622	0.897012	0.887253	0.549136	0.85879	0.915746	0.909401	0.782056	1	0.707534	1.00646	0.963112	0.916828	0.774557	0.897153	1.29581	0.0612336	0.373852	1.21301
2445	Q501Z8	wbp4	Zgc:112384	130	0.303694	0.296541	0.325799	0.240925	0.343771	0.334587	1.10228	0.984672	0.928879	0.36932	0.322993	0.360447	0.376694	0.382767	0.377483	0.940096	0.901831	1	0.308678	0.306428	1.00528	0.35092	0.378981	0.947309	1.13685	0.064765	0.185037	1.18866
319	E7FC90	tom1l2	Target of myb1 like 2 membrane trafficking protein	1	0.270412	0.498825	0.332851	0.315935	0.513129	0.378331	0.570512	0.668085	0.561741	0.517047	0.535465	0.644112	0.31726	0.663927	0.521486	0.919286	0.7579	1	0.367363	0.402465	0.600113	0.565541	0.500891	0.892395	1.53946	0.0658168	0.622427	1.18166
2284	A8KC01	ywhaqa	Tyrosine 3-monooxygenase/tryptophan 5-monooxygenase activation protein, theta polypeptide a	47	1.18149	1.49647	1.42872	1.76148	1.53602	1.41401	1.16861	1.06719	1.1061	1.5172	1.81373	1.86408	1.12255	1.59788	1.73782	1.2356	1.03872	1	1.3689	1.5705	1.11397	1.73167	1.48608	1.09144	1.26501	0.0659869	0.339152	1.18054
485	A0A8M1PSQ6	fam135b	protein FAM135B	1	1.53095	1.23594	1.44847	2.01576	1.38014	1.00021	2.12357	1.93681	1.19838	1.26367	1.04094	0.964034	1.35777	2.00988	1.91957	1.22624	1.07696	1	1.40512	1.46537	1.75292	1.08955	1.76241	1.10107	0.775415	0.0659902	-0.36696	1.18052
1341	F1QB53	kpna1	Karyopherin alpha 1 (importin alpha 5) (Fragment)	1	0.694752	0.593083	0.739043	0.79842	1.16865	0.682178	1.11461	1.36473	1.00712	1.59307	1.06579	0.927777	0.827052	0.894979	0.831861	1.11178	0.815271	1	0.675626	0.883084	1.16216	1.19554	0.851297	0.975684	1.76954	0.0661675	0.823371	1.17936
481	Q7T2D5	zgc:64003	Zgc:64003	2	0.985965	1.71359	1.1678	1.11054	1.12821	1.76042	1.1645	1.38219	1.6899	0.772577	0.769357	0.66544	0.715718	0.778061	0.78153	0.864139	0.881701	1	1.28912	1.33306	1.4122	0.735791	0.758436	0.91528	0.570771	0.0668572	-0.809015	1.17485
1062	A0A286Y902	sh3glb1b	Endophilin-B1	4	1.31878	1.41281	1.28204	0.977684	1.05238	1.31352	1.46737	1.114	1.17096	1.0301	1.22943	1.20291	0.870582	1.07732	1.29323	1.15704	0.938065	1	1.33788	1.11453	1.25078	1.15415	1.08038	1.0317	0.862671	0.0671048	-0.213118	1.17325
964	B0V2T6	dock8	Dedicator of cytokinesis 8 (Fragment)	1	0.944363	0.936223	0.770071	0.683997	0.822355	0.762574	0.748356	0.692682	0.671414	0.58093	0.795059	0.518275	0.503933	0.793372	0.808093	0.45418	0.661275	1	0.883553	0.756309	0.704151	0.631421	0.701799	0.705152	0.714639	0.0674266	-0.484713	1.17117
1627	Q6TNR6	PPIA-1	Peptidyl-prolyl cis-trans isomerase	28	0.457621	0.485057	0.854694	0.762186	0.796235	0.539122	0.382102	0.328488	0.406594	0.882374	0.974976	0.91498	0.490539	0.751615	0.820676	0.274693	0.306985	1	0.599124	0.699181	0.372395	0.92411	0.68761	0.527226	1.54243	0.0679737	0.625209	1.16766
684	B2GSB4	anp32a	Anp32a protein	14	0.482582	0.567665	0.658651	0.532704	0.731357	0.542669	0.978439	0.832329	0.813187	0.652797	0.780494	0.750752	0.418549	0.723778	0.75916	1.0738	0.822317	1	0.569633	0.602243	0.874652	0.728015	0.633829	0.965373	1.27804	0.0680746	0.353936	1.16702
490	Q7ZW41	polr2g	DNA-directed RNA polymerase II subunit RPB7	1	1.01925	0.834552	1.03804	1.07367	1.08861	0.970656	1.11578	1.2235	0.955629	1.43136	1.07521	1.29675	0.750039	0.978492	0.989844	1.09461	1.19171	1	0.963948	1.04431	1.0983	1.26778	0.906125	1.09544	1.31519	0.0681275	0.395274	1.16668
22	Q7SX98	zgc:66258	Transcription initiation factor IIB	1	0.923562	0.729704	0.781354	0.570209	0.685015	0.624246	0.831116	0.901359	0.834587	0.712687	0.61857	0.612119	0.379205	0.780845	0.757762	0.830323	0.700529	1	0.81154	0.62649	0.855687	0.647792	0.639271	0.843617	0.798226	0.069381	-0.325132	1.15876
1176	A0A2R8RTB4	grm2a	Glutamate receptor, metabotropic 2a	1	0.802917	0.727585	0.857515	0.703068	0.84679	1.00494	1.05885	0.795831	0.777744	1.01812	0.931282	0.865925	3.06127	1.10794	1.10029	1.14091	1.31047	1	0.796006	0.8516	0.877475	0.938444	1.7565	1.15046	1.17894	0.0699493	0.237491	1.15522
901	A0A8M3AI62	si:ch1073-280e3.1	complement C2	1	0.752994	0.795366	0.713656	0.62615	1.2428	0.860703	1.06766	1.22429	1.11011	1.00215	1.24828	0.861659	0.534068	0.876885	0.469757	0.946339	1.16252	1	0.754005	0.909885	1.13402	1.03736	0.626903	1.03629	1.3758	0.0700724	0.460274	1.15445
257	Q568G3	eno3	Phosphopyruvate hydratase	12	0.549145	0.715936	0.695321	1.2612	0.761689	0.844152	0.73427	0.718072	0.738957	0.760599	0.809624	0.942706	0.749202	0.805899	1.04437	0.955184	0.978325	1	0.653467	0.95568	0.730433	0.837643	0.86649	0.977836	1.28184	0.0715131	0.358221	1.14561
523	Q1LWH1	im:6906552	40S ribosomal protein S16	10	1.16485	1.20841	1.28204	1.29298	1.3397	1.06642	1.30243	1.52184	1.08269	1.13191	1.13005	1.01096	0.797754	1.10655	1.00103	1.37763	1.14138	1	1.21843	1.23303	1.30232	1.09097	0.968443	1.173	0.895389	0.0726387	-0.159413	1.13883
2112	A0A8M1MZS6	sf3b6	splicing factor 3B subunit 6	3	0.819558	0.754062	0.684038	0.883602	0.858586	0.737746	0.88981	0.951347	0.920186	0.584922	0.663977	0.66544	0.469612	0.705683	0.652906	1.04675	0.852512	1	0.752552	0.826645	0.920448	0.638113	0.6094	0.96642	0.847932	0.0728602	-0.23798	1.13751
962	A2BIC6	lap3	Cytosol aminopeptidase	1	0.919402	0.837729	0.786996	0.777443	0.786967	1.01913	0.947331	0.978324	0.793794	0.978198	0.923571	0.942706	0.617778	0.894979	0.929727	0.977555	0.891766	1	0.848042	0.86118	0.906483	0.948158	0.814161	0.95644	1.11806	0.0745515	0.160992	1.12754
446	F1QSB8	ddx42	RNA helicase	1	0.852839	0.693695	1.0042	1.04888	0.984972	0.768485	1.30126	1.25841	1.01582	1.07003	1.03837	1.09627	0.456218	0.967357	0.889182	0.826161	0.800174	1	0.850243	0.934113	1.19183	1.06822	0.770919	0.875445	1.25637	0.0751395	0.329267	1.12413
1900	A0A8M1RFK9	rnf5	RING-type E3 ubiquitin transferase	3	0.324495	0.406685	0.318747	0.312121	0.311753	0.418529	0.835811	0.992606	0.784431	0.491095	0.43951	0.398837	0.610244	0.516388	0.3649	1.25745	0.833388	1	0.349976	0.347468	0.87095	0.443148	0.497177	1.03028	1.26622	0.0751418	0.340532	1.12412
7	Q803U6	aqp3	Aquaporin-3	2	0.320335	0.353731	0.370932	0.525076	0.502176	0.510747	0.546447	0.45306	0.479486	0.381298	0.5526	0.601455	0.429431	0.446794	0.408241	0.523894	0.664295	1	0.348333	0.512666	0.492998	0.511784	0.428155	0.729396	1.46924	0.0751481	0.55507	1.12408
1567	Q5RGI2	nup107	Nuclear pore complex protein	8	0.465941	0.467053	0.452734	0.448158	0.500491	0.523752	0.886876	0.961662	0.811181	0.469136	0.494342	0.48415	0.298007	0.541442	0.500515	1.11958	0.885727	1	0.461909	0.4908	0.886573	0.482542	0.446654	1.00177	1.04467	0.0754425	0.0630462	1.12238
155	Q6DBW9	cd99l2	CD99 antigen-like protein 2	11	0.270412	0.18322	0.252459	0.221218	0.262884	0.266014	0.602794	0.745843	0.603872	0.477121	0.298147	0.351915	0.942572	0.41478	0.514495	1.16797	1.02462	1	0.235364	0.250039	0.650836	0.375728	0.623949	1.0642	1.59637	0.0771046	0.674795	1.11292
158	Q6TH31	CHIA	Chitinase	1	0.574106	0.491411	0.514791	3.08943	0.538407	0.718829	0.659141	0.687921	0.633296	0.576937	0.637418	0.73369	1.34103	1.01746	0.599779	0.846971	1.08602	1	0.52677	1.44889	0.660119	0.649348	0.986091	0.977664	1.2327	0.0773355	0.301821	1.11162
60	A1L1S1	zgc:158288	Zgc:158288	12	0.20801	0.236174	0.267973	0.199605	0.265412	0.243551	0.484231	0.474483	0.438024	0.305437	0.264734	0.290063	0.344884	0.285336	0.360706	0.724192	0.71764	1	0.237386	0.236189	0.465579	0.286745	0.330309	0.813944	1.20793	0.0784368	0.272535	1.10548
2207	Q6TEQ6	tktb	Tkt protein	18	1.11909	1.10144	1.24396	1.48941	1.10041	1.18465	1.14924	1.14416	1.17297	1.33754	1.22172	1.42472	0.948432	1.27079	1.49036	1.18201	1.02966	1	1.15483	1.25815	1.15545	1.32799	1.23653	1.07056	1.14995	0.0792476	0.201566	1.10101
1819	A0A8M3B0J5	qdprb2	quinoid dihydropteridine reductase b2 isoform X2	5	1.21894	1.00189	1.12831	10.8264	1.0153	1.2816	0.984896	2.75248	1.02919	0.998161	0.938135	0.780612	0.780175	0.964573	0.905959	0.936975	1.13031	1	1.11638	4.37442	1.58885	0.905636	0.883569	1.02243	0.811228	0.0801129	-0.301821	1.0963
495	O43865	AHCYL1	S-adenosylhomocysteine hydrolase-like protein 1	1	1.15653	0.909746	1.20306	1.34765	1.25881	0.924547	0.970222	0.871208	0.898117	1.36948	1.29026	1.27543	0.688094	1.07314	1.06674	1.156	1.05985	1	1.08978	1.177	0.913182	1.31172	0.942658	1.07195	1.20366	0.0809572	0.267423	1.09174
206	A0A8M2B738	si:dkey-25o16.2	hemogen isoform X2	59	0.187209	0.175807	0.174888	0.146843	0.191265	0.198624	0.633315	0.591914	0.565754	0.227581	0.185057	0.223946	0.149003	0.263065	0.267034	0.942698	0.84446	1	0.179301	0.178911	0.596994	0.212195	0.226368	0.929052	1.18345	0.0810826	0.243004	1.09107
2084	A0A8M2B9W9	slc12a7b	solute carrier family 12 member 7 isoform X5	2	0.528344	0.585669	0.562744	0.528254	0.652997	0.652621	0.783573	0.846611	0.934898	0.648805	0.725663	0.592924	0.557507	0.617995	0.592788	1.05299	0.979332	1	0.558919	0.611291	0.855027	0.655797	0.58943	1.01077	1.17333	0.0819846	0.23061	1.08627
2473	B3DFX2	Zgc:193725 OS=Danio rerio OX=7955	Zgc:193725	1	0.43682	0.506238	0.746095	0.92365	0.622664	0.651439	0.816442	1.03783	0.601197	0.738639	0.778781	0.880854	0.597688	0.650008	0.845842	0.821999	0.754881	1	0.563051	0.732585	0.818491	0.799425	0.697846	0.85896	1.41981	0.0830171	0.505697	1.08083
436	A0A8M1RF20	il16	pro-interleukin-16 isoform X2	1	0.969324	1.08449	1.12972	0.840376	1.01193	1.30406	1.12694	1.187	1.21176	1.20378	1.13519	1.29036	0.880627	1.14134	1.12965	0.995763	0.831375	1	1.06118	1.05212	1.17523	1.20977	1.05054	0.94238	1.14003	0.0859816	0.18907	1.06559
1901	F1QND0	dhx38	RNA helicase	1	0.22049	0.464934	0.29336	0.233932	0.369891	0.554492	0.815268	0.895012	0.877386	0.44518	0.528612	0.531072	0.410178	0.430091	0.390066	1.14091	0.892772	1	0.326262	0.386105	0.862555	0.501621	0.410112	1.01123	1.53748	0.0871541	0.620569	1.05971
357	F6PCE0	mif	Macrophage migration inhibitory factor	3	1.82632	1.83114	2.85885	3.13266	2.61115	1.85737	2.32255	1.963	1.54144	3.21208	2.94463	2.80892	1.93035	2.44275	2.28028	1.35994	1.27826	1	2.17211	2.53372	1.94233	2.98855	2.21779	1.21273	1.37587	0.0878654	0.460349	1.05618
494	A0A2R8PZG5	lin54	Protein lin-54 homolog	1	0.678111	0.673572	0.399139	1.15377	0.462575	0.68809	1.00192	1.11718	0.839268	0.814499	0.749652	1.04295	0.436965	0.552577	0.608167	0.84541	0.902837	1	0.583608	0.768144	0.986121	0.869033	0.53257	0.916083	1.48907	0.0898722	0.574413	1.04637
2439	A8KBX4	ech1	Zgc:101710 protein	1	0.599067	0.635446	0.555692	0.617886	0.568739	0.643163	0.755987	0.843438	0.90213	0.495088	0.564595	0.526806	0.394273	0.538658	0.55504	1.04103	0.914915	1	0.596735	0.609929	0.833851	0.52883	0.49599	0.985314	0.886205	0.0905411	-0.174288	1.04315
694	I3IT87	ap2m1b	AP-2 complex subunit mu	7	1.16485	1.13003	0.992912	0.900766	0.952954	0.912724	0.940875	1.07274	0.932892	0.952246	1.01439	0.942706	1.04972	0.967357	1.00662	1.21011	1.11018	1	1.09593	0.922148	0.98217	0.969779	1.0079	1.10676	0.884889	0.0916565	-0.176432	1.03784
281	A0A8M1PE15	snu13b	Ribonucloprotein	2	0.332815	0.422571	0.376573	0.390311	0.358938	0.468185	0.633902	0.742669	0.781088	0.690727	0.496912	0.454291	0.247781	0.409213	0.359308	1.02906	0.84144	1	0.37732	0.405811	0.71922	0.54731	0.338767	0.956833	1.45052	0.0925506	0.53657	1.03362
1736	A0A8M1N7P1	psma3	Proteasome subunit alpha type	16	0.690592	0.693695	0.69391	0.643949	0.665636	0.665626	0.800595	0.810906	0.810512	0.790544	0.703387	0.750752	0.460404	0.720994	0.680868	0.996284	0.872642	1	0.692732	0.658404	0.807338	0.748228	0.620755	0.956309	1.08011	0.0925537	0.11118	1.03361
1721	F1R1I6	acss3	Propionate--CoA ligase (Fragment)	1	0.524184	0.38974	0.496456	0.6306	0.513129	0.457544	0.701401	0.772027	0.548366	0.734647	0.508906	0.767815	0.394273	0.544225	0.594186	0.76321	0.783063	1	0.470127	0.533758	0.673931	0.670456	0.510895	0.848758	1.42612	0.0927092	0.512093	1.03288
232	Q6DH66	tomm20b	Mitochondrial import receptor subunit TOM20 homolog B	3	0.603228	0.640741	0.569796	0.648399	0.680802	0.61597	0.69201	0.727594	0.787106	0.477121	0.560311	0.554533	0.57676	0.583198	0.676673	0.88651	1.02966	1	0.604588	0.64839	0.73557	0.530655	0.612211	0.972056	0.877713	0.0936365	-0.188179	1.02856
2256	A0A8M2BG24	tpp2	Tripeptidyl-peptidase 2	2	0.590747	0.548601	0.648778	0.642042	0.678274	0.593507	0.837572	0.855339	0.922192	0.870396	0.693963	0.673971	0.482168	1.02582	0.773141	0.920327	0.807219	1	0.596042	0.637941	0.871701	0.74611	0.760375	0.909182	1.25177	0.0947351	0.323974	1.02349
745	A9JTH5	abcb6	ATP-binding cassette sub-family B member 6 (Fragment)	4	0.395218	0.425749	0.355417	0.405567	0.533351	0.599419	0.880419	0.845024	0.800481	0.688731	0.629707	0.4159	0.437802	0.751615	0.426416	0.871423	0.93102	1	0.392128	0.512779	0.841975	0.578113	0.538611	0.934148	1.4743	0.0948187	0.560026	1.02311
81	Q7ZW07	zgc:55435	Nucleoporin 155	3	0.457621	0.509416	0.519022	0.548596	0.417918	0.592325	0.832877	0.776788	0.771057	0.878382	0.537179	0.727291	0.919133	0.754399	0.682266	0.979636	0.829362	1	0.495353	0.519613	0.793574	0.714284	0.785266	0.936333	1.44197	0.0949954	0.528041	1.0223
1741	B2GRC6	psmb1	Proteasome subunit beta	11	0.66147	0.63015	0.654419	0.673826	0.66395	0.576955	0.908593	0.886284	0.795131	0.862411	0.701674	0.71876	0.497236	0.766926	0.694848	0.978075	0.88774	1	0.64868	0.638244	0.863336	0.760948	0.653004	0.955271	1.17307	0.0963013	0.230292	1.01637
690	A0A2R8Q6M9	ap1b1	AP complex subunit beta	9	1.28966	1.3535	1.10151	0.909665	0.978232	1.2012	1.11226	1.30999	1.17966	1.08001	0.95527	1.124	0.610244	1.01886	1.00522	1.16328	0.819297	1	1.24822	1.0297	1.20064	1.05309	0.878108	0.994194	0.843673	0.0985129	-0.245245	1.00651
1942	Q1LV81	safb	Scaffold attachment factor B	7	0.752994	0.772067	0.76725	0.767272	0.708607	1.00967	0.937353	1.0664	0.916842	1.07402	0.830186	0.872323	0.587643	0.946479	0.977262	1.03062	0.856538	1	0.764104	0.828517	0.973531	0.92551	0.837128	0.962386	1.21124	0.0992124	0.27648	1.00343
681	A8E5I8	anxa4	Annexin	11	1.39366	1.49224	1.87158	2.19184	1.86799	1.6682	1.22789	1.14177	1.26592	1.92246	2.12216	1.8129	1.93286	1.8345	2.08035	1.14039	1.92545	1	1.58583	1.90935	1.21186	1.9525	1.94924	1.35528	1.23122	0.0993348	0.300089	1.0029
2493	Q6DGA0	zgc:91854	Zgc:91854	86	0.682271	0.614264	0.861746	0.692261	0.873752	0.663262	1.34293	1.27666	0.893436	0.930286	0.816478	0.95337	0.579272	0.782237	0.89058	0.943738	0.786082	1	0.719427	0.743092	1.17101	0.900045	0.750696	0.90994	1.25106	0.101023	0.323148	0.995581
68	A0A8M3AUJ1	arhgap6	uncharacterized protein LOC559813 isoform X1	1	2.67084	2.14145	3.57251	1.61464	3.00126	2.57147	1.37521	0.990226	1.4739	4.21024	4.03355	3.31653	6.06728	5.09985	5.41898	0.858417	0.823323	1	2.79493	2.39579	1.27978	3.85344	5.5287	0.893913	1.37872	0.101285	0.463334	0.994455
2214	Q6NVC4	taldo1	Transaldolase	25	1.14821	1.31961	1.54014	1.36164	1.63628	1.19411	1.21146	1.06798	1.12549	1.68689	1.56527	1.5335	1.40632	1.69809	1.86644	1.00773	0.970273	1	1.33599	1.39734	1.13498	1.59522	1.65695	0.992668	1.19404	0.102155	0.255849	0.990739
564	F8W3L1	acta2	Actin alpha 2, smooth muscle (Fragment)	238	0.956844	0.887506	0.829307	2.39081	0.829095	1.31352	0.70727	0.744256	0.803825	1.04607	0.933852	1.00669	1.62815	1.37935	4.07961	0.855295	0.877675	1	0.891219	1.51114	0.751784	0.995538	2.36237	0.91099	1.11705	0.102246	0.159697	0.990353
795	A0A0B5JS27	Calr3b (Fragment) OS=Danio rerio OX=7955	Calr3b (Fragment)	17	0.852839	0.92881	0.891364	0.978955	0.95801	0.945828	0.94557	0.957694	0.964322	1.09798	0.917574	1.01522	0.684746	0.971533	0.998233	1.04363	0.976312	1	0.891004	0.960931	0.955862	1.01026	0.884837	1.00665	1.13384	0.102681	0.181219	0.988512
667	A9NIM7	slc4a2.1	Anion exchange protein	1	0.378577	0.368559	0.434399	0.310214	0.471843	0.403159	0.955548	0.604609	0.712876	0.539007	0.410381	0.509744	0.263686	0.512212	0.438999	0.890152	0.866603	1	0.393845	0.395072	0.757678	0.486377	0.404966	0.918918	1.23495	0.103223	0.304448	0.986222
360	Q6DHD2	zgc:110116	26S proteasome non-ATPase regulatory subunit 5 (Fragment)	2	3.88146	1.91269	3.94203	1.64642	3.98117	2.74054	4.08808	2.90403	2.27505	1.32356	1.59097	2.26505	1.33601	2.58472	1.59382	1.41197	1.19875	1	3.24539	2.78938	3.08905	1.72653	1.83818	1.20357	0.531994	0.103577	-0.910518	0.984738
2374	Q1ED30	zgc:136268	Vacuolar protein sorting-associated protein 35	2	1.38118	1.21582	1.56553	1.27963	1.56045	1.25086	1.49378	1.27984	1.2472	1.53318	1.70235	1.63161	9.58309	1.53524	1.22193	1.7621	3.54895	1	1.38751	1.36365	1.34027	1.62238	4.11342	2.10368	1.16927	0.104627	0.225611	0.980356
1758	Q6NXB9	erp57l1	Protein disulfide-isomerase	1	0.0416019	0.758299	1.00984	1.33621	1.41721	1.02149	2.16759	1.5147	1.33012	1.97436	1.64495	0.895784	0.741668	1.77186	0.651508	1.41873	1.37288	1	0.603246	1.25831	1.6708	1.50503	1.05501	1.26387	2.49489	0.104698	1.31898	0.980063
692	A0A8M1P5E7	ap1m1	AP-1 complex subunit mu-1	1	0.557466	0.69899	0.603646	0.472314	0.843419	0.659715	0.4766	0.472896	0.485505	0.50507	0.544033	0.539603	0.368323	0.565104	0.638925	0.451059	0.369388	1	0.620034	0.658483	0.478334	0.529569	0.524117	0.606816	0.854096	0.105779	-0.227529	0.9756
977	ABS86946.1	Dered2 red fluorescence protein DsRed2 [Expression vector pDsRed2_ER]	Dered2 red fluorescence protein DsRed2 [Expression vector pDsRed2_ER]	13	0.765475	0.631209	1.141	0.515541	0.604127	0.498924	1.44682	1.01324	0.866018	2.44549	1.57641	1.1112	0.482168	0.943695	0.507505	2.17362	0.957189	1	0.845896	0.539531	1.10869	1.71103	0.644456	1.37693	2.02275	0.108303	1.01632	0.965358
9	Q8AXX5	ppp2r5e1	Serine/threonine protein phosphatase 2A regulatory subunit	1	0.985965	1.34185	1.1946	1.621	1.4922	1.615	1.42041	1.3933	1.08202	1.26567	2.05362	1.75744	3.25882	1.71062	1.70706	1.07224	1.96672	1	1.17414	1.57607	1.29858	1.69224	2.2255	1.34632	1.44126	0.108862	0.527335	0.963124
612	F1R473	actl6a	Actin-like 6A	4	0.832038	0.809134	0.937907	0.548596	0.782754	0.782673	0.761856	0.809319	0.86468	0.786551	0.791632	0.714495	0.575923	0.933952	0.717218	0.837086	0.671341	1	0.859693	0.704674	0.811952	0.764226	0.742364	0.836142	0.888952	0.111149	-0.169823	0.954093
840	A0A8M1NEC1	cerkl	ceramide kinase-like protein	1	0.927722	0.731822	0.674165	13.767	0.631933	1.02268	0.970809	0.864861	0.606547	0.588915	0.525185	0.678237	0.347396	1.01468	0.717218	1.04051	0.812252	1	0.777903	5.14055	0.814072	0.597445	0.693098	0.950919	0.76802	0.111497	-0.380783	0.952738
799	A0A8M3AZG3	arpp19b	cAMP-regulated phosphoprotein 19 isoform X1	1	0.790436	0.616382	0.716476	0.671919	0.796235	0.748386	0.901549	0.838677	0.837931	0.744628	0.936422	0.964034	0.533231	0.981276	0.872405	1.13623	0.891766	1	0.707765	0.738847	0.859386	0.881695	0.795637	1.00933	1.24575	0.111557	0.317009	0.952504
780	A0A158VF71	c1qa	C1qA	1	0.586587	0.75618	0.871619	0.621064	0.859428	0.742475	0.774182	0.88549	1.0954	0.892356	0.966408	0.88512	0.649588	0.83652	0.789918	0.78298	0.882707	1	0.738129	0.740989	0.918356	0.914628	0.758675	0.888562	1.23912	0.111645	0.309313	0.952162
1709	E7F0A1	pfn1	Profilin	72	1.68072	2.99824	3.38493	2.35648	3.21274	2.00752	1.10992	0.979911	1.73739	3.45963	4.4585	3.77082	2.08186	3.04543	3.20162	0.949461	0.956182	1	2.68796	2.52558	1.27574	3.89632	2.7763	0.968548	1.44954	0.111795	0.535598	0.951577
703	A0A8M1RMK1	apobb.2	apolipoprotein B-100	45	0.898601	1.30266	1.11562	0.752651	1.16613	1.2083	1.21087	1.25524	1.69258	0.89036	0.892728	0.797675	0.544951	0.861574	0.844444	0.708584	1.11219	1	1.10563	1.04236	1.38623	0.860254	0.750323	0.940258	0.778069	0.11221	-0.36203	0.94997
754	Q7ZWI3	cb1023	BAI1-associated protein 2-like 1a	1	1.21062	0.982823	0.898416	1.18301	0.80129	1.20357	1.23963	1.27031	1.37627	1.47728	1.0992	1.44392	1.60639	1.49766	2.33201	1.35786	1.03771	1	1.03062	1.06262	1.2954	1.34013	1.81202	1.13186	1.30032	0.112495	0.378867	0.948865
2275	Q7SY30	tube1	Tubulin, epsilon 1	3	0.44514	0.281714	0.496456	0.333099	0.651312	0.293207	1.90405	1.21874	0.487511	0.614867	0.524328	0.520408	0.249455	0.786413	0.433406	0.756967	0.595853	1	0.40777	0.425872	1.20343	0.553201	0.489758	0.784273	1.35665	0.112504	0.440047	0.948832
1635	Q6IQN4	ppiab	Peptidylprolyl isomerase Ab (cyclophilin A)	28	1.80552	1.56002	2.33278	1.96935	2.16963	1.53224	1.24374	1.18938	1.27395	2.31573	2.29265	2.60417	1.36279	1.97508	2.32222	1.04675	1.10313	1	1.89944	1.89041	1.23569	2.40419	1.8867	1.04996	1.26573	0.112608	0.339973	0.948433
2414	Q0P421	vtg3	Vtg3 protein (Fragment)	23	0.332815	0.768889	0.822256	9.71962	0.781911	0.983661	0.867506	0.70141	0.768382	0.916312	0.973262	0.98323	0.900717	0.876885	1.22892	0.790784	1.69798	1	0.64132	3.8284	0.779099	0.957601	1.00217	1.16292	1.49317	0.113231	0.578381	0.946035
1595	A0A8M3B081	tpra	Nucleoprotein TPR	31	0.511703	0.574019	0.516202	0.477399	0.535879	0.626611	0.91094	0.99578	0.852643	0.600893	0.553457	0.605721	0.407667	0.624954	0.585798	1.12739	0.871636	1	0.533975	0.54663	0.919788	0.58669	0.539473	0.999674	1.09872	0.113419	0.135828	0.945315
777	A0A8M2B838	brd3a	bromodomain-containing protein 3 isoform X1	3	0.703072	0.579315	0.716476	0.556224	0.728829	0.675085	0.85342	0.938652	0.820543	0.842448	0.767643	0.725159	0.976893	0.79198	0.75916	0.912003	0.823323	1	0.666288	0.653379	0.870872	0.778417	0.842678	0.911775	1.16829	0.113505	0.224397	0.944983
1045	Q6PD83	bzw1a	eIF5-mimic protein 2-A	2	1.38534	1.36515	1.48796	1.36037	1.60342	1.4081	1.21028	1.24175	1.25054	1.52519	1.56013	1.88755	1.07483	1.4573	1.18977	1.24496	1.00651	1	1.41282	1.4573	1.23419	1.65762	1.24063	1.08382	1.17327	0.114175	0.230541	0.942431
1190	Q5XIZ6	gpd1l	Glycerol-3-phosphate dehydrogenase 1-like protein	1	1.05669	0.967996	1.16921	0.888688	2.20502	1.1681	1.2948	1.07195	1.21109	1.09598	1.53186	1.44179	0.868907	1.62154	1.08072	1.10502	0.956182	1	1.06463	1.4206	1.19261	1.35654	1.19039	1.0204	1.27419	0.114471	0.34958	0.941306
737	A0A8M1P1M4	atp5f1e	ATP synthase subunit epsilon, mitochondrial	2	1.39782	0.876915	1.01971	0.652848	0.920094	0.847698	0.682031	0.854546	1.02986	0.874389	0.69739	0.742221	0.559181	0.709859	0.617954	0.835526	0.962221	1	1.09815	0.80688	0.855479	0.771334	0.628998	0.932582	0.702394	0.117459	-0.509648	0.930112
863	Q6DRI2	cltc	Clathrin heavy chain	29	1.39366	1.44988	1.31025	1.31968	1.3397	1.3679	1.13809	1.27428	1.12081	1.25369	1.21743	1.34794	0.940898	1.17475	1.29463	1.23664	1.04777	1	1.3846	1.34243	1.17773	1.27302	1.13676	1.0948	0.919418	0.118063	-0.121208	0.927887
1647	Q7SXW7	zgc:63718	Phosphoglucomutase-1	3	1.44775	1.29631	1.5345	1.47225	1.55624	1.28278	1.07998	1.31316	1.21176	1.9564	1.52672	1.65507	1.49171	1.59927	1.76159	1.1071	1.29336	1	1.42619	1.43709	1.20163	1.71273	1.61752	1.13349	1.20092	0.119554	0.264134	0.922438
1639	F1QCE3	prdx5	Peroxiredoxin-5	2	0.981805	1.03048	0.967525	1.06096	0.901557	1.04159	0.980787	0.975944	0.873374	1.26766	1.21572	0.99816	0.904065	1.1664	1.20235	0.952062	0.998456	1	0.99327	1.00137	0.943368	1.16051	1.09094	0.983506	1.16838	0.119615	0.224507	0.922214
287	Q6TGU6	RUVBL1	RuvB-like helicase	3	0.528344	0.513652	0.469659	0.463414	0.542619	0.520205	0.606315	0.759332	0.66339	0.61886	0.534609	0.546002	0.334839	0.567887	0.51869	0.94842	0.898811	1	0.503885	0.508746	0.676346	0.56649	0.473805	0.949077	1.12424	0.119819	0.168956	0.921475
1608	A0A8M1PZ74	ogdhb	Oxoglutarate dehydrogenase (succinyl-transferring)	11	0.757155	0.693695	0.623391	0.523804	0.646256	0.689272	0.838746	0.876762	0.968335	0.598897	0.615143	0.627049	0.416038	0.626346	0.68646	1.02386	0.908876	1	0.691414	0.619778	0.894614	0.613696	0.576281	0.977578	0.887596	0.120395	-0.172024	0.919391
2368	F1QA45	urp1	Urotensin-related peptide 1	4	1.42279	2.205	3.78548	1.4697	3.43181	2.03708	0.958483	0.802972	1.63306	3.48957	4.25288	3.97131	1.52687	3.35443	3.36799	1.07744	0.882707	1	2.47109	2.31287	1.13151	3.90459	2.74976	0.986717	1.58011	0.120953	0.660024	0.917382
526	Q6P6E7	zgc:77758	40S ribosomal protein S20	1	1.41862	1.47318	1.27781	1.40741	1.51074	1.21775	1.19737	1.32824	1.21711	1.05805	1.12576	1.35647	0.765107	1.01468	1.37432	1.34849	1.30947	1	1.38987	1.37863	1.24757	1.1801	1.05137	1.21932	0.849069	0.122647	-0.236046	0.911343
1476	B0S5C8	gle1l	mRNA export factor GLE1	1	0.919402	0.587787	0.726349	0.451336	0.690913	0.598236	0.876898	1.04418	0.762363	0.535014	0.576589	0.556666	0.390925	0.882452	0.699043	0.98796	0.688451	1	0.744513	0.580162	0.89448	0.55609	0.657473	0.892137	0.746918	0.12375	-0.420979	0.907456
1429	A0A8M1PII2	acadm	Medium-chain specific acyl-CoA dehydrogenase, mitochondrial	14	0.723873	0.695813	0.667113	0.632507	0.659738	0.696366	0.879245	0.872002	0.796469	0.752613	0.709385	0.750752	0.443662	0.672278	0.662692	1.05975	0.941085	1	0.6956	0.66287	0.849239	0.737584	0.592878	1.00028	1.06036	0.12415	0.0845491	0.906053
1972	A0A8M1PJ78	srsf3b	serine/arginine-rich splicing factor 3	12	1.08165	0.95211	1.12549	0.71006	1.29673	0.986026	0.919745	0.944206	1.00311	0.98219	0.873023	0.949105	0.552484	0.942303	0.882192	0.953623	0.869623	1	1.05308	0.997604	0.955687	0.934773	0.792326	0.941082	0.887654	0.125659	-0.171931	0.900808
591	Q7ZVG1	wu:fb59b11	3-ketoacyl-CoA thiolase, mitochondrial	8	0.719713	0.713817	0.662882	0.715146	0.698496	0.721194	0.981374	1.0172	0.956297	0.774573	0.709385	0.780612	0.495562	0.729345	0.668285	1.04259	0.911896	1	0.698804	0.711612	0.984958	0.754857	0.631064	0.984827	1.08021	0.126143	0.111315	0.899137
1523	A0A8M3B4U9	si:ch73-281k2.5	neurogenic locus notch homolog protein 2-like	2	0.998446	0.864206	0.805331	0.622971	0.838364	0.801589	0.910354	0.897392	0.884074	0.722669	0.715382	0.833932	0.492213	0.796156	0.792714	0.92761	0.947124	1	0.889328	0.754308	0.897273	0.757328	0.693695	0.958245	0.851573	0.127584	-0.231797	0.894205
1399	B0JZP4	si:dkey-202n14.1	LOC564840 protein (Fragment)	5	0.391058	0.511534	0.421706	0.385225	0.481954	0.456362	0.946744	0.900566	0.845287	0.533018	0.47892	0.569463	0.561693	0.51778	0.492126	1.14352	0.890759	1	0.441432	0.44118	0.897532	0.527134	0.523866	1.01142	1.19414	0.127713	0.255976	0.893763
414	Q6IQG1	zgc:86776	Guanylate kinase	12	0.990125	0.774185	0.850463	0.570209	0.79792	1.10425	1.48908	1.29491	1.18033	0.80851	0.687966	0.688901	0.454544	0.789196	0.706033	0.959346	0.935046	1	0.871591	0.824128	1.32144	0.728459	0.649924	0.964797	0.835781	0.128338	-0.258804	0.891644
712	A0A8M9Q911	zmp:0000000660	arf-GAP with Rho-GAP domain, ANK repeat and PH domain-containing protein 2	6	3.17839	6.85964	12.5877	4.1453	10.5263	6.12897	1.52254	1.04815	3.81048	11.7983	13.8656	13.0145	4.17795	10.0647	10.4367	1.07536	1.2531	1	7.54191	6.93353	2.12705	12.8928	8.22645	1.10949	1.70948	0.12885	0.77356	0.889914
1804	Q7ZWI6	ptp1b	Protein-tyrosine-phosphatase (Fragment)	3	0.586587	0.743472	0.637495	0.633778	0.695968	0.840605	1.03537	1.12115	0.915504	0.818492	0.690536	0.91498	0.499747	0.931168	0.921338	1.13935	1.00751	1	0.655851	0.72345	1.02401	0.808003	0.784085	1.04896	1.23199	0.129079	0.300992	0.889145
1162	A0JMI5	gsn	Gelsolin (Fragment)	7	1.63495	1.67016	2.31727	2.26558	1.93877	1.69067	1.15804	1.04418	1.39833	2.02028	2.85724	2.67029	1.85836	1.97229	2.01324	0.938015	1.20479	1	1.87413	1.96501	1.20019	2.51594	1.94796	1.0476	1.34246	0.129517	0.424877	0.887674
550	Q6PC14	rpl23	60S ribosomal protein L23	10	1.16901	1.03684	0.922393	0.848639	0.942001	0.960015	0.917984	1.09734	1.00712	0.836459	0.866169	0.964034	0.591828	0.811466	0.98565	1.17629	1.12125	1	1.04275	0.916885	1.00748	0.888887	0.796315	1.09918	0.852448	0.130347	-0.230317	0.8849
88	A0A8M2BBX1	scaf11	protein SCAF11 isoform X1	1	0.403538	0.53907	0.389267	0.49202	0.495435	0.586413	0.971983	1.03466	0.868693	0.576937	0.51062	0.537471	0.716556	0.613819	0.668285	1.34901	1.04576	1	0.443958	0.524623	0.958445	0.541676	0.66622	1.13159	1.22011	0.130474	0.287005	0.884474
2228	A0A8N7UY37	tfr1a	Transferrin receptor protein 1	58	0.449301	0.457521	0.451324	0.465321	0.477741	0.519023	0.867506	0.927543	0.817868	0.548989	0.449791	0.541736	0.420223	0.551185	0.541059	1.17837	0.974299	1	0.452715	0.487362	0.870973	0.513505	0.504156	1.05089	1.13428	0.130477	0.181776	0.884467
435	A0A2R8QU26	pitrm1	Presequence protease, mitochondrial	1	0.832038	0.741353	0.904058	1.0635	0.973176	0.848881	1.18739	1.31316	1.10944	1.35151	0.977546	0.940573	0.635357	1.13299	0.794113	0.861018	0.782056	1	0.825816	0.961853	1.20333	1.08988	0.854153	0.881025	1.31976	0.13118	0.400271	0.882131
412	Q803Q1	zgc:85619	Glycogenin 1	4	1.19813	1.36727	1.13677	3.58336	1.19983	1.34071	1.64345	1.96379	1.47256	1.00615	1.17031	1.04295	0.783523	1.12046	1.22332	1.01709	1.02563	1	1.23406	2.0413	1.69327	1.07314	1.04244	1.01424	0.869599	0.131239	-0.201577	0.881937
90	A0A8M2B415	rell2	RELT-like protein 2	4	0.278733	0.402449	0.313106	0.294322	0.350512	0.378331	0.889223	0.955314	0.87003	0.425217	0.374397	0.424431	0.532394	0.439834	0.508903	1.18722	0.965241	1	0.331429	0.341055	0.904856	0.408015	0.49371	1.05082	1.23108	0.13175	0.299922	0.880248
1049	Q6IQL1	etfa	Electron transfer flavoprotein subunit alpha	7	0.86532	0.807016	0.822256	0.664291	0.890604	0.748386	0.784747	0.88311	0.924198	0.810507	0.754792	0.793409	0.537417	0.783629	0.798307	1.01137	0.944104	1	0.83153	0.76776	0.864018	0.786236	0.706451	0.985158	0.945529	0.132247	-0.0808067	0.878615
2517	A0A2R8RJU0	zfpm1	Zinc finger protein ZFPM1	1	1.85544	1.81102	1.61489	1.24849	2.45106	1.73441	1.15041	1.02038	1.42442	1.21576	1.58583	1.62947	0.688094	1.18449	1.16461	0.952062	0.82433	1	1.76045	1.81132	1.1984	1.47702	1.0124	0.925464	0.839002	0.133	-0.253254	0.876148
1164	AMQ45836.1	gfp [Cloning vector pJV53-GFP]	gfp [Cloning vector pJV53-GFP]	10	1.63495	2.43164	2.24252	1.44936	2.29855	2.48043	0.937353	0.920402	0.910154	2.15603	3.86306	3.53621	1.48083	2.37872	2.95136	1.0327	0.912902	1	2.10304	2.07612	0.922637	3.1851	2.2703	0.981868	1.51453	0.133338	0.598866	0.875047
1988	A0A2R8QJ70	setb	SET nuclear proto-oncogene b	5	0.44098	0.79113	0.757378	0.40811	0.798763	0.735381	0.786508	0.692682	0.878724	0.75461	1.03066	1.32661	0.385902	0.675062	0.873803	0.997844	0.771991	1	0.663163	0.647418	0.785971	1.0373	0.644922	0.923279	1.56417	0.13368	0.645393	0.873934
1360	A0A8M2B7V7	si:dkey-241l7.5	ladderlectin	5	1.13989	1.20523	1.05356	7.67208	1.05912	1.50032	0.838159	0.911674	0.868024	1.12992	1.50102	1.53563	0.882301	1.39049	1.89021	0.799628	1.03872	1	1.13289	3.41051	0.872619	1.38886	1.38767	0.946115	1.22594	0.135263	0.293884	0.86882
1605	Q4VBV9	nit2	Omega-amidase NIT2	2	0.532504	0.685222	0.722118	0.844825	0.743995	0.837058	0.878658	0.921196	0.971678	0.80851	0.703387	0.804073	0.476309	0.76971	0.665489	1.05559	0.954169	1	0.646615	0.808626	0.923844	0.77199	0.637169	1.00325	1.19389	0.13651	0.255676	0.864836
1512	Q499B1	POR	NADPH--cytochrome P450 reductase	1	0.361937	0.338904	0.346955	0.299408	0.342086	0.442175	0.77653	0.754571	0.695489	0.355345	0.376111	0.405236	0.229365	0.448186	0.440397	1.05039	0.793128	1	0.349265	0.361223	0.742197	0.378897	0.372649	0.947839	1.08484	0.137037	0.117483	0.863162
1696	A0A8M6Z2J2	pbx1a	pre-B-cell leukemia homeobox 1a isoform X1	2	1.21894	1.38527	1.13677	0.80732	1.12063	1.28987	1.03126	1.10528	0.956297	1.00415	1.1943	1.00669	0.729949	1.23877	0.844444	1.1227	0.92498	1	1.24699	1.07261	1.03095	1.06838	0.937722	1.0159	0.856766	0.137768	-0.223027	0.860851
21	Q6IQS6	sae1	SUMO-activating enzyme subunit 1	4	1.37702	1.0792	1.18896	0.827026	0.95801	1.0014	0.919158	1.01879	1.06196	1.09199	1.01182	1.04295	0.730786	1.0634	1.03179	0.825121	0.860564	1	1.21506	0.92881	0.999969	1.04892	0.94199	0.895228	0.863264	0.138747	-0.212125	0.857778
909	A0A8M1NZ23	c8b	Complement component C8 beta chain	6	0.619868	0.716995	0.647368	0.541604	0.697654	0.774397	0.915636	0.910087	1.03922	0.598897	0.586013	0.627049	0.431105	0.68063	0.697645	0.855295	0.888746	1	0.66141	0.671218	0.954982	0.603986	0.603126	0.91468	0.91318	0.140858	-0.131029	0.851218
2237	A0A2R8RV20	tma16	Translation machinery-associated protein 16	1	0.64899	0.585669	0.613518	0.506641	0.519027	0.682178	0.89568	0.946586	0.890761	0.628841	0.715382	0.812604	0.413526	0.701508	0.661294	1.00409	0.897805	1	0.616059	0.569282	0.911009	0.718943	0.592109	0.967297	1.167	0.140859	0.222808	0.851217
501	A0A8M2BDR1	zgc:172143	uncharacterized protein LOC568775 isoform X1	2	1.09413	1.23382	1.73478	0.690354	1.5891	1.21539	1.53545	1.5147	1.57956	1.81466	1.62439	1.73185	1.27574	1.38075	1.15342	1.59353	1.22492	1	1.35424	1.16495	1.54324	1.72363	1.26997	1.27282	1.27276	0.141659	0.347964	0.848757
1547	Q9DDE2	LAP	Nothepsin	3	0.748834	0.838788	0.843411	1.1881	0.940316	0.960015	1.26722	1.21001	1.08135	0.988179	1.03837	0.812604	0.717393	0.960398	0.713024	0.977034	0.942091	1	0.810345	1.02948	1.18619	0.946386	0.796938	0.973042	1.16788	0.144085	0.223893	0.841381
1452	A0A0G2KSV9	MIF4G domain-containing protein OS=Danio rerio OX=7955	MIF4G domain-containing protein	1	4.88822	1.97624	2.90399	1.74623	3.82109	2.17068	1.1915	1.17986	1.90457	1.31358	1.95595	1.72119	1.10497	1.474	1.79794	0.986399	1.01355	1	3.25615	2.57933	1.42531	1.66357	1.45897	0.999984	0.510901	0.144287	-0.968883	0.840772
1918	A0A0R4ICY2	rbm24a	RNA-binding motif protein 24a	2	0.86532	0.769948	0.867388	0.692261	0.804661	0.850063	1.21498	1.20525	1.04791	0.660783	0.827615	0.678237	0.638705	0.825385	0.819278	1.30844	1.13031	1	0.834219	0.782328	1.15605	0.722212	0.761123	1.14625	0.865734	0.144804	-0.208004	0.839218
1118	F1R243	fam49bb	Family with sequence similarity 49 member Bb	1	0.852839	0.900215	1.25524	0.875974	1.15433	0.874891	0.952027	0.987052	0.932223	1.49325	1.15318	1.24343	0.770967	1.10655	0.991243	1.04051	0.895792	1	1.00277	0.968398	0.957101	1.29662	0.956252	0.978766	1.29304	0.145183	0.370771	0.838085
747	Q6TNW3	ABCE1	ATP-binding cassette, sub-family E (OABP), member 1	2	1.45191	1.31643	1.42167	1.30888	1.45682	1.14091	1.67573	1.93205	1.32143	1.62101	1.42477	1.52283	0.837098	1.50045	1.29882	1.48116	1.41314	1	1.39667	1.3022	1.64307	1.52287	1.21212	1.2981	1.09036	0.145597	0.124803	0.836849
1813	A7E2Q4	ptgesl	Ptgesl protein	3	0.632349	0.638623	0.671344	0.558131	0.684172	0.753116	0.682618	0.676813	0.788444	0.780562	0.66055	0.701698	0.402644	0.60686	0.6571	0.744481	0.713614	1	0.647439	0.66514	0.715958	0.71427	0.555535	0.819365	1.10322	0.147057	0.141726	0.832515
1579	A0A8M1N1M1	nutf2l	Nuclear transport factor 2	1	1.22726	1.12474	2.09866	1.35782	1.94972	1.18229	2.05196	1.76225	1.35286	2.10412	2.1787	1.89394	1.0221	1.85538	1.55467	1.51237	1.06086	1	1.48355	1.49661	1.72236	2.05892	1.47738	1.19108	1.38784	0.14707	0.472836	0.832476
1750	F1Q7S8	AGO3	Protein argonaute-3	4	0.640669	1.01565	0.810972	0.881695	0.985815	0.930458	1.10111	1.187	1.4204	0.990176	1.06922	1.00456	1.83492	0.920033	0.994039	1.04831	1.14641	1	0.822432	0.932656	1.23617	1.02132	1.24966	1.06491	1.24183	0.147904	0.312463	0.83002
197	Q6PBM1	glrx5	Glutaredoxin-related protein 5, mitochondrial	6	0.507543	0.482939	0.458376	0.383318	0.443195	0.540304	0.746596	0.775201	0.761026	0.50507	0.520901	0.603588	0.282102	0.524739	0.576011	1.01969	0.877675	1	0.482953	0.455606	0.760941	0.543186	0.460951	0.96579	1.12472	0.148238	0.169565	0.82904
842	F1QNI1	cbln5	Cerebellin 5	1	0.694752	1.02307	0.860336	0.81622	0.874595	1.12199	1.0207	0.825188	1.14087	0.922301	1.13262	1.20718	0.480494	0.993803	1.04297	0.973393	1.05784	1	0.859385	0.937601	0.995586	1.08736	0.839089	1.01041	1.26528	0.148296	0.339459	0.828871
833	X1WHN7	cdc73	Cell division cycle 73, Paf1/RNA polymerase II complex component, homolog (S. cerevisiae)	2	0.374417	0.578256	0.493635	0.457058	0.518185	0.630158	0.862811	0.872002	0.955629	0.52104	0.665691	0.671838	0.519001	0.585982	0.59139	1.07068	0.82433	1	0.482103	0.535133	0.896814	0.619523	0.565457	0.965003	1.28504	0.14873	0.361817	0.827601
1749	A7E2Q2	ambpl	Protein AMBP	1	0.969324	1.06967	1.32294	0.859446	1.35739	1.17874	1.52489	1.16161	1.19504	0.531022	1.03923	0.823268	0.561693	0.869925	1.00243	0.57696	1.238	1	1.12064	1.13186	1.29384	0.79784	0.811348	0.938321	0.711948	0.149055	-0.490157	0.826653
119	A0A1L1QZG0	cct2	T-complex protein 1 subunit beta (Fragment)	9	0.0416019	0.862088	1.05074	1.31523	1.30515	1.11253	1.49613	2.05345	1.54078	1.17384	1.52072	1.06641	0.58262	0.928384	0.959087	1.38751	1.43125	1	0.651476	1.2443	1.69678	1.25366	0.823364	1.27292	1.92433	0.150085	0.944358	0.823662
478	A0A8M2B2V2	nsfb	Vesicle-fusing ATPase	3	0.856999	0.753003	0.98445	0.695439	0.884706	0.747204	1.35408	1.40361	1.48861	0.790544	0.73423	0.663307	0.495562	0.707075	0.567623	1.25277	0.885727	1	0.864817	0.775783	1.41544	0.72936	0.590087	1.04616	0.843369	0.150839	-0.245764	0.821487
766	A0A8N7UYS4	hexb	Beta-hexosaminidase	6	0.636509	0.693695	0.739043	0.998025	0.723773	0.716465	0.812333	0.861687	0.757682	0.904334	0.784778	0.714495	0.762596	0.828169	0.78852	0.964028	0.866603	1	0.689749	0.812755	0.810567	0.801202	0.793095	0.943544	1.16159	0.150876	0.216095	0.821381
525	A0A8M2BB52	rps2	40S ribosomal protein S2	13	1.11493	1.21688	1.46962	1.13215	1.8107	1.09834	1.13105	1.1997	1.34484	1.06404	1.0855	1.08987	0.756736	1.13438	1.10169	1.28658	1.14339	1	1.26714	1.34707	1.22519	1.0798	0.997603	1.14333	0.852154	0.151111	-0.230814	0.820703
1873	Q90Y37	rock2	Rho-associated protein kinase	3	1.18981	1.08555	1.15088	0.818127	1.02373	1.18701	0.86868	0.837883	0.968335	1.21975	1.20287	1.17732	0.89988	1.1135	1.17998	0.919286	0.765952	1	1.14208	1.00962	0.891633	1.19998	1.06446	0.89508	1.0507	0.152512	0.0713448	0.816696
836	B1P0R9	centrin2	Centrin2 (Fragment)	1	0.624029	1.01248	0.966115	1.07113	1.01025	0.943463	1.18328	0.92913	0.993747	1.08201	1.0992	1.07068	0.673026	0.979884	0.984252	1.12166	0.934039	1	0.86754	1.00828	1.03539	1.08396	0.879054	1.01857	1.24947	0.152712	0.321312	0.816127
117	A2BGK0	cds2	Phosphatidate cytidylyltransferase	2	0.794596	1.20523	1.02676	0.846097	0.988342	1.02859	1.04007	1.03545	1.07868	0.752613	0.818191	0.81687	0.565878	0.715427	0.819278	1.10242	0.917935	1	1.00886	0.954342	1.0514	0.795892	0.700194	1.00678	0.7889	0.152761	-0.342085	0.815988
1401	A0A8M1RNM4	LOC568883	long-chain fatty acid transport protein 6-like	10	1.65992	1.56743	1.32012	0.980862	1.20573	1.44239	0.927962	0.933891	1.02852	1.00215	1.44961	1.2285	0.639543	1.14413	1.19257	0.943738	0.886733	1	1.51582	1.20966	0.963458	1.22676	0.992078	0.94349	0.8093	0.153203	-0.305253	0.814733
1477	F1QD61	skiv2l2	Mtr4 exosome RNA helicase	3	1.18149	0.994473	0.840591	0.70561	0.760004	0.897354	0.846963	0.83471	0.906811	0.89036	0.735944	0.819003	0.51063	0.867142	0.859823	0.766332	0.6341	1	1.00552	0.787656	0.862828	0.815102	0.745865	0.800144	0.810628	0.153224	-0.302888	0.814673
2523	Q6PQ35	zp3a	Zona pellucida sperm-binding protein 3 (Fragment)	1	1.93449	1.83008	1.73195	3.68824	1.51832	2.12457	1.35408	8.3471	1.60899	1.64098	1.78546	1.68919	1.78218	1.70227	1.74481	1.1201	1.10112	1	1.83218	2.44371	3.77006	1.70521	1.74309	1.07374	0.930701	0.153786	-0.10361	0.813084
913	A0A2R8S036	cfhl4	Complement factor H-like 4	3	0.732194	0.746649	0.932266	0.753922	0.882178	0.883167	0.963179	1.15844	0.813856	0.924297	0.880734	0.970433	0.652936	1.0286	0.871007	0.942177	1.1907	1	0.803703	0.839756	0.978491	0.925155	0.850848	1.04429	1.15112	0.155138	0.203033	0.809283
1206	A0A8M9PGG6	vav3	guanine nucleotide exchange factor VAV3	1	2.19242	1.83114	1.87581	0.976412	1.62954	1.75096	0.876311	0.829949	0.994416	1.41539	1.77946	1.81076	1.32345	1.20954	1.59661	0.810553	0.863584	1	1.96646	1.45231	0.900225	1.66854	1.37654	0.891379	0.848499	0.155297	-0.237015	0.808836
382	E9QG20	si:ch211-274c22.8	Calcineurin subunit B type 1	4	1.714	1.88727	1.82363	1.47606	1.67673	1.67412	1.45621	1.35601	1.48059	1.67891	1.76661	1.66786	1.03633	1.65495	1.73642	1.09669	0.910889	1	1.8083	1.60897	1.43094	1.70446	1.4759	1.00253	0.942575	0.155716	-0.0853201	0.807667
689	F6NK19	ap2b1	AP complex subunit beta	13	1.42279	1.26877	1.25665	1.14614	1.19309	1.23785	1.01776	1.0664	1.08737	1.20977	1.2577	1.17518	0.760922	1.07592	1.14084	1.05663	0.847479	1	1.31607	1.19236	1.05718	1.21422	0.992561	0.968037	0.922609	0.157078	-0.116209	0.803886
69	A0A8M2BCM1	antxr2a	anthrax toxin receptor 2 isoform X1	1	0.86532	0.910806	1.00984	0.81622	0.862799	0.870162	1.03772	1.04735	0.837262	1.04607	1.14118	0.955503	1.12171	1.12464	1.10169	0.838647	1.13937	1	0.928654	0.849727	0.974112	1.04759	1.11601	0.992671	1.12807	0.15758	0.173856	0.802499
1754	A0A2R8Q2R6	cnpy4	Protein canopy 4	1	0.740514	0.674632	0.856105	0.67319	0.871224	0.787402	1.08644	1.1148	0.973685	0.866404	0.806197	0.961902	0.502259	0.957614	0.798307	1.09877	0.955176	1	0.757083	0.777272	1.05831	0.878167	0.752726	1.01798	1.15993	0.157673	0.214044	0.802243
2371	Q1L8N2	rad23ab	UV excision repair protein RAD23	1	1.19397	0.961641	1.08036	0.638228	1.05575	1.00258	1.07881	0.869621	1.15491	0.846441	0.949273	1.01096	0.509792	1.01051	0.94231	0.996804	0.964234	1	1.07866	0.898851	1.03445	0.935557	0.820869	0.987013	0.867334	0.157727	-0.20534	0.802094
263	A0A8M1P316	pdia2	Protein disulfide-isomerase	4	0.366097	0.319841	0.414654	0.351534	0.427186	0.379513	0.535295	0.575251	0.584478	0.564959	0.424089	0.407369	0.413526	0.613819	0.569021	1.51133	0.837414	1	0.366864	0.386078	0.565008	0.465472	0.532122	1.11625	1.26879	0.158588	0.34345	0.799728
1744	A0A8M1NIK9	psmb3	Proteasome subunit beta	2	0.370257	0.690518	0.503508	0.657298	0.586433	0.571044	1.2502	1.13146	0.909486	0.640819	0.688823	0.737956	0.642891	0.528915	0.733995	1.22155	1.09508	1	0.521428	0.604925	1.09705	0.689199	0.635267	1.10554	1.32175	0.158839	0.402454	0.799044
1431	Q9PU64	men1	Menin	1	1.26054	0.742412	0.832128	1.30315	0.703552	0.751933	0.854594	0.826775	0.755676	0.710691	0.600578	0.678237	1.15771	0.837912	0.74518	1.01241	1.00651	1	0.945026	0.919546	0.812348	0.663168	0.913599	1.00631	0.701746	0.15917	-0.510979	0.798137
2060	B3DKD7	slc25a37	Slc25a37 protein	2	0.345296	0.315605	0.409012	0.33437	0.443195	0.339316	0.809986	1.00609	0.807837	0.473128	0.399243	0.392439	0.268708	0.492726	0.405445	1.12062	1.00047	1	0.356638	0.372294	0.874639	0.421603	0.38896	1.04036	1.18216	0.160569	0.241428	0.794339
2515	A0A8M2B820	gfi1b	zinc finger protein Gfi-1b isoform X1	1	0.0416019	0.592024	0.579669	0.522533	0.784439	0.567497	1.21439	0.872002	0.936904	1.06803	0.526041	0.855261	0.609407	0.751615	0.720014	1.51446	0.861571	1	0.404431	0.624823	1.00777	0.816445	0.693679	1.12534	2.01875	0.161674	1.01346	0.791361
487	A0A8M2BLK4	aff4	AF4/FMR2 family member 4 isoform X2	1	0.486742	0.870561	0.502098	0.562581	0.74231	0.673902	1.32943	0.958488	1.03922	0.738639	0.938135	0.90005	0.472123	0.652792	0.652906	1.19086	0.958195	1	0.6198	0.659598	1.10905	0.858942	0.592607	1.04968	1.38584	0.161785	0.470757	0.791062
2238	Q9DGK4	tpt1	Translationally-controlled tumor protein homolog	10	0.906922	0.834552	1.07613	1.37817	0.942001	0.855974	1.29187	1.26476	0.94961	1.10197	0.993824	1.18371	0.934201	1.02164	1.26667	1.33861	1.15446	1	0.9392	1.05871	1.16875	1.09317	1.07417	1.16436	1.16394	0.163252	0.219014	0.787142
1072	Q5PRC6	sb:cb523	Ephx2 protein	2	0.728033	0.983882	0.840591	2.45692	1.79048	0.630158	0.63801	0.605403	0.779081	0.660783	0.499482	0.804073	0.439476	0.599901	0.798307	0.717428	0.90787	1	0.850835	1.62585	0.674165	0.654779	0.612561	0.875099	0.769572	0.163382	-0.377871	0.786795
2356	A0A8M9Q4J4	si:dkey-66i24.7	uncharacterized protein si:dkey-66i24.7	3	0.549145	0.678868	0.705193	0.490749	0.583063	0.712918	0.791203	0.723627	0.763032	0.778566	0.688823	0.746487	0.412689	0.656968	0.774539	0.915124	0.874655	1	0.644402	0.595577	0.759287	0.737958	0.614732	0.929926	1.14518	0.163647	0.195578	0.786092
475	A0A8M9NYM9	myo18ab	unconventional myosin-XVIIIa isoform X1	1	2.05929	1.56214	1.25383	1.01137	1.28493	1.39155	1.16215	1.03387	1.13151	1.38145	1.17717	0.981097	0.807799	1.13856	1.25688	0.78298	0.838421	1	1.62509	1.22928	1.10918	1.17991	1.06775	0.8738	0.726057	0.163965	-0.461846	0.785248
489	Q52PJ5	dpysl3	Dihydropyrimidinase-related protein 3	17	1.15653	1.79619	1.77286	0.949713	1.11641	0.909177	1.11461	1.06481	1.26592	1.57111	2.77328	2.54445	0.775989	1.14413	1.03039	1.06704	0.930013	1	1.57519	0.991768	1.14845	2.29628	0.983501	0.999017	1.45778	0.164154	0.543769	0.784749
645	B0S7W4	aldh9a1a	Aldh9a1a protein	18	0.752994	0.761476	0.960473	0.842283	0.906613	0.748386	1.03479	0.948966	0.895442	1.07003	0.930425	0.906448	0.66633	0.915857	0.893377	1.02022	0.945111	1	0.824981	0.832427	0.959732	0.968967	0.825188	0.988442	1.17453	0.164882	0.232087	0.782828
1121	Q9IB40	mylz3	Fast skeletal myosin light chain 3 (Fragment)	26	0.902761	0.714876	0.716476	0.765365	0.988342	0.956469	0.921505	0.799004	0.811181	0.952246	0.819905	0.949105	0.651262	0.996586	0.643119	2.03263	0.791115	1	0.778038	0.903392	0.843897	0.907085	0.763656	1.27458	1.16586	0.165143	0.221397	0.782139
1586	E7EXJ6	nup188	Nucleoporin 188	2	0.382738	0.512593	0.375163	0.371876	0.445723	0.556856	0.984309	1.07036	0.919517	0.50507	0.47121	0.546002	0.367486	0.521955	0.510301	1.19086	0.784069	1	0.423498	0.458152	0.991397	0.507427	0.466581	0.991642	1.19818	0.165656	0.260846	0.780793
2519	B0S6Y2	zc3hc1	Zinc finger, C3HC-type-containing 1	2	0.345296	0.431044	0.432989	0.249824	0.556101	0.484737	0.819377	0.931511	0.886749	0.437195	0.474637	0.454291	0.396784	0.594333	0.276821	1.2304	0.958195	1	0.40311	0.430221	0.879212	0.455374	0.422646	1.06286	1.12965	0.165714	0.17588	0.78064
1992	A0A8N1Z2Z4	sh3bgrl3	SH3 domain-binding glutamic acid-rich-like protein 3	10	2.36715	2.53437	4.66274	2.24206	4.11346	2.28063	1.29304	1.14971	1.91059	3.89083	5.18159	4.69647	2.99848	3.60358	3.85312	0.975994	1.06287	1	3.18809	2.87872	1.45111	4.58963	3.48506	1.01296	1.43962	0.16627	0.525688	0.779185
1822	Q6DGV5	zgc:92757	RAB10, member RAS oncogene family	8	0.802917	0.88327	0.992912	0.779985	0.920936	0.906813	0.728987	0.868828	0.889424	0.710691	0.856745	0.759284	0.526534	0.768318	0.766151	1.01189	0.934039	1	0.893033	0.869245	0.82908	0.775573	0.687001	0.981977	0.868471	0.167837	-0.203451	0.775113
110	B3DIX0	dlat	Dihydrolipoamide S-acetyltransferase (E2 component of pyruvate dehydrogenase complex)	2	2.23402	1.33867	1.385	1.2078	1.3001	1.33244	1.05768	1.12511	1.21777	1.3016	1.0735	1.06428	0.85384	1.01051	1.13525	1.08837	0.958195	1	1.65256	1.28011	1.13352	1.14646	0.999863	1.01552	0.693746	0.168206	-0.527521	0.774159
371	A0A8N7T7N7	apoba	apolipoprotein B-100	18	1.01925	1.11521	1.25948	0.850547	1.27903	1.08416	1.2637	1.21319	1.42575	1.11994	0.843037	0.859526	0.683072	0.917249	0.918542	0.909922	1.01657	1	1.13131	1.07124	1.30088	0.940833	0.839621	0.975498	0.831632	0.169046	-0.265983	0.771996
2021	F1Q9H5	si:dkey-100n23.3	Si:dkey-100n23.3	2	0.686431	0.792189	0.761609	0.736123	0.854373	0.926911	1.03889	0.9934	1.06798	1.22175	0.819905	0.859526	0.282939	0.790588	0.954892	1.37711	1.19472	1	0.746743	0.839136	1.03342	0.96706	0.67614	1.19061	1.29504	0.169571	0.372993	0.770647
320	A2AR64	wu:fb99a10	Teleost complement regulatory membrane protein	4	0.461781	0.486116	0.462607	0.466593	0.486167	0.614788	0.585185	0.706171	0.68947	0.546992	0.47121	0.639846	0.378368	0.509428	0.775937	1.04311	0.863584	1	0.470168	0.522516	0.660275	0.552683	0.554578	0.968897	1.1755	0.170258	0.233275	0.768893
1949	B2GPU7	sephs1	Selenide, water dikinase	5	0.515864	0.75618	1.08318	0.865167	1.21668	1.05933	1.91697	1.81065	1.35152	1.50722	1.08036	0.946972	0.864722	1.20119	0.910154	1.3641	1.11118	1	0.785074	1.04706	1.69305	1.17818	0.992023	1.15843	1.50073	0.170746	0.585664	0.76765
802	E7F2X0	clip1a	CAP-GLY domain-containing linker protein 1a	1	0.465941	0.410922	0.706604	0.492656	0.877122	0.427987	1.62525	1.39885	0.7637	0.806514	0.674258	0.627049	0.387576	0.800331	0.588594	1.05871	1.00852	1	0.527822	0.599255	1.2626	0.702607	0.592167	1.02241	1.33114	0.172879	0.412666	0.762257
1573	A0A8M1PHK6	nup98	Nuclear pore complex protein Nup98-Nup96	10	0.549145	0.560251	0.586721	0.743751	0.581378	0.680996	0.865746	0.873589	0.817868	0.720672	0.580873	0.612119	0.774315	0.67367	0.644517	1.03998	1.0055	1	0.565372	0.668709	0.852401	0.637888	0.697501	1.01516	1.12826	0.173182	0.174102	0.761498
1574	A0A0R4IH22	npat	Nuclear protein, ataxia-telangiectasia locus	2	0.0416019	0.682045	0.977398	1.30315	0.992555	0.654986	1.53428	1.11559	0.85398	1.10596	0.797629	1.77451	0.546625	0.922817	0.940912	1.28242	1.2058	1	0.567015	0.983565	1.16795	1.22603	0.803451	1.16274	2.16226	0.17417	1.11254	0.759028
1652	A0A8M9PVI9	plch2b	Phosphoinositide phospholipase C	1	0.728033	1.06119	0.502098	0.581016	0.410335	0.606512	0.609837	0.672846	0.64199	0.55897	0.448934	0.462822	0.407667	0.709859	0.905959	0.769974	0.720659	1	0.763775	0.532621	0.641558	0.490242	0.674495	0.830211	0.641867	0.174799	-0.639654	0.757461
1669	Q6DG81	zgc:91903	Plastin 3 (T isoform)	6	0.886121	0.821843	1.00984	1.37244	0.901557	0.975385	0.993113	1.02196	0.781088	1.1958	0.998964	0.9683	0.807799	1.12603	0.898969	0.999925	1.05281	1	0.905934	1.08313	0.932055	1.05435	0.944267	1.01758	1.16383	0.174953	0.218882	0.757079
1366	A0A8M3B2G7	larp1b	la-related protein 1B isoform X2	3	0.4285	0.658745	0.507739	0.871524	0.542619	0.707006	1.17624	1.30999	1.08202	0.712687	0.712812	0.573728	1.58211	0.679238	0.636129	1.49885	1.13735	1	0.531661	0.70705	1.18942	0.666409	0.965827	1.21207	1.25345	0.175276	0.3259	0.756278
1149	B2GP30	aldoc	Fructose-bisphosphate aldolase	20	1.43943	1.37362	1.96326	1.85366	2.08538	1.52397	1.21498	1.08147	1.26726	1.88852	1.91911	1.88328	1.20124	1.74959	1.80493	0.980156	0.977319	1	1.5921	1.821	1.1879	1.89697	1.58525	0.985825	1.19149	0.178155	0.252764	0.749203
303	Q1JPZ2	zgc:153855	Si:dkey-180p18.9	2	0.515864	0.58461	0.777123	1.26183	0.783596	0.656168	0.743661	0.737115	0.655365	0.932282	0.822475	0.663307	0.532394	0.780845	0.784326	0.879747	1.12226	1	0.625866	0.900533	0.712047	0.806021	0.699188	1.00067	1.28785	0.178357	0.364965	0.74871
1425	Q3ZB95	zgc:110773	Mannose-6-phosphate isomerase	1	1.73896	1.48482	1.60079	1.3165	1.61101	1.09834	1.24902	1.18938	1.15023	1.85059	2.07332	1.62521	1.71856	1.48374	1.36593	0.991601	0.955176	1	1.60819	1.34195	1.19621	1.84971	1.52275	0.982259	1.15018	0.179801	0.201858	0.745209
397	A0A2R8RN13	edc4	Enhancer of mRNA-decapping protein 4	1	1.42695	0.967996	1.23409	1.11817	1.3734	1.00258	1.86179	1.91936	1.25589	1.07402	1.00068	0.740088	0.594339	0.968749	0.798307	0.992642	0.873649	1	1.20968	1.16472	1.67901	0.938263	0.787132	0.95543	0.775631	0.179927	-0.366558	0.744905
2304	A0A2R8Q5U6	uqcrc1	Ubiquinol-cytochrome c reductase core protein 1	4	1.06501	0.822902	0.710835	0.950349	0.724616	0.854792	0.699053	0.790276	0.817868	0.758602	0.668261	0.633447	0.496399	0.672278	0.708829	0.793385	0.849492	1	0.866249	0.843252	0.769066	0.68677	0.625836	0.880959	0.79281	0.181103	-0.334954	0.742073
2175	Q6NVI6	unm_tf212	T-complex protein 1 subunit epsilon	7	0.965164	0.829257	0.877261	0.870253	0.983287	0.943463	1.21791	1.18938	1.02652	0.972209	0.956984	0.940573	0.592665	0.982668	0.989844	1.30427	0.978325	1	0.89056	0.932334	1.1446	0.956589	0.855059	1.0942	1.07414	0.181134	0.103185	0.742001
619	A0A8M1NTN5	acsl3b	acyl-CoA synthetase long-chain family member 3b	1	1.01093	1.14168	0.950601	1.15313	0.890604	0.994302	0.938527	1.92888	1.06931	0.938271	0.982686	0.784878	0.66633	0.959006	1.05835	0.967149	0.870629	1	1.0344	1.01268	1.31224	0.901945	0.894562	0.945926	0.871947	0.182746	-0.197688	0.738153
1390	Q9PVK4	ldhba	L-lactate dehydrogenase B-A chain	23	1.16069	0.823961	1.29756	1.73224	1.31189	0.951739	1.49319	1.43138	1.06263	1.59905	1.30825	1.23704	1.10078	1.38492	1.25408	1.21583	1.07696	1	1.09407	1.33196	1.32907	1.38145	1.2466	1.0976	1.26267	0.183777	0.336474	0.735709
1171	Q5XJ09	gpia	Glucose-6-phosphate isomerase	5	1.07749	1.08343	2.10571	1.73161	2.28844	1.29697	1.12987	0.937065	1.06865	2.34767	2.64648	1.54629	2.09107	2.67241	2.09992	0.901077	0.799167	1	1.42221	1.77234	1.04519	2.18015	2.2878	0.900081	1.53293	0.185063	0.616293	0.732681
1602	A0A8M9QA62	ola1	Obg-like ATPase 1	1	1.14821	1.23171	1.1269	4.25591	1.15854	0.90563	1.16626	1.06243	1.1061	1.05007	1.0675	1.16239	0.63452	0.970141	1.14923	1.07432	1.18567	1	1.16894	2.10669	1.1116	1.09332	0.917962	1.08666	0.935309	0.18539	-0.0964858	0.731915
2072	F1QRX2	sumo3b	Small ubiquitin-related modifier	9	0.807077	1.07073	1.0733	0.870253	1.22595	1.03805	1.25313	1.12273	1.00512	1.04408	1.15746	1.32022	0.923319	1.07314	1.37012	1.14976	1.09005	1	0.983702	1.04475	1.12699	1.17392	1.12219	1.07994	1.19337	0.185935	0.255038	0.73064
2500	A0A8M1PCZ2	zc3h13	zinc finger CCCH domain-containing protein 13	1	0.449301	0.559192	0.516202	0.530797	0.655525	0.743657	0.718422	0.899773	0.808506	0.586919	0.576589	0.533205	0.696465	0.573455	0.532671	1.1638	0.843453	1	0.508231	0.643326	0.8089	0.565571	0.600864	1.00242	1.11282	0.186028	0.154222	0.730421
706	A0A8M1N5V3	apoea	apolipoprotein E precursor	2	0.65731	0.514711	0.626212	0.415102	0.645414	0.602965	0.738965	0.710138	0.679439	0.638823	0.68968	0.693166	0.586805	0.755791	0.747976	0.539502	0.791115	1	0.599411	0.554494	0.709514	0.67389	0.696857	0.776872	1.12425	0.18611	0.168967	0.73023
625	Q803T5	AHCY	Adenosylhomocysteinase	19	0.786276	1.04425	0.961884	1.1436	0.952112	0.874891	0.859289	0.783135	0.797137	1.16984	0.942419	1.33941	0.748365	0.911682	1.24989	1.07848	0.944104	1	0.930803	0.9902	0.813187	1.15056	0.969978	1.00753	1.23609	0.186228	0.305786	0.729954
1188	Q5MJ86	gapdh-2	Glyceraldehyde-3-phosphate dehydrogenase 2	77	1.64328	1.48377	1.93646	1.47098	1.96657	1.35726	1.10228	1.00133	1.3114	2.01429	1.98936	1.78304	1.11501	1.79553	1.63576	1.01241	0.94813	1	1.68783	1.59827	1.13834	1.9289	1.51543	0.986847	1.14282	0.186724	0.192602	0.728799
1357	Q5XJ76	wu:fb64g01	Kininogen 1	13	0.65731	0.712758	0.851874	0.560038	0.749893	0.673902	0.994874	0.77044	1.06396	0.628841	0.614286	0.684635	0.518163	0.659751	0.68646	0.65864	0.830369	1	0.740647	0.661278	0.943093	0.642588	0.621458	0.829669	0.867603	0.187277	-0.204894	0.727516
2282	Q6P102	ywhabl	Tyrosine 3-monooxygenase/tryptophan 5-monooxygenase activation protein, beta polypeptide-like	56	2.25898	1.59497	1.54296	1.58349	1.50737	1.20002	1.1915	1.06481	1.11613	1.39144	1.45561	1.45032	1.06563	1.40162	1.48896	0.975474	1.02664	1	1.79897	1.43029	1.12415	1.43245	1.31874	1.0007	0.796263	0.188403	-0.328683	0.724912
479	A8E5A6	iba57	Zgc:153540 protein	10	1.33542	1.04425	1.19742	0.916658	1.46271	1.27687	2.22511	2.52	2.05437	1.09798	1.06322	0.729424	0.427757	1.29167	0.654304	0.955184	0.961215	1	1.19236	1.21875	2.26649	0.963541	0.791242	0.972133	0.808093	0.188422	-0.307406	0.724868
2045	Q5BJI9	spcs2	Signal peptidase complex subunit 2	3	0.894441	0.921396	0.98586	0.875338	1.10462	1.01204	1.21557	1.51232	1.17163	0.990176	1.22857	0.985363	0.699814	1.1664	0.830463	1.2049	1.00047	1	0.933899	0.997331	1.29984	1.06804	0.898891	1.06846	1.14363	0.188592	0.193623	0.724476
2222	A0A8M1N925	taf3	transcription initiation factor TFIID subunit 3	1	0.782116	0.634387	0.675575	0.596908	0.70945	0.666809	0.910354	0.823601	0.813187	0.572944	0.687109	0.482017	0.508955	0.766926	0.623546	1.06184	0.827349	1	0.697359	0.657722	0.849047	0.58069	0.633143	0.963062	0.832699	0.18942	-0.264133	0.722575
406	E0XMD3	G6F-like	G6F-like protein	3	1.2231	1.42658	1.39205	1.10037	1.42648	1.70604	1.6728	1.32427	1.51135	1.34752	1.56442	1.70199	0.806125	1.39049	1.61619	0.872984	0.862577	1	1.34724	1.41096	1.50281	1.53797	1.27093	0.911854	1.14157	0.189564	0.191023	0.722244
1778	Q566Y8	magoh	Protein mago nashi homolog	13	0.703072	0.750885	0.743274	0.583559	0.793707	0.782673	0.88981	0.914055	0.961647	0.778566	0.73423	0.810471	0.551647	0.734913	0.799705	1.01813	0.903844	1	0.73241	0.71998	0.921837	0.774422	0.695422	0.973993	1.05736	0.189674	0.0804686	0.721993
1886	Q6P0B0	rpl5a	Ribosomal protein L5a	3	0.678111	0.75618	0.676986	0.616614	0.678274	0.72947	0.893332	0.971976	0.826562	0.802522	0.73166	0.740088	0.633683	0.804507	0.731199	1.0223	0.825336	1	0.703759	0.674786	0.89729	0.75809	0.72313	0.949211	1.0772	0.189872	0.107288	0.72154
641	F1R3J0	akr1a1b	Alcohol dehydrogenase (NADP(+))	1	1.21478	0.89386	1.1001	1.3235	1.3397	0.96238	1.36993	1.21953	1.08001	1.5172	1.19088	1.18371	0.823704	1.28192	1.04996	1.13051	1.0055	1	1.06958	1.20852	1.22316	1.29726	1.05186	1.04534	1.21287	0.190499	0.27843	0.720107
459	Q6PBI0	SUCLA2	Succinate--CoA ligase [ADP-forming] subunit beta, mitochondrial	4	1.12325	1.12686	1.1128	0.794606	1.04564	1.26386	1.3805	1.12749	1.16494	0.938271	1.13433	1.02162	0.610244	0.991019	1.00802	0.960386	0.910889	1	1.12097	1.0347	1.22431	1.03141	0.869761	0.957092	0.920104	0.191003	-0.120131	0.718959
1280	A0A8M2BJ45	hmbsa	Hydroxymethylbilane synthase	6	1.08997	0.610028	0.760198	0.581652	0.693441	0.608877	1.82892	1.71306	1.15358	0.55897	0.621997	0.605721	0.381717	0.630522	0.673877	1.66481	1.33262	1	0.820065	0.62799	1.56519	0.595563	0.562039	1.33247	0.726238	0.191507	-0.461486	0.717816
1447	A0A8M6Z2L9	mtcl1	microtubule cross-linking factor 1 isoform X2	1	0.0416019	0.815489	1.37231	0.894409	1.19309	0.774397	1.43332	1.09575	1.03588	1.69687	1.29625	1.19011	0.481331	2.08225	0.617954	1.22936	0.846473	1	0.743132	0.953965	1.18832	1.39441	1.06051	1.02528	1.8764	0.192119	0.907968	0.716429
1203	F1QJB8	g3bp1	GTPase-activating protein (SH3 domain)-binding protein 1 (Fragment)	6	0.495063	0.785835	0.829307	0.56576	0.774328	0.952922	0.88981	1.13622	1.02852	0.838455	1.02638	0.825401	1.23304	1.06757	0.864017	1.3152	1.01657	1	0.703402	0.764336	1.01818	0.896746	1.05488	1.11059	1.27487	0.192186	0.35035	0.716278
233	A1L1W9	slc16a10	Monocarboxylate transporter 10	11	0.249611	0.269005	0.248228	0.206598	0.262884	0.308576	0.650923	0.656183	0.653358	0.325401	0.269875	0.266602	0.194207	0.318741	0.281015	0.970791	0.732738	1	0.255615	0.259353	0.653488	0.287293	0.264654	0.901176	1.12393	0.192298	0.168548	0.716025
2365	B3DK77	si:dkey-222f8.3	Uridylate-specific endoribonuclease	7	1.61415	2.19229	3.1776	2.34695	2.89341	1.92712	1.15394	1.14336	1.60029	3.1462	3.2642	2.80892	2.36564	2.50121	2.60743	1.02022	1.23498	1	2.32801	2.38916	1.2992	3.07311	2.49143	1.08507	1.32006	0.192825	0.400599	0.714838
2203	A0A2R8QKL5	tmsb4x	Thymosin beta 4 X-linked	33	1.08581	1.01036	1.8335	0.925557	1.64555	1.06879	0.844029	0.841057	1.03387	1.92845	1.98165	1.46738	1.12339	1.80666	1.23311	0.982757	0.928	1	1.30989	1.2133	0.906319	1.79249	1.38772	0.970252	1.36843	0.193725	0.452521	0.712814
496	A4IFY6	si:dkey-172m14.1	Si:dkey-172m14.1 protein	1	0.940203	1.29843	0.894185	3.62277	1.02373	1.2083	1.02246	1.00689	1.07868	1.41739	1.06836	1.5143	0.693117	1.01746	0.932523	0.894834	1.07193	1	1.04427	1.9516	1.03601	1.33335	0.881035	0.988922	1.27682	0.195454	0.352559	0.708956
2434	B5DE31	ybx1	Y-box-binding protein 1	20	0.569946	0.685222	0.569796	0.581652	0.606655	0.779126	0.834051	0.990226	0.876049	0.736643	0.630564	0.686768	1.62815	0.647224	0.777336	1.15392	1.16654	1	0.608322	0.655811	0.900108	0.684658	1.01757	1.10682	1.12549	0.195464	0.17055	0.708932
1304	A0A8M2B3T4	inpp5ka	Inositol-polyphosphate 5-phosphatase	1	1.16485	1.32173	0.952011	0.732945	0.989185	1.2012	0.837572	0.782342	1.01715	0.780562	0.968978	1.06001	0.689768	0.986843	1.16461	1.04051	0.852512	1	1.1462	0.974444	0.879022	0.936517	0.947072	0.964339	0.817065	0.195574	-0.291478	0.708689
364	Q78AP9	arf3	ADP-ribosylation factor	4	1.98857	2.23359	1.8603	2.0895	2.01207	1.91057	1.35291	1.23937	1.35286	1.38944	1.71692	2.00485	1.22133	1.41276	1.85666	0.996804	1.03972	1	2.02749	2.00405	1.31505	1.70374	1.49691	1.01218	0.840319	0.195941	-0.250992	0.707875
643	Q803R9	wu:fi34d12	Aldehyde dehydrogenase (NAD(+))	4	0.478422	0.714876	0.850463	0.786978	0.883863	0.624246	1.73032	1.32665	0.876717	1.00814	0.816478	0.806206	0.726601	0.764142	0.739587	1.30115	1.09407	1	0.681254	0.765029	1.31123	0.876942	0.743443	1.13174	1.28725	0.198207	0.364289	0.702881
1648	F1QXV8	pgk1	Phosphoglycerate kinase	18	1.66408	1.58014	2.33278	2.3069	2.5884	1.71313	1.17213	1.18541	1.36022	2.19595	2.33549	2.17121	1.47413	2.18386	2.00206	0.957265	1.09105	1	1.859	2.20281	1.23925	2.23422	1.88668	1.01611	1.20184	0.198265	0.265243	0.702755
1723	Q6DGE2	wu:fb92g02	Propionyl-CoA carboxylase alpha chain, mitochondrial	3	1.07749	1.43717	1.22139	1.15949	1.21837	1.57362	1.02892	1.13225	1.46922	0.804518	1.17203	1.06214	1.06311	1.05365	1.02759	1.09357	1.58726	1	1.24535	1.31716	1.21013	1.0129	1.04812	1.22694	0.813342	0.198415	-0.298065	0.702426
2404	Q3T7B0	vg5	Vitellogenin 5 (Fragment)	496	0.540825	0.615323	0.596594	2.45311	0.616766	0.718829	0.735444	0.841851	0.903467	0.782558	0.662264	0.588658	0.528209	0.736305	0.689256	0.86466	1.12326	1	0.584247	1.2629	0.82692	0.677827	0.651257	0.995974	1.16017	0.198489	0.214338	0.702264
798	A0A8M2BIA6	prkacbb	cAMP-dependent protein kinase	5	0.840358	1.04213	0.850463	0.699889	0.87965	0.931641	1.1017	1.11559	0.974353	0.778566	0.863599	0.74862	0.493888	0.960398	0.845842	0.995243	0.84144	1	0.910984	0.83706	1.06388	0.796928	0.766709	0.945561	0.874799	0.198701	-0.192977	0.701799
843	Q7ZU12	wu:fi23f10	Ceruloplasmin	57	0.544985	0.727585	0.658651	0.516812	0.588961	0.645528	0.911527	0.65301	1.10543	0.44518	0.561168	0.599322	0.347396	0.502469	0.596982	0.653437	0.858551	1	0.64374	0.583767	0.889988	0.535223	0.482282	0.837329	0.831427	0.19902	-0.266338	0.701103
1505	A0A8M1N680	ndufs5	NADH dehydrogenase [ubiquinone] iron-sulfur protein 5	2	0.802917	0.721231	0.923803	0.663655	0.834994	0.870162	0.922092	0.891838	0.886749	0.970213	0.834469	1.00456	0.587643	0.943695	0.795511	0.941657	0.814265	1	0.815984	0.789603	0.900226	0.936413	0.775616	0.918641	1.14759	0.199678	0.198605	0.699669
880	Q6TH32	CFL2	Cofilin 1	41	1.23558	1.57591	1.67131	1.30188	1.61269	1.39391	0.933244	0.90612	1.20239	1.54515	1.79574	2.12642	0.860536	1.4058	1.80493	0.964548	0.99141	1	1.49426	1.43616	1.01392	1.82244	1.35709	0.985319	1.21962	0.20003	0.286435	0.698905
404	A0A8M3ALV4	fundc2	FUN14 domain-containing protein 2 isoform X1	1	0.919402	0.759358	1.32294	0.71006	0.796235	0.880802	1.44506	1.36791	1.17163	0.702705	0.880734	0.486283	0.432779	1.06618	0.569021	0.957785	0.881701	1	1.00057	0.795699	1.3282	0.689907	0.689327	0.946495	0.689516	0.200297	-0.536344	0.698325
1417	Q7T3D9	mdh1a	Malate dehydrogenase	16	1.27718	1.01989	1.40898	1.55044	1.46608	1.02268	1.47382	1.44011	1.08536	1.49525	1.51815	1.30315	0.976056	1.48374	1.25268	1.20282	1.28732	1	1.23535	1.3464	1.3331	1.43885	1.2375	1.16338	1.16473	0.200853	0.219998	0.697121
2467	A8WFS5	si:dkey-46g23.4	Zgc:171445 protein	8	1.18981	1.00506	1.02394	9.77048	0.926834	1.35017	0.939701	1.09258	0.999097	1.05406	0.933852	0.836065	0.81617	1.01051	1.10309	0.913043	0.956182	1	1.07294	4.01583	1.01046	0.941325	0.976588	0.956408	0.877333	0.201219	-0.188804	0.696332
107	Q6P5L3	rpl19	60S ribosomal protein L19	3	1.17317	1.3069	1.03099	0.982133	1.17876	1.10189	1.11872	1.41234	1.04256	1.16186	0.928711	0.880854	0.722415	0.88106	0.739587	1.53006	1.1283	1	1.17036	1.0876	1.19121	0.990475	0.781021	1.21945	0.846303	0.201509	-0.240754	0.695705
1844	A0A8M9PJ33	rpz5	rapunzel 5 isoform X1	6	1.01925	1.14168	0.922393	0.748201	0.956325	1.17046	0.892745	0.792657	0.77975	1.01014	1.35537	1.78944	0.675538	0.950654	1.47498	0.892233	0.897805	1	1.02777	0.958329	0.821717	1.38498	1.03372	0.930013	1.34755	0.201907	0.430343	0.694849
2224	Q6PHK6	purb	Transcriptional activator protein Pur-beta	4	0.203849	0.531656	0.399139	0.279701	0.416233	0.435081	0.664423	0.645075	0.694152	0.44518	0.541463	0.699565	0.270383	0.438442	0.454378	0.868822	0.630074	1	0.378215	0.377005	0.667883	0.562069	0.387734	0.832965	1.48611	0.202301	0.571541	0.694001
1894	B7ZVN4	rps23	Ribosomal protein S23	3	0.965164	0.816548	0.717887	0.69099	0.637831	0.699913	0.977265	0.987052	0.931554	0.676753	0.622853	0.797675	0.42106	0.637481	0.637527	1.1971	0.869623	1	0.8332	0.676244	0.965291	0.699094	0.565356	1.02224	0.839047	0.204368	-0.253176	0.689588
1747	Q9PUS4	PSMB5	Proteasome subunit beta (Fragment)	4	0.574106	0.628032	0.609287	0.527619	0.647099	0.67272	0.878658	0.905327	0.920186	0.818492	0.661407	0.616385	0.407667	0.669495	0.636129	1.03114	0.900824	1	0.603809	0.615813	0.90139	0.698761	0.571097	0.977322	1.15726	0.207793	0.210709	0.68237
1117	Q6TLE5	fam49b	Family with sequence similarity 49 member Ba	1	0.777956	0.815489	0.706604	0.711332	0.626034	0.886714	0.708444	0.763299	0.876717	1.02411	0.718809	1.10693	0.777664	0.810074	0.789918	0.978595	0.900824	1	0.766683	0.74136	0.78282	0.949952	0.792552	0.959806	1.23904	0.208251	0.309225	0.681413
253	Q6PBW4	wu:fa97f08	Peptidyl-prolyl cis-trans isomerase	20	0.507543	0.682045	0.610697	0.83084	0.648784	0.689272	0.755987	0.779168	0.771057	0.67875	0.661407	0.691034	0.532394	0.688981	0.664091	0.98952	0.930013	1	0.600095	0.722966	0.768737	0.677063	0.628489	0.973178	1.12826	0.208462	0.174099	0.680973
1083	Q7ZUI8	eif1b	Eukaryotic Translation initiation factor 1B	1	1.88873	1.26983	1.55425	1.4856	1.34981	1.23076	1.2995	1.2957	1.10543	1.16186	1.42477	1.25197	1.09743	1.17196	1.32678	1.06184	1.63859	1	1.57094	1.35539	1.23354	1.27953	1.19873	1.23348	0.814502	0.208966	-0.296009	0.679925
1663	Q6NWL8	prpsap2	Phosphoribosyl pyrophosphate synthetase-associated protein 2	1	0.353616	0.500943	0.672755	0.503463	0.685015	0.506018	1.06179	0.911674	0.88073	0.63483	0.682826	0.629182	0.428594	0.714035	0.570419	0.983798	0.852512	1	0.509105	0.564832	0.951397	0.648946	0.571016	0.945436	1.27468	0.210162	0.350136	0.677445
403	Q7ZW73	aldob	Fructose-bisphosphate aldolase	14	1.29382	1.49753	2.08596	1.6566	2.10897	1.87392	1.39165	1.24175	1.49196	1.98434	1.87541	3.23335	1.15352	1.75377	2.08035	1.10502	1.15849	1	1.62577	1.87983	1.37512	2.36437	1.66255	1.08784	1.45431	0.210813	0.540332	0.676104
1755	Q4ZJF0	fos	Protein c-Fos	1	0.411859	0.528479	0.901237	0.506005	1.13748	0.602965	0.883354	0.699823	0.821212	1.00415	0.820761	0.755018	0.464589	1.06061	0.683664	0.708064	0.820304	1	0.613858	0.748816	0.801463	0.859977	0.736289	0.842789	1.40094	0.210827	0.486392	0.676074
2350	A0A8N7T771	si:ch211-197h24.6	uncharacterized protein si:ch211-197h24.6 isoform X1	3	0.773795	0.810193	0.748915	0.6306	0.792865	0.93637	1.03068	1.00609	1.00378	0.878382	0.831899	0.776346	0.474634	0.85879	0.673877	0.958305	0.862577	1	0.777635	0.786611	1.01352	0.828876	0.669101	0.940294	1.06589	0.21107	0.0920632	0.675573
214	Q6NV33	idh3a	Isocitrate dehydrogenase [NAD] subunit, mitochondrial	3	0.619868	0.655568	0.667113	0.678912	0.676589	0.685725	0.837572	0.780755	0.795131	0.682742	0.650269	0.725159	1.66666	0.677846	0.785724	1.01865	1.02362	1	0.647517	0.680409	0.804486	0.686057	1.04341	1.01409	1.05952	0.21138	0.0834108	0.674936
1183	Q802G2	gpx4a	Glutathione peroxidase (Fragment)	4	0.956844	0.704286	0.956242	0.599451	0.737255	0.8276	1.04653	0.836297	1.05059	0.784555	0.709385	0.737956	0.479657	0.782237	0.740985	0.710665	0.908876	1	0.872457	0.721435	0.977804	0.743965	0.667626	0.87318	0.852724	0.213291	-0.22985	0.671028
2512	A0A8M9QC89	LOC561361	zinc finger protein 850	10	0.482582	0.589905	0.606466	0.449429	0.586433	0.611241	0.846963	0.898186	0.821881	0.477121	0.529468	0.486283	0.286287	0.569279	0.515894	1.03738	0.771991	1	0.559651	0.549035	0.855677	0.497624	0.457153	0.936458	0.889168	0.214224	-0.169472	0.669132
723	Q7ZUW8	wu:fj63b09	Aspartate aminotransferase	5	0.961004	0.669336	1.13818	0.957977	1.10546	0.721194	1.41102	1.34966	0.921523	1.53318	1.26884	0.938441	1.187	1.268	0.903163	1.22467	1.02664	1	0.922841	0.928211	1.2274	1.24682	1.11939	1.08377	1.35107	0.214372	0.434098	0.668832
304	A3KQE0	si:dkey-29p10.4	Si:dkey-29p10.4	1	0.906922	0.670395	0.4753	0.469771	0.482796	0.731834	0.629793	0.706964	0.773732	0.383294	0.501196	0.56733	0.339862	0.487158	0.749374	0.894314	0.868616	1	0.684206	0.561467	0.703496	0.48394	0.525465	0.920977	0.707302	0.21459	-0.499602	0.668391
835	Q801Z9	zff9	Cellular nucleic acid-binding protein	9	0.615708	0.839847	0.820845	0.831476	0.713662	0.926911	0.954374	1.11083	0.926204	0.910323	0.788205	0.981097	0.648751	1.00911	0.95629	1.14143	0.925987	1	0.7588	0.824017	0.997136	0.893208	0.871385	1.02247	1.17713	0.214667	0.235277	0.668234
844	Q5XIZ5	cfb	Cfb protein (Fragment)	5	0.528344	0.563429	0.939318	1.026	1.29588	0.573408	1.18387	1.07036	1.04323	1.10397	0.973262	0.71876	1.08655	1.39188	0.68646	0.713786	1.49366	1	0.67703	0.965096	1.09916	0.931996	1.05496	1.06915	1.37659	0.215561	0.461104	0.66643
2447	E7FAY5	zgc:113886	Zgc:113886	8	6.75199	3.17511	0.626212	0.434809	0.491222	0.42444	0.431405	0.638727	0.209315	1.21975	1.03152	0.394572	0.196718	0.595725	2.25651	0.689855	0.687445	1	3.51777	0.450157	0.426483	0.881948	1.01632	0.792433	0.250712	0.21572	-1.9959	0.666109
1332	A0A8M2BF40	idh1	Isocitrate dehydrogenase [NADP]	9	1.13157	1.48271	1.8462	1.73161	1.6228	1.5216	1.24374	1.13146	1.45384	1.6809	2.01678	1.77237	1.21714	1.54499	1.85386	0.877666	1.15245	1	1.48682	1.62534	1.27635	1.82335	1.53866	1.01004	1.22634	0.216233	0.294358	0.665078
1421	A0A8M1N1R5	me2	Malic enzyme	35	0.336975	0.363263	0.368111	0.336277	0.392641	0.425623	0.821725	0.615717	0.720232	0.459154	0.350409	0.403103	0.309726	0.567887	0.45298	0.984318	0.799167	1	0.356117	0.384847	0.719225	0.404222	0.443531	0.927828	1.13508	0.216976	0.182798	0.663588
1838	Q08BV5	zgc:154097	RAN GTPase-activating protein 1a	3	0.386898	0.581433	0.447093	0.481849	0.560314	0.621882	0.901549	1.00768	0.872705	0.582926	0.527755	0.56733	0.512304	0.644441	0.634731	1.25381	0.943098	1	0.471808	0.554682	0.927312	0.559337	0.597158	1.06564	1.18552	0.217116	0.245519	0.663309
274	A0A8M9PGI2	rsu1	ras suppressor protein 1 isoform X1	3	0.919402	0.772067	0.775713	0.615979	0.600757	0.761392	0.658554	0.6784	0.630621	0.806514	0.639132	0.720893	0.457055	0.761359	0.718616	0.970271	0.95115	1	0.822394	0.659376	0.655858	0.72218	0.645677	0.973807	0.878143	0.217169	-0.187472	0.663203
259	Q7ZV18	si:dkey-220f10.3	Placental syntaxin 4A	8	0.345296	0.469171	0.427347	0.793971	0.446566	0.595872	0.802355	0.713312	0.751663	0.495088	0.430943	0.505478	0.411015	0.519171	0.542457	0.982757	0.854525	1	0.413938	0.612136	0.755777	0.47717	0.490881	0.945761	1.15276	0.217189	0.205088	0.663163
202	A0A8M6Z1I2	sar1aa	GTP-binding protein SAR1b-like	1	0.532504	0.631209	0.558513	0.471678	0.541777	0.659715	0.604555	0.641901	0.611897	0.736643	0.554314	0.714495	0.397621	0.619387	0.756364	0.903679	0.934039	1	0.574076	0.557723	0.619451	0.668484	0.591124	0.945906	1.16445	0.21765	0.219652	0.66224
548	Q6IQQ0	rpl21	60S ribosomal protein L21	1	1.80968	1.22535	0.971757	1.29998	0.917566	1.14682	0.965526	1.27349	1.00913	1.03609	0.884161	0.98323	0.688094	0.82121	0.952096	1.21791	1.08099	1	1.3356	1.12145	1.08271	0.967827	0.820467	1.09963	0.72464	0.218305	-0.464663	0.660937
1756	Q6TH22	ddi2	Protein DDI1 homolog 2	5	0.88196	0.898097	0.980219	0.841011	1.03553	1.02149	1.19091	1.26238	1.25054	0.978198	0.960411	0.957636	0.590154	1.05644	0.889182	1.23144	1.00751	1	0.920092	0.966011	1.23461	0.965415	0.845258	1.07965	1.04926	0.218718	0.0693711	0.660115
1297	B7ZD39	ppa1	Inorganic diphosphatase	2	0.66147	1.09614	1.67272	2.05326	1.89411	1.25086	1.58945	1.47106	1.26659	1.1918	1.9371	2.01978	0.948432	1.56447	2.07895	1.34225	0.82433	1	1.14344	1.73274	1.44237	1.71623	1.53062	1.05553	1.50093	0.21952	0.585855	0.658525
1824	A8E577	rab14	RAB14, member RAS oncogene family	9	0.807077	0.743472	0.747505	0.598815	0.886391	0.63134	1.12283	1.10686	1.07199	0.610875	0.795059	0.607854	0.366649	0.786413	0.645915	1.13051	0.998456	1	0.766018	0.705515	1.10056	0.671262	0.599659	1.04299	0.876301	0.219978	-0.190501	0.657621
476	A4VCG0	si:dkey-222f8.3	Uridylate-specific endoribonuclease	8	0.549145	1.00295	1.14523	1.01265	0.99087	1.02031	1.38871	1.2965	1.05393	1.24371	1.16774	1.092	0.757573	1.14691	1.37152	0.856336	0.983358	1	0.899108	1.00794	1.24638	1.16782	1.092	0.946565	1.29886	0.220007	0.377249	0.657564
1087	F1Q8P7	eif2s2	Eukaryotic translation initiation factor 2, subunit 2 beta	3	0.586587	0.83667	0.713656	0.617886	0.803818	0.679814	1.08937	1.07989	1.04858	0.75461	0.888444	0.853128	1.27574	0.757183	0.886386	1.19814	1.0518	1	0.712304	0.700506	1.07261	0.832061	0.973102	1.08331	1.16813	0.220515	0.224195	0.656563
113	A0A8N7T5F3	hdac5	Histone deacetylase	2	1.99273	0.910806	1.21716	1.07685	1.02289	0.978932	0.852246	0.989432	0.823887	1.00615	0.784778	0.902183	0.695628	0.860182	0.796909	0.977034	0.960208	1	1.37357	1.02622	0.888522	0.897702	0.78424	0.979081	0.653556	0.220746	-0.613618	0.656107
1987	Q7ZUY0	seta	SET nuclear proto-oncogene a	10	0.4285	0.79113	0.777123	0.504098	0.777698	0.7141	0.779465	0.693475	0.833249	0.702705	0.921001	1.04295	0.498073	0.746048	0.929727	1.02282	0.78105	1	0.665584	0.665299	0.76873	0.888885	0.724616	0.934622	1.3355	0.222709	0.417375	0.652262
307	A0A8M1NQC4	rap2ab	Small monomeric GTPase	1	0.536665	0.422571	0.418885	0.657934	0.470158	0.528481	0.626272	0.704584	0.660715	0.355345	0.415521	0.418033	0.296333	0.459321	0.552244	0.931772	1.07092	1	0.459374	0.552191	0.663857	0.3963	0.435966	1.0009	0.862696	0.22288	-0.213076	0.651929
2442	Q642J0	zgc:103764	Zgc:103764 protein	7	0.690592	0.639682	0.772892	0.602629	0.743153	0.634887	0.942636	0.825982	0.742301	0.704702	0.797629	0.844597	0.42692	0.688981	0.62774	0.625344	0.560625	1	0.701055	0.660223	0.836973	0.782309	0.581214	0.728656	1.1159	0.223987	0.158211	0.649778
2283	A0A8M9Q1K3	ywhae2	tyrosine 3-monooxygenase/tryptophan 5-monooxygenase activation protein, epsilon polypeptide 2 isoform X1	24	1.3063	0.858911	1.20447	0.728495	1.13158	0.816959	0.828181	0.996573	0.738288	1.03609	0.801913	0.876589	0.940061	1.07036	0.805297	0.870903	1.04677	1	1.12323	0.892345	0.854348	0.904864	0.938571	0.972557	0.805594	0.224152	-0.311876	0.649457
1093	Q6AXJ2	eif3ha	Eukaryotic translation initiation factor 3 subunit H-A	3	0.819558	0.75724	0.809562	0.632507	0.71956	0.924547	0.969635	0.944206	0.87003	0.730654	0.784778	0.763549	0.47882	0.751615	0.665489	0.970271	0.834395	1	0.795453	0.758871	0.927957	0.75966	0.631975	0.934889	0.955004	0.224355	-0.0664219	0.649063
1891	F6NYQ6	rps13	Ribosomal protein S13	12	1.09413	1.11309	0.928035	1.12198	1.02879	0.937552	1.15276	1.36315	1.18367	0.812503	0.969835	0.99816	0.71823	0.88802	1.0192	1.43278	1.21284	1	1.04508	1.02944	1.23319	0.926833	0.875151	1.21521	0.886849	0.224586	-0.173239	0.648617
1803	A0A8M9Q794	ptprt	Protein-tyrosine-phosphatase	2	0.698912	0.433162	0.606466	0.635685	0.769273	0.56395	2.21396	1.30999	0.70017	1.32556	0.867882	0.558799	0.708185	0.598509	0.563428	1.04727	0.675367	1	0.579513	0.656302	1.40804	0.917413	0.623374	0.907545	1.58307	0.225391	0.662729	0.647063
1915	Q4U0S5	paf1	RNA polymerase II-associated factor 1 homolog	1	0.64899	0.658745	0.905468	0.422731	0.793707	0.607695	0.991939	0.567317	0.763032	0.930286	0.807054	0.865925	0.616104	0.687589	1.03598	0.644593	0.877675	1	0.737734	0.608044	0.774096	0.867755	0.779891	0.840756	1.17624	0.226886	0.234186	0.644191
803	Q92051	cahz	Carbonic anhydrase	223	0.312014	0.254178	0.366701	0.38014	0.374947	0.297936	1.04829	0.902946	0.603872	0.449172	0.329847	0.360447	0.258663	0.434267	0.377483	0.911482	0.789102	1	0.310964	0.351007	0.851701	0.379822	0.356804	0.900195	1.22143	0.227353	0.288574	0.643299
427	A0A8M6YT86	syne1b	nesprin-1 isoform X3	3	1.06917	1.29949	1.16498	1.58985	1.04564	1.24968	1.37404	1.31871	1.32611	1.30559	1.36137	1.20931	0.825378	1.23599	1.05416	0.882869	0.820304	1	1.17788	1.29505	1.33962	1.29209	1.03851	0.901057	1.09696	0.227601	0.133516	0.642825
1656	Q7SXM2	zgc:56568	Phospholipase A2-activating protein	2	1.23142	0.95211	1.02112	0.80732	1.04142	0.954104	1.20735	1.24175	1.0867	0.894352	1.00153	0.925644	1.28411	1.02582	0.932523	1.17421	1.1283	1	1.06822	0.934283	1.1786	0.94051	1.08082	1.10084	0.88045	0.228158	-0.183687	0.641764
1218	A0A8M1N7N6	dkc1	H/ACA ribonucleoprotein complex subunit 4	6	0.678111	0.61956	0.744684	0.572752	0.740625	0.747204	0.877485	0.911674	0.997091	0.870396	0.708528	0.729424	0.499747	0.790588	0.785724	1.06548	0.941085	1	0.680785	0.68686	0.92875	0.76945	0.69202	1.00219	1.13024	0.228221	0.176628	0.641645
1526	A9JSW2	nfyc	Nfyc protein	1	0.515864	0.431044	0.530305	0.396032	0.508916	0.578137	0.761269	0.664911	0.692145	0.568952	0.55003	0.509744	0.231876	0.652792	0.503311	0.673207	0.691471	1	0.492404	0.494362	0.706109	0.542909	0.46266	0.788226	1.10257	0.228402	0.140866	0.6413
325	Q7ZUF5	wu:fi43d12	Transmembrane 9 superfamily member	6	0.607388	0.538011	0.447093	0.550503	0.476898	0.482372	0.682031	0.615717	0.670077	0.453165	0.425802	0.496947	0.333165	0.499685	0.566225	0.938536	0.873649	1	0.53083	0.503258	0.655942	0.458638	0.466358	0.937395	0.864001	0.228535	-0.210895	0.641047
2173	Q6PBW6	wu:fc58a11	T-complex protein 1 subunit beta	11	0.852839	0.789012	0.806741	0.743116	0.874595	0.759027	1.05181	1.13384	0.967666	0.858419	0.836183	1.03868	0.572575	0.911682	0.729801	1.14299	0.933033	1	0.816197	0.792246	1.0511	0.911095	0.738019	1.02534	1.11627	0.228914	0.158683	0.640328
2266	Q7ZVI6	fa93f03	Tubulin alpha chain	131	0.906922	0.769948	0.863157	0.768543	0.782754	0.754298	1.1287	1.06481	1.10676	0.920305	0.868739	0.949105	0.57676	0.864358	0.898969	1.14508	0.793128	1	0.846676	0.768532	1.10009	0.912716	0.780029	0.979401	1.078	0.230492	0.108357	0.637345
539	E9QIR9	rpl10	60S ribosomal protein L10 (Fragment)	2	1.19397	0.936223	0.98586	0.921743	1.01446	0.912724	0.905658	0.983878	0.86468	0.910323	0.899582	0.961902	0.632009	0.949263	1.48616	0.992642	0.906863	1	1.03869	0.949643	0.918072	0.923936	1.02248	0.966502	0.889523	0.230786	-0.168896	0.636791
542	Q7ZUG1	wu:fa27c04	60S ribosomal protein L12	7	1.14821	0.993414	1.05497	1.17856	1.16276	0.937552	1.05239	1.2362	1.10543	1.05805	0.957841	0.927777	0.724089	0.98406	0.915746	1.1638	0.996443	1	1.06553	1.09296	1.13134	0.981223	0.874632	1.05342	0.920876	0.231374	-0.118921	0.635686
56	Q7ZVQ1	fc37e10	3 beta-hydroxysteroid dehydrogenase type 7	2	0.457621	0.517888	0.482352	0.507912	0.513129	0.526117	0.743074	0.806145	0.68947	0.61886	0.529468	0.488416	0.62866	0.758575	0.644517	1.07744	1.00953	1	0.485954	0.515719	0.74623	0.545581	0.677251	1.02899	1.1227	0.231397	0.166975	0.635641
1871	A0A8M9PUS2	arhgef2	rho guanine nucleotide exchange factor 2 isoform X1	1	0.732194	1.0506	0.710835	0.946535	0.887233	1.21894	0.918571	0.884697	0.939579	0.976202	0.909006	1.22211	0.568389	0.99937	0.55504	0.989	0.953163	1	0.831211	1.01757	0.914282	1.03577	0.7076	0.980721	1.2461	0.232081	0.317419	0.63436
1076	A3QK16	erlin2	Erlin-2	2	1.79304	2.35327	1.52463	1.47987	1.42311	1.93304	1.08174	1.04656	1.29468	1.26367	1.40163	1.78517	0.908251	1.27496	1.89441	1.07692	1.05281	1	1.89031	1.61201	1.14099	1.48349	1.35921	1.04324	0.784787	0.232914	-0.349628	0.632804
448	Q803L5	zgc:55572	Serine/threonine kinase 38a	1	0.582427	0.67675	0.754557	0.574024	0.992555	0.816959	1.69334	1.52501	1.3435	1.21576	0.870453	0.65051	0.529046	0.899155	0.680868	1.23664	1.02261	1	0.671244	0.794513	1.52062	0.912241	0.703023	1.08642	1.35903	0.233489	0.442577	0.631733
1252	F6PB84	hnrpkl	Heterogeneous nuclear ribonucleoprotein K	15	1.21478	1.06755	1.26653	0.907122	1.73487	1.1078	0.961418	1.01244	1.12683	0.788547	1.22686	0.938441	0.625312	1.08706	0.903163	1.09305	0.940078	1	1.18295	1.24993	1.03356	0.984615	0.871845	1.01104	0.832339	0.234347	-0.264758	0.630141
1092	Q6DRC4	eif3g	Eukaryotic translation initiation factor 3 subunit G	4	1.16485	0.83667	0.877261	0.712603	0.984972	0.926911	0.944396	1.07751	1.05928	0.640819	0.840467	0.87019	0.78436	0.886628	0.922736	1.15236	1.05885	1	0.959595	0.874829	1.02706	0.783825	0.864575	1.0704	0.81683	0.23525	-0.291893	0.62847
509	A0A8M1QVF6	si:dkey-261m9.19	Histone H2B	971	0.253772	0.374913	0.29195	0.301315	0.315124	0.411435	0.598685	0.614924	0.61524	0.355345	0.349552	0.627049	0.226853	0.393902	0.596982	1.13103	1.12024	1	0.306878	0.342625	0.609616	0.443982	0.405913	1.08376	1.44677	0.235497	0.532835	0.628015
1706	A0A8M1NDM3	smarca1	probable global transcription activator SNF2L1	16	0.640669	0.702168	0.658651	0.543511	0.717033	0.777944	0.932071	0.933891	0.927542	0.582926	0.66055	0.63558	0.490539	0.694548	0.682266	1.06704	0.882707	1	0.667162	0.679496	0.931168	0.626352	0.622451	0.983248	0.93883	0.235683	-0.0910642	0.627671
1107	Q7SZC2	cse1l	Exportin-2	4	0.274573	0.370677	0.332851	0.324835	0.328605	0.380696	0.409688	0.419735	0.354432	0.387286	0.341841	0.379642	0.283776	0.456537	0.468359	0.427648	0.379453	1	0.326034	0.344712	0.394619	0.36959	0.402891	0.602367	1.13359	0.236238	0.180905	0.62665
1319	Q5RH28	itih2	Inter-alpha-trypsin inhibitor heavy chain 2	2	0.511703	0.644977	0.538768	0.4685	0.590646	0.68809	0.731922	0.756951	0.880061	0.443184	0.519187	0.528939	0.412689	0.481591	0.548049	0.771014	1.12729	1	0.56515	0.582412	0.789645	0.497103	0.480776	0.966101	0.879596	0.236269	-0.185087	0.626594
989	X1WFQ5	daam2	Dishevelled-associated activator of morphogenesis 2 (Fragment)	1	0.0416019	0.521066	0.624801	0.458329	0.898187	0.775579	1.20265	1.43059	0.668739	0.604886	0.617713	0.73369	0.294658	0.489942	0.641721	1.5311	0.758907	1	0.395823	0.710698	1.10066	0.652096	0.475441	1.09667	1.64744	0.236604	0.72023	0.625979
1414	A0A8M1N0X8	lygl1	Lysozyme g	2	0.694752	0.620619	0.623391	1.51802	0.736412	0.699913	0.596337	0.572871	0.571104	0.704702	0.646842	0.735823	0.811148	0.741872	0.8766	0.540542	0.86459	1	0.646254	0.98478	0.580104	0.695789	0.809873	0.801711	1.07665	0.236628	0.106549	0.625934
985	A0A8M1N0Z8	dpp3	Dipeptidyl peptidase 3	6	0.586587	0.961641	0.897006	0.868981	0.888076	0.860703	0.955548	0.877556	0.977028	0.886367	1.03323	1.05575	0.713207	0.914466	1.0989	0.94686	0.973293	1	0.815078	0.872587	0.936711	0.991782	0.908856	0.973384	1.21679	0.237602	0.283085	0.62415
2415	Q7SXJ7	vtn	Vtnb protein (Fragment)	1	1.28134	1.12474	0.919572	1.07812	1.00772	0.981297	1.24961	1.24016	1.14956	1.01613	0.887588	0.961902	0.717393	0.963181	0.699043	0.912523	1.0518	1	1.10855	1.02238	1.21311	0.955206	0.793206	0.988108	0.861671	0.239898	-0.21479	0.619974
599	Q6TNR8	PGD	6-phosphogluconate dehydrogenase, decarboxylating	11	1.07333	0.772067	1.07895	0.937	1.03721	0.935187	1.11637	1.01562	0.910154	1.1399	1.10606	1.10053	0.827052	1.12325	1.13664	0.969751	0.899818	1	0.974781	0.9698	1.01405	1.1155	1.02898	0.956523	1.14436	0.240258	0.194538	0.619322
733	Q08BA1	atp5a1	ATP synthase subunit alpha	106	0.694752	0.777362	0.709425	0.703703	0.733884	0.761392	0.873376	0.888664	0.903467	0.652797	0.69996	0.70383	0.4671	0.69594	0.725606	0.996804	0.905857	1	0.727179	0.732993	0.888502	0.685529	0.629549	0.967554	0.942724	0.240923	-0.0850928	0.618122
6	Q24JW2	lyz	Lysozyme	60	0.936043	0.855734	0.904058	2.20837	1.20067	2.5029	0.991352	0.948173	0.985053	1.60904	1.531	0.725159	18.5518	8.17173	17.7012	1.02542	1.14541	1	0.898611	1.97065	0.974859	1.2884	14.8082	1.05694	1.43377	0.241123	0.51981	0.617762
1200	Q5YKG2	gna13b	G-protein alpha 13b	4	1.13989	1.16498	1.13395	0.853089	1.07429	1.23312	1.02774	1.04577	1.05594	0.986183	1.1883	0.981097	0.743343	1.09263	1.32958	1.01969	0.929007	1	1.14628	1.0535	1.04315	1.05186	1.05518	0.982901	0.917634	0.242446	-0.124009	0.615385
2245	Q7ZW75	zgc:77725	Transmembrane emp24 domain trafficking protein 2	11	0.86948	1.08767	1.07471	0.841647	1.16276	0.928094	0.996635	1.1148	1.26258	0.724665	0.967265	0.919245	0.690606	0.991019	0.795511	1.09357	0.996443	1	1.01062	0.977499	1.12467	0.870392	0.825712	1.03	0.861244	0.242895	-0.215507	0.614582
1338	A0A8M9Q0Q1	jcada	junctional protein associated with coronary artery disease	1	0.411859	0.38974	0.399139	0.27398	0.303328	0.4138	1.06413	0.925956	1.12549	0.816496	0.418948	0.475619	0.230202	0.552577	0.454378	1.18097	1.00349	1	0.400246	0.330369	1.03853	0.570354	0.412385	1.06149	1.42501	0.243032	0.510971	0.614337
1181	F6NYT7	gpx1a	Glutathione peroxidase	45	0.336975	0.284892	0.399139	0.291144	0.417918	0.328675	1.01835	0.848992	0.704183	0.568952	0.374397	0.375376	0.287962	0.46628	0.397056	0.964028	0.797154	1	0.340335	0.345912	0.857175	0.439575	0.383766	0.920394	1.29159	0.243596	0.369152	0.613331
400	Q7T338	fgfr1op2	FGFR1 oncogene partner 2 homolog	1	1.23558	1.84597	1.5077	1.02727	1.38688	1.62446	1.64051	1.33538	1.397	1.04807	1.37593	1.33088	0.737483	1.18867	1.43304	1.22103	1.1907	1	1.52975	1.3462	1.45763	1.25163	1.11973	1.13724	0.81819	0.244852	-0.289491	0.611096
168	Q6NY41	cyb5b	Cytochrome b5 type B	11	0.270412	0.336786	0.273615	0.249189	0.308383	0.344045	0.609837	0.601435	0.590497	0.34736	0.29729	0.34765	0.220157	0.385551	0.380279	0.9479	0.860564	1	0.293605	0.300539	0.60059	0.330767	0.328662	0.936155	1.12657	0.245574	0.17194	0.609817
1106	A0A0R4IWU7	xpo7	Exportin 7	10	0.478422	0.49247	0.541589	0.501555	0.574637	0.532028	1.14161	1.1751	0.734276	0.630838	0.542319	0.507611	0.431105	0.612427	0.515894	1.12843	0.807219	1	0.50416	0.536074	1.017	0.560256	0.519809	0.978549	1.11127	0.246728	0.152204	0.607781
137	Q32ZE7	aqp1a.1	Aquaporin 1	22	0.22049	0.201224	0.207327	0.175449	0.201376	0.216358	0.510643	0.4967	0.501555	0.285474	0.198765	0.24954	0.176628	0.239403	0.281015	0.802229	0.911896	1	0.20968	0.197728	0.502966	0.244593	0.232349	0.904708	1.1665	0.247218	0.22219	0.60692
283	E7F3I8	dhx15	RNA helicase	5	0.582427	0.594142	0.603646	0.500284	0.606655	0.576955	0.643293	0.672052	0.653358	0.672761	0.62114	0.588658	0.543276	0.645833	0.497718	1.02074	1.14138	1	0.593405	0.561298	0.656235	0.62752	0.562276	1.05404	1.05749	0.24794	0.0806442	0.605653
211	Q7SXJ9	zgc:66252	HIV Tat-specific factor 1	4	0.536665	0.58461	0.43722	0.465321	0.54599	0.623064	0.793551	0.8117	0.823218	0.554978	0.567165	0.648377	0.503933	0.602684	0.588594	1.0353	1.00449	1	0.519498	0.544792	0.80949	0.590173	0.56507	1.01327	1.13604	0.248537	0.18402	0.604609
1459	E7FC78	timm9	Mitochondrial import inner membrane translocase subunit Tim9	1	1.41446	0.737117	1.3991	0.702432	1.17371	0.751933	1.02187	1.12115	1.1509	0.938271	0.891015	0.804073	0.555833	1.02025	0.871007	1.066	0.90485	1	1.18356	0.876025	1.09797	0.877786	0.815696	0.990283	0.741648	0.248698	-0.431193	0.604327
1105	A0A2R8RNP8	xpo1b	Exportin 1 (CRM1 homolog, yeast) b	5	1.00677	0.918219	0.843411	0.685268	0.904927	0.915089	0.931484	1.01958	0.930217	0.916312	0.831899	0.735823	0.522349	0.896371	0.785724	1.01969	0.868616	1	0.922799	0.835095	0.960428	0.828011	0.734815	0.96277	0.897283	0.249056	-0.156366	0.603702
463	Q05AK9	tma7	Translation machinery-associated protein 7	5	1.46439	1.32067	1.47526	1.28027	1.47198	1.44121	1.49671	1.57817	1.16695	1.97836	1.45561	1.51857	1.37033	1.24573	1.2387	1.0327	0.923974	1	1.42011	1.39782	1.41395	1.65084	1.28492	0.985558	1.16248	0.251154	0.217205	0.60006
2003	A8WFY2	fe50f06	Si:ch211-147a11.7 protein	1	0.940203	0.915042	0.891364	1.03172	1.05743	1.01677	1.31769	1.02434	1.02117	1.04807	1.00153	0.891519	0.71823	1.02721	1.19396	0.848012	0.783063	1	0.915536	1.03531	1.12107	0.980374	0.979801	0.877025	1.07082	0.252309	0.0987151	0.598068
1050	F1R9Y9	etfb	Electron transfer flavoprotein subunit beta	4	0.619868	0.809134	0.682627	0.731673	0.831623	0.695184	0.946744	0.95214	0.854649	0.824481	0.747081	0.780612	0.50477	0.743264	0.819278	0.914084	0.769978	1	0.703877	0.752827	0.917844	0.784058	0.689104	0.894687	1.11391	0.252396	0.155638	0.597917
2289	A0A8M3ATI4	jak2a	Tyrosine-protein kinase	1	0.740514	0.571901	0.684038	0.842918	0.541777	0.833511	0.994287	1.02752	0.927542	0.794536	0.651126	0.921378	0.4152	0.786413	0.861221	1.03634	0.984364	1	0.665484	0.739402	0.983115	0.789013	0.687611	1.0069	1.18562	0.252492	0.245645	0.597753
1322	A0A8M1Q806	si:dkey-79f11.7	interferon-induced protein 44 isoform X2	1	7.10977	0.805957	1.98441	3.26742	0.73894	0.638434	0.836398	0.907707	1.14956	0.790544	0.553457	0.808339	1.73279	0.840696	1.0989	0.622222	0.914915	1	3.30005	1.54826	0.964556	0.717446	1.22413	0.845712	0.217405	0.253246	-2.20154	0.596458
751	Q6TGV1	zgc:103445	Autoantigenic hnRNP-associated with lethal yellow	1	1.51015	1.62674	1.33987	25.1197	0.840892	2.20496	1.0747	1.02593	0.835256	1.40541	1.08978	1.43112	7.72306	1.21094	3.44488	1.12843	20.7663	1	1.49225	9.38853	0.978628	1.30877	4.12629	7.63156	0.877044	0.253768	-0.189279	0.595563
109	A0A8M1N3I8	c3a.6	complement C3-H1-like precursor	3	0.21217	0.13768	0.187581	0.275887	0.348827	0.186801	0.163758	0.159483	0.191259	0.161702	0.150787	0.130102	0.138958	0.157283	0.121633	0.131104	0.150976	1	0.179144	0.270505	0.1715	0.14753	0.139291	0.42736	0.823531	0.254666	-0.280105	0.594028
439	Q5PR98	ndrg2	Protein NDRG2	14	0.961004	0.99765	0.961884	0.691625	0.948741	0.912724	1.43508	1.13701	1.19236	0.874389	0.919287	0.987495	0.564204	0.833736	0.959087	0.997844	1.00751	1	0.973513	0.85103	1.25482	0.927057	0.785676	1.00179	0.952281	0.25541	-0.0705412	0.592762
1077	B3DH29	epb41b	Erythrocyte membrane protein band 4.1b	272	0.341136	0.306073	0.313106	0.268895	0.331133	0.345227	0.929723	0.971976	0.824556	0.449172	0.312712	0.362579	0.246944	0.403645	0.401251	1.13883	0.813258	1	0.320105	0.315085	0.908752	0.374821	0.350613	0.98403	1.17093	0.255634	0.227658	0.592382
2056	F1QDE7	pds5a	Sister chromatid cohesion protein PDS5 homolog A	9	0.619868	0.75618	0.661471	0.533975	0.722931	0.769668	0.765378	0.829155	0.825225	0.780562	0.720522	0.716627	0.551647	0.734913	0.72281	1.01605	0.930013	1	0.679173	0.675525	0.806586	0.739237	0.66979	0.982022	1.08844	0.255796	0.122257	0.592106
1406	A1L243	mesd	LRP chaperone MESD	2	1.05253	0.938342	1.03804	1.07558	0.912511	1.10662	0.868093	0.773614	0.852643	1.22175	0.971549	1.17092	0.688094	1.00076	0.931125	0.878186	0.880694	1	1.00964	1.03157	0.83145	1.12141	0.873327	0.919627	1.1107	0.255863	0.151469	0.591992
372	A0A286YAF6	apobb.1	Apolipoprotein Bb, tandem duplicate 1	119	0.894441	1.13639	1.13818	0.781893	1.22763	1.19529	1.22613	1.19494	1.45183	1.05007	0.830186	0.87019	0.77013	0.926992	1.00103	0.760609	1.01859	1	1.05634	1.06827	1.29097	0.916814	0.899384	0.926398	0.867918	0.256459	-0.20437	0.590981
2395	E7FEJ4	vmo1a	Vitelline membrane outer layer 1 homolog a	4	1.49767	0.958464	1.1269	0.696075	0.757476	1.03805	1.12752	1.22191	1.0653	0.940268	0.684539	1.13893	0.709022	1.17057	1.15342	0.94686	0.852512	1	1.19434	0.830533	1.13825	0.921244	1.011	0.933124	0.771339	0.256635	-0.374563	0.590684
1800	Q9I9J8	tgm2b	Protein-glutamine gamma-glutamyltransferase	6	2.07594	2.74301	2.65999	1.53772	2.2362	2.12575	1.3083	1.13067	1.63306	2.6611	3.05687	2.72361	1.36531	1.94863	2.47741	0.974433	0.911896	1	2.49298	1.96656	1.35734	2.81386	1.93045	0.96211	1.12871	0.257479	0.17468	0.589257
2441	Q5PRB0	zgc:101757	Zgc:101757 protein	1	0.457621	0.478702	0.565565	0.610258	0.650469	0.595872	0.692596	0.83709	0.686127	0.433202	0.813051	0.729424	0.304704	0.665319	0.529874	0.895355	0.765952	1	0.50063	0.618866	0.738604	0.658559	0.499966	0.887102	1.31546	0.258088	0.395569	0.588232
838	A0A8M2B758	si:ch73-212j7.1	centrosomal protein of 170 kDa protein B isoform X1	1	1.17733	0.775244	0.913931	0.680183	0.920936	0.892625	1.13398	1.19494	1.16561	0.788547	0.882447	0.671838	0.494725	0.86575	0.822074	1.02022	1.01557	1	0.955503	0.831248	1.16484	0.780944	0.727516	1.01193	0.817312	0.258771	-0.291041	0.587084
2264	Q5RL11	wars	Tryptophan--tRNA ligase, cytoplasmic	2	1.62663	0.617441	1.25948	0.692261	1.01193	0.549763	0.894506	0.854546	0.794462	1.02411	0.615143	0.571596	0.529046	0.785021	0.49632	0.90628	0.967254	1	1.16785	0.751319	0.847838	0.736951	0.603462	0.957845	0.631032	0.259522	-0.664216	0.585826
1989	Q64HD0	shbgl	Sex hormone binding globulin	22	1.06501	0.789012	1.05215	0.711967	0.973176	0.757845	1.22437	0.948173	1.16093	0.714683	0.831042	0.929909	0.548299	0.79198	0.802501	0.788183	0.930013	1	0.968723	0.814329	1.11116	0.825212	0.71426	0.906065	0.851855	0.259609	-0.23132	0.585681
386	A0A8M3AKU9	cd2ap	CD2-associated protein isoform X1	1	0.611548	0.67675	0.820845	0.672555	1.06586	0.748386	1.51667	1.45439	1.19637	0.952246	0.976689	0.654776	0.49891	1.15944	0.724208	1.07536	0.880694	1	0.703048	0.828934	1.38915	0.861237	0.794185	0.985352	1.225	0.259642	0.292788	0.585626
452	A3KNI1	sfrs7	Sfrs7 protein	3	3.5736	0.775244	3.84048	1.34829	6.04043	1.23903	1.55012	1.43932	1.6792	1.89451	1.42305	0.825401	1.13259	1.69809	0.608167	0.931772	0.912902	1	2.72978	2.87592	1.55622	1.38099	1.14628	0.948225	0.505898	0.259712	-0.983082	0.585508
2057	A0A8N7UVY5	pds5b	sister chromatid cohesion protein PDS5 homolog B	9	0.844519	0.865265	0.763019	0.881695	0.724616	0.861886	0.97257	0.924369	0.841943	0.75461	0.759076	0.814737	0.516489	0.74048	0.718616	1.03998	0.973293	1	0.824268	0.822732	0.912961	0.776141	0.658529	1.00443	0.941613	0.260079	-0.0867944	0.584894
160	Q6PHE8	ccdc124	Coiled-coil domain-containing protein 124	3	0.382738	0.324077	0.421706	0.322292	0.451621	0.360597	0.802355	0.688715	0.626609	0.433202	0.377824	0.473486	0.314749	0.505253	0.492126	0.910962	0.84446	1	0.376173	0.37817	0.705893	0.428171	0.437376	0.918474	1.13823	0.260166	0.186788	0.58475
1774	A0A0R4IMI8	si:ch211-215k15.5	Protein kinase-like domain-containing	1	0.416019	0.689459	0.696731	0.596273	0.684172	0.679814	0.977265	0.925163	0.973016	0.696716	0.721379	0.752885	0.388413	0.778061	0.671081	1.13935	0.754881	1	0.600736	0.65342	0.958481	0.72366	0.612519	0.964745	1.20462	0.260218	0.268581	0.584663
2153	E7F1C4	smarcad1b	SWI/SNF-related matrix-associated actin-dependent regulator of chromatin subfamily A containing DEAD/H box 1B	1	1.23142	0.823961	0.671344	0.74693	0.449936	0.644345	0.810573	0.692682	0.690139	0.539007	0.684539	0.789143	0.398458	0.449577	1.14643	0.784541	0.702542	1	0.908907	0.613737	0.731131	0.670896	0.664822	0.829028	0.738135	0.261543	-0.438043	0.582457
2159	A0A8M1NZG6	snap29	synaptosomal-associated protein 29	2	0.536665	0.755121	0.763019	0.513633	0.744838	0.710553	0.668532	0.645075	0.664727	0.680746	0.890158	0.876589	0.53072	0.715427	0.629138	0.691936	0.788095	1	0.684935	0.656342	0.659445	0.815831	0.625095	0.826677	1.19111	0.262259	0.252303	0.58127
483	A0A8M6Z2B4	ckba	Creatine kinase	4	0.0416019	1.00612	0.916751	13.254	1.03637	1.69067	1.39693	1.18224	1.03655	1.3575	1.00239	0.917112	2.67871	1.50323	2.6284	1.43069	1.77145	1	0.654825	5.32702	1.20524	1.09233	2.27011	1.40072	1.66813	0.262733	0.738233	0.580485
258	E7FDI5	plac8l1	PLAC8-like 1	2	1.10661	0.881151	0.754557	0.916658	0.583063	0.904448	0.717835	0.718072	0.804494	0.664775	0.637418	0.912847	1.13929	0.645833	0.808093	0.917205	1.02462	1	0.914106	0.80139	0.7468	0.738347	0.864405	0.98061	0.807725	0.263407	-0.308064	0.579373
1955	A0A0G2KQ30	Semaphorin-7A-like OS=Danio rerio OX=7955	Semaphorin-7A-like	1	0.0416019	0.920337	0.524664	0.512362	0.449936	0.811048	0.854007	0.980704	0.86468	0.8684	0.776211	0.838198	0.578434	0.853223	1.0975	0.822519	1.03268	1	0.495534	0.591115	0.899797	0.827603	0.843051	0.951732	1.67012	0.263601	0.739954	0.579054
432	Q6PBK9	zgc:73360	Peroxiredoxin-6	7	1.2647	1.41175	1.7249	1.42584	1.70453	1.43293	1.6863	1.36394	1.45518	1.63698	1.7469	1.57829	1.05474	1.5937	1.57424	1.01813	1.14138	1	1.46712	1.5211	1.5018	1.65406	1.40756	1.05317	1.12742	0.265194	0.173026	0.576437
2081	Q9DGL4	atp1a1l2	Sodium/potassium-transporting ATPase subunit alpha	21	0.43682	0.445871	0.51056	0.511091	0.413705	0.535575	0.944396	0.791863	0.810512	0.537011	0.458358	0.531072	0.310563	0.449577	0.610963	0.96819	0.743809	1	0.464417	0.48679	0.848924	0.508814	0.457035	0.904	1.0956	0.265553	0.131717	0.575849
1633	Q66IC2	zgc:101826	Peptidylprolyl isomerase	4	0.599067	0.604733	0.654419	0.608986	0.797078	0.584049	1.33472	0.812493	0.89143	0.624849	0.706814	0.644112	0.535742	0.711251	0.641721	0.873504	0.733744	1	0.619406	0.663371	1.01288	0.658592	0.629572	0.869083	1.06326	0.266297	0.0884976	0.574633
1629	B2GQB4	zgc:110008	Peptidyl-prolyl cis-trans isomerase	1	0.948523	0.721231	0.936497	0.673826	1.05491	0.766121	1.1422	1.16637	0.812518	1.1918	1.10948	0.823268	0.688094	0.953438	0.685062	0.771535	0.712607	1	0.86875	0.831618	1.04036	1.04152	0.775531	0.828047	1.19887	0.266448	0.261676	0.574388
148	F1QKF2	atp2b4	Calcium-transporting ATPase	10	0.636509	0.516829	0.569796	0.619157	0.74231	0.640798	0.78416	0.792657	0.765038	0.704702	0.606575	0.599322	0.548299	0.727954	0.749374	1.12739	1.00953	1	0.574378	0.667422	0.780618	0.636866	0.675209	1.04564	1.10879	0.267195	0.14899	0.573171
1038	A0A8M3AVE1	ubr4	E3 ubiquitin-protein ligase UBR4 isoform X13	1	0.915242	0.804898	0.736222	0.679547	0.80129	0.858339	1.03361	0.92675	0.973016	0.832466	0.966408	0.908581	0.513141	0.917249	0.91994	1.02178	0.930013	1	0.818787	0.779726	0.977793	0.902485	0.783443	0.98393	1.10222	0.267228	0.140415	0.573117
1882	F6P8V3	rpl18	Ribosomal protein L18	5	0.827878	1.01248	0.731991	0.814312	0.681645	0.788584	0.978439	1.10052	1.11479	0.800525	0.638275	0.763549	0.637031	0.811466	0.893377	1.33029	1.21787	1	0.857449	0.761514	1.06458	0.734116	0.780625	1.18272	0.856164	0.267561	-0.224041	0.572578
23	Q568J8	tmem256	Transmembrane protein 256	1	0.549145	0.480821	0.581079	0.396667	0.470158	0.397248	0.764791	0.742669	0.859999	0.686735	0.524328	0.614252	0.374183	0.53309	0.504709	0.910962	0.738777	1	0.537015	0.421358	0.789153	0.608438	0.470661	0.883246	1.133	0.267594	0.180148	0.572524
1012	A0A0R4IRD0	stt3a	Dolichyl-diphosphooligosaccharide--protein glycotransferase (Fragment)	2	0.990125	1.10885	1.04087	1.21607	1.08271	1.05342	0.993113	0.923576	1.0118	1.19779	1.0041	1.42686	0.935875	0.982668	1.3156	1.156	1.29336	1	1.04661	1.1174	0.976164	1.20958	1.07805	1.14979	1.15571	0.268485	0.208782	0.571079
57	Q568R1	nsrp1	Nuclear speckle splicing regulatory protein 1	1	0.0416019	0.508357	0.465428	0.396032	0.363993	0.484737	0.681445	0.587153	0.761694	1.08999	0.420662	0.49908	0.539928	0.545617	0.501913	1.03478	0.811245	1	0.338462	0.414921	0.676764	0.669911	0.529153	0.948676	1.97928	0.269016	0.984976	0.570223
1413	Q8UVZ4	psap	Lysosomal cofactor/neurotrophic factor prosaposin	5	0.832038	0.907628	0.810972	1.04697	0.940316	0.925729	0.950266	0.889458	0.870699	0.932282	0.833613	1.03228	0.592665	0.782237	0.954892	0.978075	0.929007	1	0.850213	0.971006	0.903474	0.932727	0.776598	0.969027	1.09705	0.269483	0.13363	0.569468
2450	Q0IIP9	tmx3b	Zgc:152808	1	1.16069	1.36621	1.22845	3.1816	1.02542	1.40101	1.15804	1.16161	1.14756	1.18781	1.20801	1.08561	0.601036	1.24991	1.06814	0.903679	1.10414	1	1.25178	1.86934	1.15574	1.16048	0.973027	1.00261	0.927058	0.269848	-0.109268	0.568881
65	A2VD22	npsnl	Metalloendopeptidase	20	1.02341	0.846202	0.919572	1.04125	0.967278	1.21894	1.00074	0.991813	0.924198	1.16785	1.09406	0.895784	5.81699	2.76706	4.26136	0.964548	0.96826	1	0.929727	1.07582	0.972251	1.05257	4.2818	0.977603	1.13212	0.270436	0.179031	0.567936
538	A0A8M9PZH4	rplp2	60S acidic ribosomal protein P2	7	1.08581	1.22323	0.994323	0.937	1.16444	1.05342	0.941462	0.892631	0.975022	1.20977	1.10863	1.5015	0.767619	1.12046	1.0919	0.891193	1.01456	1	1.10112	1.05162	0.936372	1.2733	0.993329	0.968584	1.15637	0.272007	0.2096	0.565419
642	E9QH31	aldh3a2b	Aldehyde dehydrogenase	4	1.63495	0.957405	1.05779	0.811134	0.959695	1.0475	1.07646	1.11242	1.07266	1.04408	0.894442	0.882987	0.671352	1.09819	0.921338	1.04103	0.890759	1	1.21672	0.939444	1.08718	0.940502	0.896961	0.977262	0.772983	0.272766	-0.371491	0.56421
1631	B7ZCQ5	ppif	Peptidyl-prolyl cis-trans isomerase	1	3.29487	1.37468	2.96745	2.09967	4.4665	1.11135	1.15452	1.07513	1.22781	2.32372	1.59612	1.07281	1.31089	2.17551	1.15342	1.10606	0.935046	1	2.54567	2.55917	1.15248	1.66421	1.54661	1.0137	0.653743	0.273603	-0.613203	0.562879
1137	F8W2E2	fgfr2	Fibroblast growth factor receptor	4	0.549145	0.683104	0.937907	0.581016	0.802133	0.637252	0.967874	1.10766	1.08403	1.54915	0.846464	0.795542	0.619452	1.3028	1.03598	1.23716	1.04475	1	0.723386	0.673467	1.05319	1.06372	0.986078	1.09397	1.47047	0.273829	0.556278	0.562521
2092	Q7ZV26	inip	SOSS complex subunit C	1	0.0416019	1.04637	0.995733	0.766636	1.28998	1.21894	1.394	1.33934	1.42508	1.10996	1.10863	1.10693	0.795243	1.43503	0.812288	1.41145	1.16352	1	0.694567	1.09185	1.38614	1.10851	1.01419	1.19166	1.59597	0.274032	0.674429	0.562199
910	B8A565	c9	Complement component C9	28	0.777956	0.827139	0.805331	0.71896	0.73894	0.783855	0.995461	0.83947	1.09071	0.730654	0.665691	0.827534	0.497236	0.723778	0.78153	0.714307	0.999462	1	0.803475	0.747251	0.975215	0.741293	0.667515	0.90459	0.922608	0.274312	-0.11621	0.561755
787	F1QQD3	cab39l1	Calcium-binding protein 39,-like 1	1	1.85544	0.77948	1.61489	1.29362	0.694283	0.742475	0.881593	0.77044	0.639315	1.25369	0.813051	0.829667	0.753388	0.630522	0.791316	0.546785	0.596859	1	1.41661	0.910126	0.763783	0.965469	0.725075	0.714548	0.681537	0.274404	-0.553136	0.56161
136	A0A8M1PF13	slc4a1a	Anion exchange protein	573	0.266252	0.237233	0.249638	0.21804	0.262884	0.260103	0.727813	0.734735	0.62059	0.325401	0.243316	0.279399	0.184161	0.334051	0.310375	1.00773	0.849492	1	0.251041	0.247009	0.694379	0.282705	0.276196	0.952407	1.12613	0.277262	0.171374	0.55711
1801	A0A8N7UUX2	pdk1	Protein-serine/threonine kinase	4	0.4285	0.379149	0.442861	0.357891	0.427186	0.435081	0.783573	0.789483	0.728926	0.391279	0.394103	0.392439	0.356604	0.406429	0.425018	1.00201	0.763939	1	0.416837	0.406719	0.767327	0.392607	0.396017	0.921982	0.941872	0.277908	-0.0863973	0.556099
213	E7FCC2	im:7151449	Im:7151449	10	0.424339	0.315605	0.358238	0.304493	0.395168	0.361779	0.617467	0.630793	0.637977	0.44518	0.359833	0.460689	0.243595	0.506645	0.426416	0.981717	0.868616	1	0.366061	0.353814	0.628746	0.421901	0.392219	0.950111	1.15254	0.278216	0.20482	0.555619
1388	A5PF59	leg1.2	Liver-enriched gene 1, tandem duplicate 2	7	1.01509	0.741353	0.899827	0.769815	0.873752	0.818141	0.886289	1.07116	1.10543	0.828474	0.813051	0.639846	0.422734	0.961789	0.612361	0.915124	0.853518	1	0.885422	0.820569	1.02096	0.760457	0.665628	0.922881	0.858863	0.278577	-0.219499	0.555055
2013	F1R6R2	apcs	Si:ch211-270n8.1 (Fragment)	2	1.14405	0.662982	1.2087	1.73923	1.37003	0.546216	1.50904	1.16002	1.26392	2.45747	1.0358	1.28822	1.08572	1.51437	0.998233	0.674768	1.30544	1	1.00525	1.21849	1.31099	1.59383	1.19944	0.993403	1.58552	0.279155	0.664953	0.554155
1235	F1QD95	hdr	Hematopoietic death receptor	6	0.524184	0.377031	0.385036	0.338184	0.412863	0.462273	0.809399	0.815667	0.69482	0.52104	0.442937	0.528939	0.299681	0.495509	0.494922	0.914084	0.796148	1	0.42875	0.40444	0.773295	0.497639	0.430038	0.90341	1.16067	0.279325	0.214961	0.55389
230	Q6NWI5	zgc:85685	Methylcrotonoyl-CoA carboxylase	2	0.965164	0.462816	0.559924	0.415102	0.420446	0.364144	0.569338	0.682367	0.635971	0.541003	0.450648	0.398837	0.368323	0.485766	0.418028	0.8246	0.743809	1	0.662635	0.399897	0.629225	0.463496	0.424039	0.856136	0.699475	0.27954	-0.515657	0.553556
2357	A0A8M1Q6X1	si:dkey-96g2.1	uncharacterized protein si:dkey-96g2.1 isoform X2	2	0.599067	0.57296	0.778534	0.679547	0.877122	0.527299	1.11696	0.979911	0.787106	0.946257	0.636561	0.780612	0.573412	0.790588	0.724208	0.778298	0.730725	1	0.650187	0.694656	0.961325	0.78781	0.696069	0.836341	1.21167	0.280437	0.276993	0.552165
2210	Q7ZV43	tollip	Toll-interacting protein	5	1.06085	0.835611	0.865977	0.631871	0.920936	0.690454	1.22907	1.17827	1.10743	0.882374	0.825902	0.759284	0.601036	1.00911	0.774539	1.19398	1.083	1	0.920812	0.747754	1.17159	0.82252	0.794896	1.09233	0.893255	0.281478	-0.162856	0.550556
593	Q7ZVS4	abat	4-aminobutyrate aminotransferase, mitochondrial	4	0.790436	0.759358	0.688269	2.05898	0.610026	0.69873	0.597511	0.645868	0.740295	0.876385	0.711098	0.897917	1.49757	0.716818	0.884988	1.07848	2.1338	1	0.746021	1.12258	0.661225	0.828467	1.03312	1.40409	1.11051	0.281628	0.151228	0.550325
1541	A0A0A1GU50	ARAF	Non-specific serine/threonine protein kinase	1	0.777956	0.916101	0.884313	0.782528	0.808031	0.841787	0.78416	0.705377	0.684789	0.778566	0.867882	0.622783	0.606896	0.707075	0.749374	0.682571	1.08502	1	0.859456	0.810782	0.724776	0.75641	0.687782	0.922529	0.880103	0.281783	-0.184255	0.550085
2089	E7F4C3	slc43a3a	Solute carrier family 43 member 3a	1	0.303694	0.241469	0.36529	0.369333	0.371576	0.308576	0.778291	0.863274	0.835256	0.387286	0.348695	0.324189	0.228528	0.413389	0.348123	0.983798	0.972286	1	0.303484	0.349829	0.825607	0.35339	0.330013	0.985361	1.16444	0.28213	0.219639	0.549551
1788	A2ATY1	ppm1db	Protein phosphatase, Mg2+/Mn2+-dependent, 1Db	1	0.0416019	0.706404	0.897006	0.898859	0.988342	0.664444	0.974331	1.00371	0.710201	0.874389	1.05808	0.737956	0.521512	1.41833	0.750772	1.15912	1.34872	1	0.548337	0.850548	0.896082	0.890141	0.89687	1.16928	1.62335	0.282319	0.698971	0.54926
812	Q7ZTT1	cat	Catalase	4	1.24806	1.06437	1.17767	1.63117	1.45176	1.2816	1.02657	0.955314	1.00913	1.43536	1.14632	1.27543	0.882301	1.37657	1.20096	0.854255	0.808226	1	1.16337	1.45484	0.997004	1.2857	1.15328	0.887493	1.10516	0.285227	0.14425	0.54481
946	A8KB87	coa3a	Cytochrome c oxidase assembly factor 3 homolog, mitochondrial	1	0.582427	0.442694	0.427347	0.363612	0.380845	0.498924	0.73427	0.806939	0.855318	0.772577	0.500339	0.541736	0.328979	0.495509	0.45298	0.941137	0.758907	1	0.484156	0.41446	0.798842	0.604884	0.425823	0.900015	1.24936	0.28551	0.321187	0.544378
1922	Q58ER0	rnpc2l	RNA-binding motif protein 39b	2	0.998446	0.899156	1.04792	0.678912	1.07766	0.925729	1.09876	1.0664	1.08938	0.810507	0.830186	1.01522	0.568389	0.974316	0.857026	1.00045	0.875662	1	0.98184	0.894099	1.08485	0.885305	0.799911	0.958702	0.90168	0.286271	-0.149313	0.543223
502	A8KBW0	zgc:174260	Zgc:174260	12	0.840358	0.489293	0.741863	0.566395	0.583063	0.539122	0.700227	0.79107	0.615909	1.00215	0.724806	0.8318	0.596851	0.659751	0.633333	0.540542	0.747835	1	0.690505	0.56286	0.702402	0.85292	0.629978	0.762793	1.23521	0.28628	0.304758	0.543209
455	Q5TYP3	si:dkey-51e6.1	Si:dkey-51e6.1	2	1.31462	1.02624	1.87158	1.38134	2.72574	1.24258	2.06018	1.6353	1.43311	1.36548	2.24638	1.91527	0.538254	1.34873	1.28344	0.870383	1.02664	1	1.40415	1.78322	1.70953	1.84238	1.05681	0.965673	1.3121	0.287081	0.391874	0.541996
2424	Q7ZVA0	smu1	WD40 repeat-containing protein SMU1	3	0.44514	0.782657	0.715066	0.503463	0.693441	0.705824	0.741313	0.813286	0.974353	0.800525	0.83961	0.708096	0.516489	0.849047	0.573215	0.861538	0.772998	1	0.647621	0.634242	0.842984	0.782744	0.64625	0.878179	1.20864	0.287501	0.27339	0.541361
2061	A0A8M6YUN7	LOC101885612	SLC35A4 upstream open reading frame protein-like	2	2.00937	0.526361	0.794048	0.386496	0.541777	0.572226	0.74953	0.773614	0.756344	0.487103	0.536322	0.627049	0.58262	0.641657	0.563428	0.880788	0.750855	1	1.10993	0.500166	0.75983	0.550158	0.595902	0.877214	0.49567	0.288861	-1.01255	0.539311
917	Q6TEN9	CPNE3	Copine I	13	1.11493	1.25289	1.2623	1.0171	1.25544	1.16573	1.1105	1.03863	1.14622	1.17583	1.39221	1.36714	0.91997	1.15944	1.25688	1.01969	1.03167	1	1.21004	1.14609	1.09845	1.31173	1.1121	1.01712	1.08404	0.289186	0.116415	0.538823
353	Q1JQ24	zgc:136346	Zgc:136346	9	0.328655	0.451166	0.352597	0.350262	0.387585	0.487101	0.670293	0.637141	0.680777	0.449172	0.378681	0.479884	0.298844	0.51778	0.455776	0.938015	0.807219	1	0.377473	0.408316	0.662737	0.435913	0.424133	0.915078	1.15482	0.290228	0.207667	0.53726
1389	Q9PVK5	ldha	L-lactate dehydrogenase A chain	12	1.97193	1.62674	2.25944	2.03419	2.53447	1.7285	1.39576	1.35997	1.51938	2.90864	2.24381	1.943	2.3422	2.19778	2.21037	0.932293	1.42521	1	1.9527	2.09905	1.42504	2.36515	2.25012	1.11917	1.21122	0.290461	0.27646	0.536913
1307	A0A8M9Q352	itga2.2	integrin alpha-2-like isoform X2	7	2.08842	3.07238	1.99711	1.89561	2.03651	3.37424	1.06413	1.06243	1.8611	1.47528	2.10159	2.10936	1.22551	1.68835	2.01884	1.02178	1.19976	1	2.38597	2.43545	1.32922	1.89541	1.64423	1.07384	0.7944	0.290673	-0.332063	0.536595
1678	E3NZJ2	plxnb2b	Plexin B2b short isoform	2	0.88196	0.678868	1.03804	0.959249	1.09703	0.828782	1.41219	1.18938	1.12883	1.06604	1.17974	0.861659	0.617778	1.05226	0.651508	1.06132	0.981345	1	0.866291	0.961688	1.24347	1.03581	0.773849	1.01422	1.19568	0.291233	0.257837	0.53576
239	Q7ZVF8	dia1	NADH-cytochrome b5 reductase	27	0.324495	0.353731	0.32721	0.280973	0.324392	0.347592	0.691423	0.665705	0.617915	0.379301	0.32642	0.366845	0.23355	0.381375	0.3649	0.918246	0.77803	1	0.335145	0.317652	0.658348	0.357522	0.326609	0.898759	1.06677	0.29274	0.093245	0.533518
1854	A7MCJ8	rbp4l	Rbp4l protein	1	0.861159	0.80278	1.25383	0.745023	1.12737	0.710553	1.01072	1.23064	1.13151	1.7348	1.05123	1.08774	0.799428	1.2513	0.692052	0.872464	0.961215	1	0.972591	0.860981	1.12429	1.29126	0.91426	0.944559	1.32765	0.292879	0.40887	0.533312
649	F1QF92	alms1	ALMS1 centrosome and basal body-associated protein	1	0.536665	0.298659	0.575438	0.247281	0.548517	0.326311	1.26076	0.841851	0.629953	0.976202	0.499482	0.560932	0.388413	0.943695	0.563428	0.853214	0.413675	1	0.470254	0.374037	0.910855	0.678872	0.631846	0.75563	1.44363	0.294127	0.529699	0.531465
1748	Q1LV46	abhd14a	Protein ABHD14A	1	0.249611	0.327255	0.382215	0.390946	0.492065	0.28966	0.900962	1.04259	0.748319	0.397268	0.43437	0.315657	0.229365	0.54005	0.325754	0.90576	0.74079	1	0.319694	0.39089	0.897292	0.382432	0.365056	0.882183	1.19624	0.294485	0.258512	0.530937
186	F1QII8	EIF3S12	Eukaryotic translation initiation factor 3 subunit K	2	0.237131	0.400331	0.245407	0.361705	0.262041	0.430352	0.451362	0.492733	0.552379	0.337378	0.344411	0.409501	0.500584	0.321524	0.508903	0.732516	0.7579	1	0.29429	0.351366	0.498824	0.363764	0.443671	0.830139	1.23607	0.295863	0.305765	0.52891
1053	Q92005	eef1a	Elongation factor 1-alpha	94	1.10245	1.15651	1.14947	1.14995	1.24533	1.09834	1.38813	1.33538	1.22379	1.07402	1.14889	1.07921	1.01791	1.15387	1.20096	1.27826	1.15144	1	1.13614	1.16454	1.31577	1.10071	1.12425	1.14324	0.968811	0.296041	-0.0457123	0.528648
2034	B3DHX6	si:dkey-98f17.5	Si:dkey-98f17.5	3	1.18981	0.922455	0.988681	0.848639	0.963908	1.00849	1.01894	1.06402	0.986391	0.956238	0.885017	0.957636	0.68642	1.01607	1.00243	1.14143	1.1142	1	1.03365	0.940345	1.02312	0.932964	0.90164	1.08521	0.902591	0.296264	-0.147855	0.528321
600	Q6P3L3	hspa5	78 kDa glucose-regulated protein	85	1.17733	1.34714	1.19883	1.3877	1.36834	1.30642	0.829942	0.824395	1.01314	1.06404	1.1626	1.2349	0.80194	1.15804	1.20795	0.920847	0.916928	1	1.2411	1.35416	0.889159	1.15385	1.05598	0.945925	0.929696	0.296932	-0.105169	0.527343
1112	Q7ZUR4	wu:fk22d04	F-actin-capping protein subunit alpha	9	0.994286	1.08873	1.12972	0.897587	1.05659	1.03805	0.969635	0.88311	0.93356	1.06604	1.30568	1.13466	1.49255	1.13021	1.21913	1.01449	1.0357	1	1.07091	0.997408	0.928768	1.16879	1.28063	1.01673	1.0914	0.297346	0.126178	0.526737
2048	Q7ZVN5	srp54	Signal recognition particle 54 kDa protein	1	1.93033	1.54837	1.44988	1.14296	1.49305	1.56535	1.33295	1.21477	1.29468	1.54715	1.06151	1.5399	1.00284	1.09819	1.22752	1.1123	1.03872	1	1.64286	1.40045	1.2808	1.38285	1.10952	1.05034	0.841735	0.297861	-0.248563	0.525986
1074	I3ISA6	eppk1	Epiplakin 1	3	0.87364	0.695813	0.746095	1.91977	0.88302	0.884349	0.932657	0.879143	0.84328	1.06803	0.87388	0.752885	1.33601	0.892195	1.07792	0.933333	1.62954	1	0.771849	1.22905	0.885027	0.898266	1.10204	1.18762	1.16378	0.298749	0.218823	0.524694
114	Q5BJ31	ighm	Ighm protein	3	0.782116	0.873738	0.98445	1.02981	1.0667	1.10662	1.0119	0.869621	1.03253	0.884371	0.681112	0.778479	0.798591	0.847655	0.801103	0.755407	0.874655	1	0.880101	1.06771	0.97135	0.781321	0.815783	0.876687	0.887762	0.299121	-0.171755	0.524153
134	Q7T2C2	wu:fc75e01	Acyl-Coenzyme A dehydrogenase, very long chain	5	0.320335	0.559192	0.383625	0.480578	0.452464	0.584049	0.701401	0.769647	0.708864	0.46115	0.496912	0.601455	0.393436	0.534482	0.539661	1.05351	0.873649	1	0.421051	0.505697	0.726637	0.519839	0.489193	0.97572	1.23462	0.299388	0.304071	0.523766
1966	A0A8M1PBW4	srsf5a	serine and arginine rich splicing factor 5a	14	0.673951	0.719113	0.80251	0.685904	0.779383	0.779126	0.965526	1.01879	0.871368	0.756606	0.810481	0.774214	0.571738	0.82121	0.720014	1.05871	0.919948	1	0.731858	0.748138	0.951895	0.780433	0.70432	0.992887	1.06637	0.300248	0.0927119	0.52252
247	A8E570	npm1	Nucleophosmin	7	0.4285	0.601555	0.4753	0.554953	0.524925	0.653804	0.793551	0.832329	0.733607	0.574941	0.520044	0.622783	0.431105	0.556752	0.673877	1.07536	1.05885	1	0.501785	0.577894	0.786496	0.572589	0.553912	1.04474	1.1411	0.300548	0.190431	0.522087
1618	Q9I8V0	pvalb2	Parvalbumin-2	56	0.802917	0.429985	0.94919	0.921108	0.9875	0.52257	0.949092	1.07433	0.799144	1.16186	0.890158	0.80194	0.735809	1.13577	0.739587	0.793385	1.06489	1	0.727364	0.810392	0.940856	0.951319	0.87039	0.952757	1.3079	0.301047	0.387252	0.521366
224	A0A0R4IH79	LONP1	Lon protease homolog, mitochondrial	7	0.499223	0.474466	0.434399	0.428452	0.485324	0.483555	0.670879	0.690302	0.623934	0.479117	0.417235	0.407369	0.328979	0.424524	0.457174	0.894834	0.759913	1	0.469363	0.465777	0.661705	0.434574	0.403559	0.884916	0.92588	0.301354	-0.111103	0.520923
626	A0A0R4IPH9	adcy9	Adenylate cyclase 9	1	0.973485	1.80149	0.846232	0.779985	0.786967	0.942281	0.883941	0.990226	1.00779	0.826477	0.819048	0.906448	0.613593	0.851831	1.03878	0.917205	1.04174	1	1.20707	0.836411	0.960652	0.850658	0.834734	0.986314	0.70473	0.30162	-0.504857	0.520539
1699	A7MCF0	zgc:103421	Pre-mRNA 3'-end-processing factor FIP1	1	1.8388	1.1205	1.27217	0.727224	1.2091	1.17283	0.899788	1.00848	0.950948	1.12792	1.01524	1.26903	0.767619	1.1316	0.897571	0.883909	0.776017	1	1.41049	1.03638	0.95307	1.1374	0.932263	0.886642	0.806383	0.301838	-0.310462	0.520226
2032	Q1LYN3	si:dkey-6n6.1	Si:dkey-6n6.1 (Fragment)	1	0.0416019	0.547542	0.950601	0.644585	1.07934	0.546216	3.66841	2.1931	1.04256	0.860415	0.737657	0.889386	0.592665	0.918641	0.485136	1.24809	0.849492	1	0.513248	0.756714	2.30136	0.829153	0.665481	1.03253	1.6155	0.302332	0.691981	0.519515
1291	Q6PUQ6	kpna4	Importin subunit alpha	2	0.728033	0.718054	0.688269	0.645856	1.033	0.779126	1.18446	1.09337	1.15424	0.760599	0.794202	0.693166	0.420223	0.810074	0.668285	1.1456	0.972286	1	0.711452	0.819327	1.14403	0.749322	0.632861	1.03929	1.05323	0.30239	0.0748205	0.519432
337	A0A8M9PK34	LOC103908669	uncharacterized protein LOC103908669	3	0.632349	0.500943	0.751736	0.556224	0.626034	0.984843	0.721944	0.699823	0.595847	1.02411	0.709385	0.641979	0.444499	0.746048	0.777336	0.814195	0.930013	1	0.628343	0.722367	0.672538	0.791826	0.655961	0.914736	1.26018	0.302494	0.333631	0.519283
972	Q6DH65	denr	Density-regulated protein	1	0.965164	0.897038	0.774302	0.622971	0.805503	0.865433	1.15159	1.01879	0.980372	0.658786	0.875593	0.80194	0.513978	0.847655	0.866813	1.09877	1.09307	1	0.878835	0.764636	1.05025	0.778773	0.742815	1.06395	0.886143	0.302773	-0.174389	0.518883
2063	Q6IQE6	zgc:86798	Small monomeric GTPase	4	0.736354	1.05272	0.988681	0.888688	1.0271	1.15509	1.36465	1.26635	1.183	1.01014	1.06236	1.05148	0.662981	1.11072	1.0248	1.23612	0.998456	1	0.925919	1.02363	1.27133	1.04133	0.932833	1.07819	1.12464	0.303666	0.169466	0.517603
519	A0A8M1RLA9	si:dkey-108k21.11	Histone H2B	1112	0.524184	0.459639	0.387856	0.466593	0.394326	0.532028	0.863985	1.00213	0.943591	0.58093	0.430943	0.588658	0.295495	0.592941	0.504709	1.31156	1.02966	1	0.457226	0.464316	0.936568	0.53351	0.464382	1.11374	1.16684	0.303682	0.222607	0.517581
2188	A0A8M3AS04	si:ch1073-179p4.3	Thioredoxin-disulfide reductase	4	0.532504	0.451166	0.420295	0.439258	0.457519	0.478825	0.718422	0.864861	0.809175	0.572944	0.460929	0.535338	0.351581	0.523347	0.513097	0.992642	0.832382	1	0.467989	0.458534	0.797486	0.52307	0.462675	0.941675	1.1177	0.305708	0.160531	0.514693
1148	Q1LUW5	fli1a	Friend leukemia integration 1	1	0.836198	0.797484	0.634674	0.627421	0.748208	0.731834	0.781225	0.90374	0.886749	0.646808	0.7368	0.641979	0.476309	0.82121	0.827667	1.09045	0.980338	1	0.756119	0.702488	0.857238	0.675196	0.708395	1.0236	0.892976	0.306034	-0.163307	0.514231
2331	A0A8M9PCS8	zgc:172051	uncharacterized protein LOC100007431 isoform X1	3	0.694752	1.17663	0.864567	0.659205	0.725459	1.11135	0.956722	0.871208	1.12749	0.798529	0.651126	0.765682	1.05977	0.62913	0.787122	0.801709	1.04375	1	0.911984	0.832004	0.985142	0.738446	0.825339	0.948486	0.809713	0.306087	-0.304517	0.514155
1243	A0A2R8QM99	hesx1	HESX homeobox 1	4	0.382738	0.647096	0.894185	0.543511	0.99087	0.799225	1.21733	1.0664	0.940248	0.914316	0.812194	0.744354	0.55081	0.783629	0.720014	0.870903	0.743809	1	0.641339	0.777869	1.07466	0.823621	0.684818	0.871571	1.28422	0.30673	0.360893	0.513243
1866	A0A8M9PTE5	si:ch211-218g4.2	rho GTPase-activating protein 39 isoform X3	1	1.11909	2.49095	0.891364	0.970055	1.03637	4.03514	1.47441	1.21953	3.57174	0.878382	0.968122	0.897917	0.533231	0.917249	1.0192	1.11698	1.03167	1	1.50047	2.01385	2.08856	0.914807	0.823228	1.04955	0.609681	0.306756	-0.713873	0.513207
1080	A0A0R4IK64	eef1da	Eukaryotic translation elongation factor 1 delta a (guanine nucleotide exchange protein) (Fragment)	2	1.01925	0.831375	0.723528	1.33494	0.673219	0.787402	0.793551	0.804559	0.773732	1.04208	0.917574	0.944839	0.735809	0.982668	0.861221	0.914604	0.99141	1	0.85805	0.931853	0.790614	0.968164	0.859899	0.968671	1.12833	0.307799	0.17419	0.511732
111	A1L2E3	dnttip2	Dnttip2 protein (Fragment)	1	7.41762	0.750885	1.23268	1.03807	1.23522	0.906813	1.40574	1.28936	1.29535	0.636827	0.80791	0.43083	0.349907	0.775277	0.504709	1.25225	0.995436	1	3.13373	1.06003	1.33015	0.625189	0.543298	1.08256	0.199503	0.30797	-2.32552	0.511492
461	A0A8M9P6A7	ttc21a	tetratricopeptide repeat protein 21B isoform X1	1	5.85339	0.875856	6.11121	1.54599	9.81939	0.715282	1.8841	1.62578	1.7006	3.05637	2.48542	0.946972	1.42641	3.74555	0.897571	1.02126	0.820304	1	4.28015	4.02689	1.73683	2.16292	2.02318	0.947186	0.505337	0.308556	-0.984682	0.510667
1294	B0S6C5	retsatl	Inactive all-trans-retinol 13,14-reductase	4	1.11909	0.876915	0.891364	10.0311	0.882178	1.14091	0.903897	1.11083	1.03989	1.00215	0.693963	0.765682	0.782686	0.808683	0.747976	1.04571	1.04677	1	0.962457	4.01806	1.01821	0.8206	0.779782	1.03083	0.852609	0.308661	-0.230043	0.510519
670	A0A2R8RKP9	ankfy1	Ankyrin repeat and FYVE domain-containing 1	1	1.07333	0.849379	0.760198	0.716417	1.00772	0.965927	0.728987	0.766473	0.95496	0.776569	0.823332	0.74862	0.544951	0.741872	0.868211	1.12635	0.826343	1	0.894302	0.896689	0.816807	0.78284	0.718345	0.98423	0.875364	0.30868	-0.192045	0.510492
477	A0A8M3ARH7	ush2a	usherin	2	1.7972	0.898097	1.74465	0.824483	3.13776	0.963562	1.33061	1.28698	1.19771	1.3595	1.07693	0.874456	0.719904	1.3877	1.03319	0.916685	0.944104	1	1.47998	1.64193	1.27177	1.10363	1.04693	0.953596	0.745702	0.309359	-0.423328	0.509537
2018	F6P4T8	si:ch73-15n24.1	Si:ch73-15n24.1	2	0.86532	0.633328	0.758788	0.518719	0.753264	0.800407	0.905071	0.954521	0.881399	0.728658	0.553457	0.680369	0.407667	0.69594	0.609565	0.725752	0.681406	1	0.752478	0.690796	0.913663	0.654161	0.571057	0.802386	0.869342	0.31177	-0.202004	0.506166
1394	A8KBI4	LOC100007703	LOC100007703 protein	2	1.23974	2.13086	1.26089	4.57248	1.21921	1.78407	1.02422	1.31078	1.81897	0.83047	1.35194	1.28396	1.46074	1.34873	1.64135	0.804831	2.65718	1	1.54383	2.52525	1.38466	1.15546	1.48361	1.48734	0.748436	0.312229	-0.418049	0.505527
1933	Q90XD4	ADH3	S-(hydroxymethyl)glutathione dehydrogenase	10	0.823718	0.852556	0.957653	0.985312	0.870382	0.766121	0.655032	0.642695	0.702845	0.950249	0.865312	1.05575	0.775152	0.857398	0.931125	0.650316	0.650204	1	0.877976	0.873938	0.666857	0.957102	0.854559	0.76684	1.09012	0.31225	0.124493	0.505497
1954	B6E444	Semaphorin 4a (Fragment) OS=Danio rerio OX=7955	Semaphorin 4a (Fragment)	3	0.544985	0.541188	0.458376	0.451336	0.52661	0.559221	0.866919	0.918022	0.912161	0.52104	0.598865	0.550267	0.392599	0.656968	0.592788	1.19294	1.02362	1	0.51485	0.512389	0.899034	0.556724	0.547452	1.07219	1.08133	0.312269	0.112812	0.505471
1858	G1BJ50	reln	Reelin	14	3.26159	0.669336	0.973167	0.936364	0.917566	0.709371	1.00133	1.05767	0.987728	0.812503	0.650269	0.597189	0.520675	0.636089	0.704635	1.10242	0.885727	1	1.6347	0.854434	1.01558	0.686654	0.620466	0.996047	0.42005	0.312341	-1.25137	0.505371
245	A0A8M1QLV0	nxf1	nuclear RNA export factor 1	1	0.890281	0.642859	0.554282	0.411924	0.487009	0.519023	0.612185	0.637934	0.621259	0.550985	0.453218	0.671838	0.489702	0.687589	0.594186	0.826681	0.796148	1	0.695807	0.472652	0.623793	0.55868	0.590492	0.874276	0.802924	0.312555	-0.316665	0.505074
1000	Q6TLG8	rps3	DNA-(apurinic or apyrimidinic site) lyase	39	1.23558	0.993414	1.03381	1.13215	1.09282	0.991937	1.11109	1.17272	1.02785	1.05805	0.953557	0.9683	0.811985	1.00355	0.973067	1.08421	1.09105	1	1.0876	1.0723	1.10389	0.993303	0.929533	1.05842	0.913297	0.312728	-0.130844	0.504833
951	A0A8M1PHH2	cox4i1	Cytochrome c oxidase subunit 4	21	0.528344	0.6418	0.589542	0.601358	0.612553	0.653804	0.774769	0.842644	0.811181	0.588915	0.649413	0.656908	0.366649	0.659751	0.703237	0.897436	0.863584	1	0.586562	0.622572	0.809531	0.631745	0.576546	0.92034	1.07703	0.313469	0.107059	0.503805
2186	Q7ZUI4	zgc:56493	Thioredoxin	26	0.274573	0.172629	0.267973	0.192613	0.246875	0.185619	0.301103	0.25073	0.230715	0.343367	0.256167	0.26447	0.246107	0.265849	0.240471	0.24712	0.206334	1	0.238392	0.208369	0.26085	0.288001	0.250809	0.484485	1.2081	0.313763	0.27274	0.503398
1603	A0A8M3ATA3	olfml2ba	olfactomedin-like 2Ba isoform X2	1	2.79565	0.925633	1.22986	1.05269	0.975704	0.891443	0.774182	1.00213	0.776407	1.44733	0.675972	0.631315	0.601873	1.03695	0.728403	0.943738	0.944104	1	1.65038	0.97328	0.850905	0.918207	0.789076	0.962614	0.556361	0.314447	-0.845907	0.502453
811	A0A8M2BKT2	casp3b	caspase 3, apoptosis-related cysteine peptidase b isoform X1	1	0.328655	0.651332	0.497867	0.846732	0.521555	0.566315	0.993113	0.931511	0.816531	0.489099	0.608289	1.05361	0.567552	0.492726	1.022	1.4104	1.24807	1	0.492618	0.644867	0.913718	0.717	0.694093	1.21949	1.45549	0.314912	0.541505	0.501811
1970	F1QEL4	sptlc1	Serine palmitoyltransferase, long chain base subunit 1 (Fragment)	2	0.86948	0.680986	0.80251	0.845461	0.802976	0.867797	0.925027	0.973563	0.950279	1.16785	0.780494	0.855261	0.656285	0.810074	0.768947	0.857896	0.786082	1	0.784325	0.838745	0.949623	0.934535	0.745102	0.881326	1.19151	0.314932	0.252796	0.501784
2476	Q7ZV01	zgc:77426	Zgc:56304	2	0.370257	0.647096	0.461196	0.469136	0.531666	0.659715	0.558186	0.606196	0.787106	0.550985	0.607432	0.607854	0.889835	0.566495	0.636129	0.800148	0.875662	1	0.49285	0.553505	0.650496	0.588757	0.697486	0.891937	1.1946	0.315393	0.256524	0.501149
1132	Q6DRH4	fbl	Fibrillarin	18	0.848679	0.813371	0.877261	0.685268	0.859428	0.943463	1.25254	1.22271	1.11813	0.964224	0.862742	0.850995	0.592665	0.915857	0.855628	1.1071	0.914915	1	0.846437	0.829387	1.19779	0.892654	0.78805	1.00734	1.0546	0.316611	0.0766982	0.499474
1123	Q66I80	fabp11a	Fatty acid-binding protein H6-isoform	2	0.844519	0.673572	0.624801	1.08639	1.0212	0.82287	1.18211	1.05053	0.819875	0.680746	0.862742	0.964034	0.652936	0.830953	1.77976	0.738759	0.989397	1	0.714297	0.97682	1.0175	0.835841	1.08788	0.909385	1.17016	0.316777	0.226703	0.499247
1007	A0A8M9Q8Z1	dnajb5	dnaJ homolog subfamily B member 5	1	0.615708	0.231938	1.12267	0.885509	1.28746	0.542669	0.836985	1.0537	0.805162	1.38944	0.938992	0.742221	1.03214	1.44338	0.647314	0.508807	1.13534	1	0.656771	0.905212	0.898616	1.02355	1.04095	0.881383	1.55846	0.317339	0.64012	0.498477
391	F6NSN6	crip1	Cysteine-rich protein 1	3	1.33958	1.3069	2.5669	1.12834	2.21766	1.35135	1.31182	1.43694	1.40034	2.0103	2.92664	2.03044	1.08069	2.32166	1.63716	1.21739	1.02865	1	1.7378	1.56578	1.38303	2.32246	1.67984	1.08201	1.33644	0.31808	0.418396	0.497463
1337	A0A0R4IK10	f11r.1	Junctional adhesion molecule A	1	0.0416019	0.886447	1.05779	0.835926	1.09872	0.809865	3.47061	1.92332	1.15558	0.824481	1.42477	0.974699	1.24644	1.4225	0.425018	1.11386	0.59082	1	0.661946	0.914837	2.18317	1.07465	1.03132	0.90156	1.62347	0.318109	0.699079	0.497424
755	E7F2L0	epb4.1l4	Band 4.1-like protein 4	1	1.49351	2.48671	0.971757	0.82639	1.12653	0.984843	1.24785	1.11083	0.8172	1.05805	1.24999	1.11333	0.78436	0.974316	1.48616	0.917205	0.767965	1	1.65066	0.979253	1.05863	1.14046	1.08161	0.895057	0.690911	0.318324	-0.533429	0.49713
227	Q6PI44	phf5a	MCG1346-like protein	2	0.582427	0.613205	0.471069	0.437351	0.533351	0.591143	0.663836	0.706964	0.622596	0.487103	0.452361	0.550267	0.3114	0.604076	0.696247	0.870383	0.8042	1	0.555567	0.520615	0.664466	0.496577	0.537241	0.891527	0.89382	0.31851	-0.161943	0.496877
1700	B2GRR4	prpf19	Pre-mRNA-processing factor 19	3	0.790436	0.990236	0.842001	0.806684	0.679959	0.890261	0.95907	0.951347	1.12749	0.96622	0.862742	1.124	0.616941	0.875493	0.918542	1.07432	1.02865	1	0.874224	0.792301	1.01264	0.984319	0.803659	1.03432	1.12593	0.318579	0.171123	0.496783
875	Q6JWU9	copa	Coatomer subunit alpha	3	1.15237	0.861029	0.991502	0.875338	1.08103	0.996666	1.13633	1.23143	0.94961	1.47728	1.01781	1.07921	1.24225	1.08567	0.994039	1.18462	0.990403	1	1.00163	0.984343	1.10579	1.19143	1.10732	1.05834	1.18949	0.318839	0.250341	0.496429
291	F1QCN7	ppp4r2a	Serine/threonine-protein phosphatase 4 regulatory subunit 2-A	1	0.303694	0.439517	0.404781	0.427816	0.400224	0.46582	0.548795	0.648249	0.617247	0.586919	0.388962	0.422298	0.446173	0.551185	0.346725	1.03166	0.832382	1	0.382664	0.431287	0.604763	0.46606	0.448028	0.954681	1.21794	0.319976	0.284437	0.494882
2120	Q3ZB94	sla1	Src-like-adaptor 1	1	0.969324	1.51766	1.0042	1.6852	1.32453	1.45776	1.07	1.08465	0.960979	1.1419	1.56613	1.54843	0.860536	1.08149	1.46939	0.880788	1.02966	1	1.16373	1.48916	1.03854	1.41882	1.13714	0.970148	1.2192	0.320205	0.285938	0.494572
2301	A7E2L8	LSM5	U6 snRNA-associated Sm-like protein LSm5	3	1.29382	0.536952	1.02958	0.841647	0.910825	0.950557	0.995461	1.29174	1.07533	0.876385	0.619426	0.533205	0.401807	1.20398	0.538263	0.945819	0.571696	1	0.953451	0.90101	1.12084	0.676339	0.714682	0.839172	0.709359	0.320486	-0.495413	0.494191
1278	A0A8M1N163	hadh	hydroxyacyl-coenzyme A dehydrogenase, mitochondrial	3	1.714	0.986	0.970346	1.57205	1.0726	0.973021	1.42687	1.34569	0.972347	1.18981	0.807054	0.697432	0.573412	0.985451	0.822074	1.26838	0.952156	1	1.22345	1.20589	1.2483	0.898098	0.793646	1.07351	0.734071	0.320511	-0.446008	0.494158
980	Q803L1	wu:fb24b05	Dihydrolipoyl dehydrogenase	8	0.557466	0.544365	0.526074	0.453243	0.553573	0.598236	0.767139	0.756158	0.792456	0.620856	0.541463	0.554533	0.351581	0.580414	0.56203	0.898996	0.774004	1	0.542635	0.535018	0.771918	0.572284	0.498009	0.891	1.05464	0.321178	0.0767492	0.493255
333	A0A8M1NI28	slc35a2	UDP-galactose translocator	1	0.382738	0.273242	0.387856	0.319114	0.396854	0.30503	0.744248	0.822808	0.81185	0.439191	0.33413	0.447892	0.499747	0.523347	0.327152	1.05975	1.01657	1	0.347945	0.340332	0.792968	0.407071	0.450082	1.02544	1.16993	0.321332	0.226421	0.493046
936	Q9DE44	cdk5	Cyclin-dependent kinase 5	3	1.49767	1.20735	1.21575	0.785707	1.10041	0.986026	1.2185	1.34648	1.22312	1.40741	0.875593	1.00669	0.865559	1.23599	1.11148	1.38959	1.15648	1	1.30692	0.957379	1.2627	1.09656	1.07101	1.18202	0.839042	0.321859	-0.253184	0.492334
594	A0A2R8RTG2	dcp1b	5'-(N(7)-methylguanosine 5'-triphospho)-[mRNA] hydrolase	3	0.619868	1.09403	0.76443	0.685268	0.842577	1.13263	1.09524	0.99578	1.28398	0.844444	1.1309	1.06001	0.694791	0.929776	1.20655	1.09097	1.03771	1	0.826108	0.886825	1.125	1.01179	0.943705	1.04289	1.22476	0.322477	0.292502	0.491502
873	A0A8M9QC25	f13a1b	coagulation factor XIII A chain isoform X1	17	0.728033	0.927751	1.13254	0.936364	1.12063	0.855974	1.26722	1.15685	0.989066	0.978198	1.11548	1.11973	0.903228	0.95483	1.20795	1.08317	1.0367	1	0.929442	0.970988	1.13771	1.07114	1.022	1.03996	1.15245	0.322635	0.204706	0.491289
1150	Q8JH72	aldoa	Fructose-bisphosphate aldolase	25	1.35622	1.18299	1.67272	1.44173	1.76857	1.13026	1.12107	1.24968	1.07734	1.83063	1.54471	1.45458	1.29918	1.53664	1.64834	0.934894	1.0669	1	1.40398	1.44686	1.14936	1.60997	1.49472	1.0006	1.14672	0.322744	0.197519	0.491141
1688	B2GSE5	polr2j	Polymerase (RNA) II (DNA directed) polypeptide J	1	0.998446	0.579315	0.517612	0.750108	0.685015	0.717647	0.727813	0.777581	0.637309	0.624849	0.496912	0.426564	0.457892	0.76971	0.717218	0.807952	0.792121	1	0.698457	0.71759	0.714234	0.516108	0.648273	0.866691	0.738926	0.322811	-0.436499	0.491052
2155	A0A8M3AQX7	smarce1	SWI/SNF-related matrix-associated actin-dependent regulator of chromatin subfamily E member 1 isoform X2	3	1.09829	0.841966	0.822256	0.755194	0.733042	0.975385	0.893332	0.95214	0.860668	0.886367	0.825045	0.699565	0.650425	0.826777	0.761957	1.02074	0.852512	1	0.920837	0.821207	0.902047	0.803659	0.746386	0.957749	0.872748	0.325049	-0.196362	0.488051
805	Q6NYM2	cbr1l	Carbonyl reductase (NADPH)	12	0.832038	0.684163	0.854694	1.06159	0.867854	0.846516	1.25372	1.17827	0.89678	1.00415	0.789919	0.855261	0.73832	0.862966	0.868211	0.948941	0.969267	1	0.790299	0.925321	1.10959	0.88311	0.823166	0.972736	1.11744	0.325742	0.160195	0.487127
520	Q6PC60	hist2h2l	Histone H2B 3	1114	5.22104	0.976468	0.966115	0.703068	0.882178	0.916271	0.851072	0.833916	0.864011	0.782558	0.818191	0.808339	0.533231	0.90333	1.0206	1.04311	0.890759	1	2.38787	0.833839	0.849667	0.803029	0.819055	0.977955	0.336295	0.325894	-1.5722	0.486924
735	A0A8M1N6U2	atp5f1b	ATP synthase subunit beta	75	0.740514	0.669336	0.668523	0.663655	0.664793	0.727105	0.786508	0.809319	0.805162	0.684738	0.658837	0.646244	0.450359	0.644441	0.605371	0.92657	0.873649	1	0.692791	0.685184	0.80033	0.663273	0.566723	0.933406	0.957393	0.326401	-0.0628173	0.486249
855	B2GPC7	cbx5	Chromobox homolog 5 (HP1 alpha homolog, Drosophila)	17	0.782116	0.608969	0.486583	0.443072	0.495435	0.602965	0.824072	0.787896	0.845955	0.533018	0.484918	0.563064	0.365812	0.553968	0.513097	0.984318	0.865597	1	0.625889	0.513824	0.819308	0.527	0.477626	0.949971	0.842002	0.32737	-0.248105	0.484961
1830	B8JLR8	rab35	RAB35, member RAS oncogene family b	7	0.944363	0.778421	0.785585	0.601358	0.752421	0.748386	0.942049	0.941032	0.999766	0.856422	0.699104	0.701698	0.560018	0.817034	0.74518	1.13311	0.97128	1	0.836123	0.700722	0.960949	0.752408	0.707411	1.0348	0.899877	0.327372	-0.152201	0.484959
1980	A0A8M2BF92	ankrd44	serine/threonine-protein phosphatase 6 regulatory ankyrin repeat subunit B isoform X1	1	0.0416019	0.941519	0.534537	0.443072	0.63446	0.782673	0.936766	1.04973	0.915504	0.706698	0.878163	0.819003	0.524023	0.513604	0.833259	1.7288	0.599879	1	0.505886	0.620068	0.967335	0.801288	0.623629	1.10956	1.58393	0.327412	0.663509	0.484905
1455	A0A8M9Q165	mtch2	mitochondrial carrier homolog 2 isoform X1	3	0.569946	0.638623	0.713656	0.488842	0.8569	0.72947	1.05944	0.879143	0.894105	0.804518	0.650269	0.678237	0.405992	0.597117	0.641721	0.994723	0.850499	1	0.640742	0.691737	0.944228	0.711008	0.548277	0.948407	1.10966	0.327424	0.150123	0.48489
1100	Q6NX89	wu:fb17e01	Eukaryotic translation initiation factor 5A	6	0.886121	0.784775	1.24255	1.16712	1.15264	0.733017	1.52841	1.3441	0.977028	1.14389	1.17117	1.07281	0.673864	1.10933	1.18418	0.92761	0.923974	1	0.971149	1.01759	1.28318	1.12929	0.989124	0.950528	1.16284	0.327469	0.217652	0.484829
554	Q7ZUG6	fa93d05	60S ribosomal protein L30	6	0.678111	0.690518	0.94919	0.83974	0.952954	0.787402	1.32356	1.57579	1.16628	0.904334	1.23457	0.744354	0.949269	1.02303	0.643119	1.39688	1.03066	1	0.772606	0.860032	1.35521	0.961086	0.871807	1.14251	1.24395	0.327802	0.314932	0.484389
1591	A2CEI4	nup88	Nucleoporin 88	4	0.906922	0.696872	0.645957	0.476128	0.596544	0.587596	1.08292	1.08544	0.945598	0.71668	0.593724	0.648377	0.534905	0.705683	0.782928	1.14299	0.900824	1	0.749917	0.553423	1.03798	0.652927	0.674506	1.01461	0.870666	0.329472	-0.199809	0.482181
2375	A0A8M1NZK8	vps45	vacuolar protein sorting-associated protein 45	2	0.457621	0.651332	0.544409	0.933821	0.58222	0.763756	0.819964	0.852166	0.722239	0.702705	0.598865	0.577994	0.397621	0.708467	0.638925	0.92709	0.812252	1	0.551121	0.759933	0.798123	0.626521	0.581671	0.913114	1.13681	0.32975	0.184995	0.481816
216	A0A8M2B490	kel	kell blood group glycoprotein	2	0.303694	0.333609	0.260922	0.267623	0.283106	0.329858	0.67264	0.68078	0.47213	0.38529	0.286153	0.345517	0.278754	0.396686	0.385872	1.24028	1.02362	1	0.299408	0.293529	0.608517	0.338987	0.35377	1.08797	1.13219	0.329764	0.179115	0.481796
728	A2CEM4	atl3	Atlastin 3	4	0.420179	0.538011	0.623391	0.386496	0.592331	0.458727	1.32004	0.914848	0.655365	0.65679	0.535465	0.618518	0.473797	0.574847	0.532671	1.12062	0.942091	1	0.527194	0.479185	0.963418	0.603591	0.527105	1.02091	1.14491	0.329937	0.195238	0.481569
55	A0A2R8Q981	LOC100003647	Three-finger protein 5	3	0.944363	0.818666	0.772892	1.88036	0.788652	2.43551	0.81116	0.754571	0.793125	1.627	1.65523	0.51401	25.1054	7.50641	21.8269	1.14143	1.25511	1	0.845307	1.70151	0.786285	1.26541	18.1462	1.13218	1.49699	0.330124	0.582062	0.481323
1885	B2GSH3	rpl38	Ribosomal protein L38	2	1.19813	0.811252	0.929445	0.820669	1.01783	0.978932	1.09465	1.18779	0.942254	0.85243	0.882447	0.819003	0.551647	1.00911	0.868211	1.1175	0.936052	1	0.979611	0.939145	1.0749	0.851293	0.809657	1.01785	0.869012	0.330412	-0.202553	0.480945
2172	Q6NYM0	tcp1	T-complex 1	11	0.465941	0.595201	0.571207	0.617886	0.66395	0.651439	0.842268	0.901359	0.813856	0.513055	0.709385	0.641979	0.453707	0.688981	0.598381	1.1149	0.863584	1	0.544116	0.644425	0.852494	0.621473	0.580356	0.992828	1.14217	0.330814	0.191776	0.480416
584	Q6TGV4	PSMD13	26S proteasome non-ATPase regulatory subunit 13 (Fragment)	10	0.490902	0.6651	0.579669	0.539697	0.577165	0.696366	0.819964	0.781548	0.759688	0.632834	0.598865	0.695299	0.378368	0.619387	0.592788	0.942698	0.759913	1	0.578557	0.604409	0.787067	0.642333	0.530181	0.90087	1.11023	0.330864	0.150861	0.480351
2379	Q6P6Y6	vapa	Vapa protein	3	1.31878	0.75724	0.897006	0.818127	0.920936	0.647892	1.04418	0.969596	0.909486	0.926293	0.656266	0.774214	0.534905	0.896371	0.724208	0.90628	0.88774	1	0.991009	0.795652	0.97442	0.785591	0.718495	0.93134	0.792719	0.331379	-0.335119	0.479675
2354	A0A8M1RNZ8	si:dkey-242h9.3	uncharacterized protein si:dkey-242h9.3 isoform X2	1	0.553305	0.862088	0.936497	1.16203	0.829095	0.906813	0.777704	0.963249	0.771057	0.896349	0.895298	0.95337	1.16691	0.939519	1.10309	1.11386	0.809232	1	0.783963	0.96598	0.837336	0.915006	1.06984	0.974364	1.16715	0.332157	0.222995	0.478656
161	A0A8M6Z442	si:dkey-225n22.4	collagen alpha-1(XXI) chain-like isoform X1	3	0.678111	0.531656	0.654419	0.58928	0.717875	0.582867	0.72077	0.787103	0.702845	0.880378	0.671688	0.616385	2.47195	0.832345	0.585798	0.9068	1.08904	1	0.621396	0.630007	0.736906	0.722817	1.2967	0.998614	1.16322	0.33359	0.218118	0.476786
205	R4GE89	si:dkey-25o16.2	Hemogen	59	0.307854	0.26371	0.266563	0.28288	0.287319	0.302665	0.687314	0.646662	0.674758	0.48311	0.249313	0.334853	0.303029	0.396686	0.350919	1.12583	1.02966	1	0.279376	0.290954	0.669578	0.355758	0.350212	1.05183	1.27341	0.335109	0.348691	0.474814
1666	A0A8M2BED5	serping1	plasma protease C1 inhibitor isoform X1	5	0.474262	0.617441	0.685448	0.567667	0.664793	0.702277	0.933244	0.791863	0.868024	0.648805	0.634848	0.712362	0.489702	0.675062	0.717218	0.769974	0.987384	1	0.592384	0.644912	0.864377	0.665338	0.627327	0.919119	1.12315	0.335206	0.167556	0.474688
1227	Q7ZU46	hspa4l	Heat shock protein 4, like	7	0.478422	0.426808	0.465428	0.61725	0.508916	0.552127	1.17565	1.14257	0.892767	0.361334	0.440367	0.458556	0.303866	0.463496	0.573215	0.697659	0.969267	1	0.456886	0.559431	1.07033	0.420086	0.446859	0.888975	0.919455	0.33527	-0.12115	0.474605
2108	E9QHL8	sf1	Splicing factor 1	1	0.88196	1.43717	1.10574	0.847368	1.23016	1.29224	0.903897	1.05291	1.15692	1.21576	1.27398	1.58042	0.66047	1.21929	1.10728	1.03738	0.896798	1	1.14162	1.12326	1.03791	1.35672	0.99568	0.978061	1.18841	0.336215	0.249036	0.473383
2242	A0A0R4IRS8	ssr1	Translocon-associated protein subunit alpha	3	1.40614	1.02095	1.18614	1.10736	1.14338	1.07115	1.16744	1.30523	1.09874	1.05605	1.04609	1.13466	0.858862	1.1149	1.13944	1.01033	1.05683	1	1.20441	1.1073	1.19047	1.07893	1.03773	1.02239	0.895819	0.336672	-0.158721	0.472793
222	Q6DH04	LOC553425	LOC553425 protein (Fragment)	1	0.44514	0.656627	0.566975	0.586102	0.529981	0.70346	0.608663	0.684748	0.729595	0.42322	0.463499	0.548135	0.34321	0.441226	0.583002	0.860498	0.930013	1	0.556248	0.606514	0.674335	0.478285	0.455813	0.93017	0.859841	0.33677	-0.217858	0.472667
359	E9QD37	ube2d1a	Ubiquitin-conjugating enzyme E2D 1a	4	1.04837	1.47953	1.44424	1.25484	1.31863	1.44712	1.43743	1.28222	1.35219	1.37147	1.54043	1.55056	1.02796	1.23042	1.3114	1.09669	0.928	1	1.32404	1.3402	1.35728	1.48749	1.18993	1.00823	1.12344	0.336906	0.167925	0.472491
1853	Q6NX91	rbm4.2	Rbm4.2 protein	22	0.698912	0.738176	0.72776	0.595001	0.756634	0.77085	0.956722	0.946586	0.961647	0.804518	0.779638	0.695299	0.637031	0.787804	0.658498	1.10085	0.976312	1	0.721616	0.707495	0.954985	0.759818	0.694445	1.02572	1.05294	0.337292	0.0744232	0.471995
1916	A0A8M1NCG2	ctr9	RNA polymerase-associated protein CTR9 homolog	1	1.44359	2.02495	1.52745	1.28726	1.61522	1.44712	0.977852	0.922783	1.40168	0.898345	1.67751	1.45885	0.811985	1.00076	1.47218	1.06808	1.083	1	1.66533	1.44987	1.10077	1.3449	1.09498	1.05036	0.807588	0.337806	-0.308309	0.471333
1276	X1WBM9	hip1	Huntingtin-interacting protein 1	1	0.287053	0.245706	0.251049	0.187527	0.255301	0.280202	0.251213	0.244383	0.245427	0.327397	0.272445	0.262337	0.373346	0.233836	0.222296	0.257005	0.247601	1	0.261269	0.24101	0.247008	0.287393	0.276492	0.501535	1.09999	0.338007	0.137487	0.471074
1821	Q1LVY2	rabgap1l	RAB GTPase-activating protein 1-like (Fragment)	1	1.04837	1.03578	0.819435	0.590551	0.796235	0.989573	1.21909	1.12987	1.22981	0.788547	1.0041	0.763549	0.903228	0.924209	0.756364	1.24965	1.16252	1	0.96786	0.79212	1.19292	0.852067	0.861267	1.13739	0.880362	0.338231	-0.183831	0.470787
1318	Q498Q0	zgc:56244	Inter-alpha (Globulin) inhibitor H3	5	0.802917	0.858911	0.774302	0.671283	0.773485	0.885531	0.952614	0.92675	1.00244	0.824481	0.772784	0.671838	0.594339	0.768318	0.733995	0.812114	0.888746	1	0.812043	0.776767	0.960601	0.756368	0.698884	0.900287	0.931438	0.338394	-0.102469	0.470577
218	Q7ZV21	fb53f12	Leucine zipper transcription factor-like protein 1	1	0.490902	0.419394	0.551461	0.477399	0.594859	0.294389	0.745422	0.72442	0.514261	0.706698	0.470353	0.543869	0.338187	0.778061	0.422222	0.813675	1.07294	1	0.487253	0.455549	0.661367	0.57364	0.512823	0.962204	1.17729	0.338739	0.235476	0.470135
1697	Q5D016	pfdn1	Prefoldin subunit 1	1	0.906922	1.23065	1.01266	0.973869	0.973176	0.880802	0.942049	0.872795	1.09673	0.766588	0.946703	1.03442	0.662144	0.82121	1.0248	1.03842	0.967254	1	1.05008	0.942616	0.970526	0.915903	0.83605	1.00189	0.872226	0.339023	-0.197226	0.469771
1317	F6NTY9	itln3	Intelectin 3	2	0.819558	0.964818	1.11985	0.483121	1.12905	0.910359	1.151	0.825188	1.45183	0.876385	0.80277	0.921378	0.578434	0.857398	0.746578	0.613378	1.15044	1	0.968074	0.840844	1.14267	0.866844	0.72747	0.921272	0.895432	0.339122	-0.159345	0.469644
1928	Q5BJJ2	rpl3	Rpl3 protein	5	1.09829	1.53884	1.01548	1.14233	1.00856	1.23431	1.38167	1.53453	1.28331	0.884371	1.01953	1.16025	0.760922	0.931168	1.27086	1.58625	1.27726	1	1.21754	1.1284	1.39984	1.02138	0.98765	1.28784	0.838894	0.339204	-0.253439	0.469538
1665	Q7SXA7	pnn	Pinin (Fragment)	4	0.424339	0.774185	0.822256	0.657934	0.76843	0.81223	0.971983	1.03069	1.0653	0.704702	0.932995	0.844597	0.531557	0.847655	0.785724	1.05039	1.10615	1	0.673593	0.746198	1.02266	0.827431	0.721645	1.05218	1.22838	0.339343	0.296762	0.469361
289	F1Q5K3	sardh	Sarcosine dehydrogenase	2	0.503383	0.61956	0.47389	0.485663	0.848475	0.625429	0.762443	0.741876	0.757013	0.674757	0.521758	0.603588	0.755062	0.590157	0.588594	1.03686	0.972286	1	0.532278	0.653189	0.753777	0.600034	0.644604	1.00305	1.1273	0.340637	0.172866	0.467709
2162	Q6IQS7	zgc:86632	Syntaxin-12	4	0.536665	0.491411	0.503508	0.434809	0.499648	0.516659	0.912701	0.787103	0.692145	0.616864	0.527755	0.505478	0.392599	0.668103	0.52568	0.973393	0.794135	1	0.510528	0.483705	0.797316	0.550032	0.528794	0.922509	1.07738	0.34139	0.107526	0.466749
713	Q7ZVW9	arglu1b	Arginine and glutamate-rich protein 1-B	3	1.89289	0.690518	1.0042	0.795878	0.799605	0.805136	0.855181	0.991019	0.809175	1.09598	0.644272	0.565197	0.508955	0.743264	0.62075	1.04155	0.792121	1	1.19587	0.800206	0.885125	0.768483	0.624323	0.944556	0.642616	0.341451	-0.637971	0.466671
1880	A0A8M3AS85	prps1a	Ribose-phosphate diphosphokinase	3	0.698912	0.536952	0.889954	0.745659	1.03553	0.624246	1.90816	1.71068	0.989734	1.06803	0.714525	0.81687	0.579272	1.05922	0.636129	1.36774	1.07596	1	0.708606	0.801811	1.53619	0.866476	0.758207	1.1479	1.22279	0.341607	0.290176	0.466474
472	A0A8M1MZS9	ube2l3a	ubiquitin-conjugating enzyme E2 L3	3	1.70984	1.57802	1.51476	1.42012	1.51832	1.28869	1.29715	1.22905	1.46186	1.29761	1.57384	1.57829	0.870582	1.3195	1.36034	1.14456	0.999462	1	1.60087	1.40904	1.32936	1.48325	1.18347	1.04801	0.926523	0.341929	-0.110101	0.466064
1823	A3KQN5	rab11a	RAB11a, member RAS oncogene family	32	0.919402	0.912924	0.885723	0.512998	0.912511	0.807501	0.963179	0.79345	0.945598	1.22574	0.903866	0.925644	0.698139	1.04669	0.529874	0.983277	1.13836	1	0.906016	0.744336	0.900742	1.01842	0.758236	1.04055	1.12406	0.342099	0.16872	0.465848
528	B2GTI3	rps24	40S ribosomal protein S24	5	0.65315	0.803839	0.487994	0.542239	0.82741	0.588778	0.796486	0.887871	0.649346	0.489099	0.485774	0.63558	0.425246	0.547009	0.727004	1.00617	0.92498	1	0.648328	0.652809	0.777901	0.536818	0.56642	0.97705	0.828004	0.342866	-0.27229	0.464875
682	A0A8M2BBU6	ano6	Anoctamin	1	0.782116	0.538011	0.526074	0.434173	0.566212	0.558039	0.890397	0.974357	0.809844	0.822485	0.677685	0.661174	0.42106	0.672278	0.55504	1.13623	1.04878	1	0.6154	0.519474	0.891533	0.720448	0.549459	1.06167	1.1707	0.343723	0.227369	0.463791
1690	A0A8M2B770	papola	Polynucleotide adenylyltransferase	1	1.15653	0.817607	0.76584	0.694804	0.80129	0.715282	1.70273	1.32744	0.928879	1.3555	1.16346	0.842464	0.552484	1.15944	0.862619	1.18826	0.720659	1	0.913327	0.737126	1.31968	1.12048	0.85818	0.969639	1.22681	0.344472	0.294908	0.462846
1273	Q7ZTY4	rbbp7	Histone-binding protein RBBP7	8	0.973485	1.13109	0.953421	0.840376	1.21837	1.11608	0.966113	0.987845	1.27462	0.58093	1.06236	0.921378	0.436128	0.801723	0.884988	1.13051	0.920954	1	1.01933	1.05827	1.07619	0.85489	0.707613	1.01715	0.838676	0.344501	-0.253814	0.462809
1056	Q6PE25	eef1g	Elongation factor 1-gamma	9	1.19813	1.7157	1.47244	1.5053	1.34138	1.3951	1.2543	1.33696	1.20641	1.14589	1.45047	1.2285	1.04051	1.40719	1.20795	1.38023	1.18667	1	1.46209	1.41393	1.26589	1.27495	1.21855	1.18897	0.872005	0.345106	-0.197591	0.462048
2163	F1QXJ4	stxbp3	Syntaxin-binding protein 3	2	0.65731	0.623796	0.661471	0.526347	0.739782	0.725923	0.896854	0.821221	0.997091	0.702705	0.777924	0.616385	0.823704	0.754399	0.696247	0.943218	0.862577	1	0.647526	0.664018	0.905055	0.699005	0.758117	0.935265	1.0795	0.3454	0.110365	0.461677
837	A0A2R8QQL0	cenph	Centromere protein H	1	2.23818	0.578256	1.37231	0.764729	2.33057	0.855974	0.711966	0.741876	0.724914	1.04008	0.827615	0.761417	0.657122	1.14273	0.581604	0.82304	0.826343	1	1.39625	1.31709	0.726252	0.876372	0.79382	0.883127	0.627662	0.345574	-0.67194	0.461459
2449	A8WGJ7	vtg4	Zgc:136383 protein (Fragment)	687	1.01509	1.21158	0.926624	0.701796	1.16613	1.25795	1.23552	1.2354	1.30805	1.19979	1.19773	1.06214	0.708185	1.17057	0.880794	1.04831	1.09206	1	1.0511	1.04196	1.25966	1.15322	0.91985	1.04679	1.09716	0.346199	0.133772	0.460675
2168	A0A8N7V057	tardbp	TAR DNA-binding protein 43	3	0.378577	0.569783	0.684038	0.376961	0.662265	0.5072	1.40456	0.99578	0.735613	0.704702	0.568022	0.673971	0.433617	0.654184	0.638925	1.31104	1.14541	1	0.544133	0.515476	1.04532	0.648898	0.575575	1.15215	1.19254	0.346384	0.254034	0.460442
2050	Q68SP2	stat5.2	Signal transducer and activator of transcription	1	0.952684	0.812311	0.964705	0.497741	1.36245	0.660897	0.63038	0.571284	0.815862	0.960231	0.789062	0.66544	0.553322	0.889412	0.550846	0.801189	1.06187	1	0.9099	0.840362	0.672509	0.804911	0.664526	0.954351	0.884615	0.346437	-0.176879	0.460376
987	E7FE01	dis3	DIS3 exosome endoribonuclease and 3'-5' exoribonuclease	1	0.669791	0.927751	0.798279	0.734216	0.922621	0.968291	0.780638	0.909294	0.86468	0.946257	0.884161	0.827534	0.673864	1.165	0.987048	1.04675	0.90485	1	0.798607	0.875043	0.851537	0.885984	0.941972	0.983866	1.10941	0.346559	0.149795	0.460222
2009	A0A8N7XJC5	si:ch211-243g18.2	Si:ch211-243g18.2	84	0.407699	0.158861	0.462607	0.181806	0.345456	0.19153	1.04066	0.647455	0.610559	0.866404	0.332417	0.432962	0.292147	0.56232	0.425018	0.765291	0.566664	1	0.343056	0.239598	0.766223	0.543928	0.426495	0.777318	1.58554	0.346886	0.664972	0.459814
292	Q802Z9	serbp1	SERPINE1 mRNA binding protein 1	4	0.66563	0.51577	0.572617	0.48757	0.520712	0.69873	0.679684	0.660151	0.724245	0.774573	0.508906	0.797675	0.481331	0.71821	0.680868	1.08369	1.15748	1	0.584673	0.569004	0.688026	0.693718	0.626803	1.08039	1.18651	0.347045	0.24672	0.459614
1556	Q8AUT3	dZ234G15.2	Novel vesicle-transport related protein	2	0.715553	0.743472	0.963294	0.642042	1.04901	0.691637	0.738378	0.749017	0.831912	0.744628	0.747938	0.66544	0.82789	0.797548	0.809491	0.820959	0.898811	1	0.807439	0.794229	0.773102	0.719335	0.811643	0.90659	0.890885	0.347549	-0.16669	0.458984
597	A0A8M9PTI8	nt5c2l1	5'-nucleotidase, cytosolic II, like 1 isoform X2	40	0.316174	0.331491	0.324389	0.251731	0.342086	0.385425	0.996048	0.791863	0.749657	0.393275	0.301574	0.364712	0.231876	0.360497	0.408241	0.956224	0.768972	1	0.324018	0.326414	0.845856	0.353187	0.333538	0.908399	1.09002	0.347861	0.124359	0.458594
146	A0A8M3B2K2	slc25a25b	calcium-binding mitochondrial carrier protein SCaMC-2-B isoform X1	1	0.453461	0.434221	0.358238	0.511726	0.416233	0.658533	0.605141	0.671259	0.573778	0.463147	0.412951	0.48415	0.381717	0.452361	0.503311	0.911482	1.1142	1	0.415307	0.528831	0.616726	0.453416	0.445796	1.00856	1.09176	0.348678	0.126658	0.457575
486	A0A8M3ATQ2	fam65c	protein FAM65C isoform X2	13	0.723873	0.637564	0.83777	0.636321	1.03216	0.613606	2.80149	1.18859	0.831243	0.806514	0.818191	0.765682	0.912436	1.11768	0.98565	1.4052	0.99141	1	0.733069	0.760694	1.60711	0.796796	1.00526	1.1322	1.08693	0.348927	0.120261	0.457265
912	A0A0R4IIB1	cfh	Complement factor H	23	0.615708	0.759358	0.696731	0.519355	0.624349	0.721194	0.871615	0.631586	0.902798	0.638823	0.583443	0.686768	0.528209	0.565104	0.729801	0.707023	1.20378	1	0.690599	0.621633	0.802	0.636345	0.607704	0.970269	0.921439	0.348946	-0.11804	0.457241
573	F1Q6N0	eftud2	116 kDa U5 small nuclear ribonucleoprotein component	9	0.894441	0.892801	0.878671	0.744387	0.825725	0.866615	0.929723	0.971183	1.00445	0.846441	0.777067	0.91498	0.542439	0.810074	0.791316	1.03946	0.876668	1	0.888638	0.812242	0.968451	0.846163	0.71461	0.972044	0.952202	0.349491	-0.0706605	0.456564
312	E7F789	specc1	Sperm antigen with calponin homology and coiled-coil domains 1	7	1.2023	0.79113	0.812383	0.701161	0.7718	0.807501	0.64388	0.681574	0.71087	0.768584	0.794202	0.81687	0.489702	0.746048	0.74518	0.830843	0.785076	1	0.935269	0.760154	0.678775	0.793219	0.66031	0.871973	0.848118	0.350087	-0.237663	0.455824
1287	Q503C3	im:7141484	Im:7141484 protein (Fragment)	2	0.906922	0.632269	0.679806	0.545418	0.814772	0.682178	0.854007	0.799798	0.794462	0.688731	0.640845	0.612119	0.424408	0.686197	0.630537	0.919806	0.826343	1	0.739665	0.680789	0.816089	0.647232	0.580381	0.915383	0.875033	0.35107	-0.19259	0.454607
102	A0A8M9QCW1	zgc:112265	inter-alpha-trypsin inhibitor heavy chain H4 isoform X9	20	0.64483	0.915042	0.830718	0.992304	0.871224	0.956469	1.30126	1.04577	1.34149	0.67875	0.727376	0.727291	0.554159	0.720994	0.728403	0.820959	0.916928	1	0.796863	0.939999	1.22951	0.711139	0.667852	0.912629	0.892423	0.351936	-0.1642	0.453537
423	A0A2R8QLR0	msnb	Moesin b	9	5.85755	1.05378	4.01396	1.5765	5.60988	1.03568	1.46091	1.4417	1.50333	3.1462	1.9628	0.978964	1.42307	3.25561	0.746578	1.07068	0.848486	1	3.64176	2.74069	1.46864	2.02932	1.80842	0.973055	0.557236	0.352233	-0.843638	0.453171
499	A0A8M1N7Z8	tubb2b	Tubulin beta chain	89	2.1217	1.78031	1.77286	1.39024	1.68263	1.72968	1.1692	1.15844	1.27395	1.76275	1.7152	1.82143	1.17696	1.47818	1.48337	1.00097	0.964234	1	1.89162	1.60085	1.20053	1.76646	1.3795	0.9884	0.933835	0.352572	-0.0987604	0.452752
2316	Q6P9P3	wu:fb30f01	Ubiquitin-like modifier-activating enzyme 1	15	1.32294	1.70088	1.26935	1.45127	1.32706	1.3951	1.29187	1.23143	1.25723	1.06604	1.4042	1.29249	0.886486	1.17196	1.40927	1.07068	1.00449	1	1.43106	1.39114	1.26018	1.25424	1.15591	1.02506	0.876446	0.352815	-0.190262	0.452453
215	Q6DC24	jagn1b	Jagunal homolog 1b (Drosophila)	1	0.594907	0.712758	0.565565	0.435444	0.470158	0.599419	0.697879	0.607783	0.780419	0.497084	0.610859	0.586525	2.28862	0.62913	0.658498	0.817837	1.1142	1	0.62441	0.501674	0.69536	0.564823	1.19208	0.977347	0.90457	0.352903	-0.144696	0.452345
559	Q6Q415	rpl36	60S ribosomal protein L36	3	2.24234	1.24124	1.16498	0.860717	0.867011	1.35372	1.25548	1.33379	1.44314	1.31158	0.930425	1.25197	0.77013	1.01886	1.0192	1.43121	1.41414	1	1.54952	1.02715	1.34414	1.16466	0.936064	1.28179	0.751625	0.353206	-0.411915	0.451971
1207	F1QXX8	gnav1	Guanine nucleotide-binding protein (G protein) alpha v1 (Fragment)	3	1.01509	0.868443	0.653009	0.73803	0.626034	0.82287	0.987243	0.831536	0.747651	0.798529	0.556027	0.772081	0.777664	0.711251	0.977262	0.933333	1.09709	1	0.845513	0.728978	0.855477	0.708879	0.822059	1.01014	0.838401	0.353252	-0.254287	0.451915
1794	A5WW33	s100s	Protein S100 (Fragment)	1	0.694752	0.971173	0.751736	0.582923	0.680802	0.975385	0.963766	1.13701	1.4097	0.748621	1.12833	0.976831	0.579272	0.789196	0.74518	0.533259	1.75334	1	0.805887	0.74637	1.17016	0.951262	0.704549	1.09553	1.18039	0.354194	0.239265	0.450759
2090	F1R4I7	sri	Sorcin	2	0.723873	1.69346	1.10715	0.557496	0.85353	1.388	0.666771	0.56573	1.11412	0.616864	1.09149	0.833932	0.768456	1.23321	0.925533	0.884429	0.952156	1	1.17483	0.93301	0.782207	0.84743	0.975731	0.945529	0.721321	0.355335	-0.471286	0.449362
1088	F1QYG1	eif2a	Eukaryotic translation initiation factor 2A	1	0.582427	0.443753	0.524664	0.521262	0.628562	0.489466	1.27954	1.10448	0.668739	0.796533	0.500339	0.563064	0.342373	0.548401	0.450184	0.748643	0.616989	1	0.516948	0.54643	1.01759	0.619979	0.446986	0.788544	1.19931	0.355395	0.2622	0.449289
1904	F1QHT9	ddx19	RNA helicase	7	0.557466	0.963759	0.702373	0.722774	0.684172	0.860703	0.959657	1.04973	1.08871	0.812503	0.873023	0.923511	0.571738	0.729345	0.947902	1.01501	0.919948	1	0.741199	0.755883	1.0327	0.869679	0.749662	0.97832	1.17334	0.355676	0.230622	0.448946
1550	Q7SZV9	hbaa1	Novel alpha-globin	948	0.782116	0.543306	1.13113	0.659841	1.21668	0.66208	2.03142	1.92729	1.05928	1.22973	1.01096	0.850995	0.632846	1.2179	0.724208	1.37451	1.07596	1	0.818851	0.8462	1.67266	1.03056	0.858317	1.15015	1.25855	0.355728	0.33176	0.448883
592	Q803B4	kdsr	3-ketodihydrosphingosine reductase	1	0.723873	0.877974	0.823666	0.83529	0.82067	0.974203	0.989591	0.99816	0.993078	0.856422	0.855031	0.855261	0.598525	0.757183	0.812288	1.1508	0.910889	1	0.808504	0.876721	0.99361	0.855571	0.722665	1.02056	1.05821	0.355853	0.0816326	0.448729
2384	Q1LVG2	use1	Vesicle transport protein USE1	1	1.36454	0.789012	1.06202	0.51999	1.34728	0.876073	1.03596	0.986259	0.866686	1.13191	0.665691	0.725159	0.545788	0.778061	0.770345	0.962467	0.875662	1	1.07186	0.914448	0.962968	0.840921	0.698065	0.946043	0.784545	0.356123	-0.350072	0.4484
1309	F1RA51	itgb4	Integrin beta	2	0.43266	0.414099	0.561334	1.62862	0.524925	0.520205	1.10581	1.09655	0.928879	0.77058	0.543176	0.435095	1.05391	0.541442	0.553642	1.32612	1.96873	1	0.469364	0.891252	1.04374	0.582951	0.71633	1.43162	1.242	0.356881	0.312666	0.447477
816	A0A8M9Q693	ctnnd1	catenin delta-1 isoform X6	1	11.4364	2.30349	3.7474	2.57707	3.13354	2.536	1.48439	2.04472	1.7862	3.64129	2.51883	2.39942	2.35141	2.46224	2.00066	1.19294	1.50473	1	5.82908	2.74887	1.77177	2.85318	2.27143	1.23256	0.489473	0.357141	-1.0307	0.44716
269	P61620	Sec61a1	Protein transport protein Sec61 subunit alpha isoform 1	6	0.474262	0.558133	0.517612	0.531433	0.540092	0.562768	0.669119	0.765679	0.576453	0.546992	0.592867	0.51401	0.379205	0.547009	0.473951	0.889112	0.942091	1	0.516669	0.544764	0.670417	0.55129	0.466722	0.943734	1.06701	0.357279	0.0935705	0.446992
144	Q08BI9	mcu	Calcium uniporter protein, mitochondrial	14	0.378577	0.588846	0.495046	0.472314	0.576322	0.60533	0.706683	0.771234	0.70552	0.527029	0.543176	0.590791	0.352418	0.55536	0.61376	0.897436	0.86761	1	0.48749	0.551322	0.727812	0.553665	0.507179	0.921682	1.13575	0.357924	0.183642	0.446209
2095	I3ITM2	sp3b	Sp3b transcription factor	1	0.578266	0.790071	0.930855	0.875338	1.18045	1.12199	1.15041	1.34728	1.13017	1.07202	1.55756	0.592924	0.767619	1.08706	0.694848	1.2715	0.97128	1	0.766398	1.05926	1.20929	1.07417	0.849842	1.08093	1.40158	0.358211	0.487058	0.445861
627	A0A8M2B693	ak2	Adenylate kinase 2, mitochondrial	9	0.470102	0.420453	0.523254	0.454515	0.583063	0.497742	0.937353	1.10131	0.902798	0.568952	0.591154	0.432962	0.39511	0.626346	0.493524	1.15444	0.861571	1	0.471269	0.511773	0.980487	0.531023	0.504993	1.00534	1.12679	0.358684	0.172221	0.445288
314	A0A8M1NHD0	si:dkey-119f1.1	structural maintenance of chromosomes protein 6	1	0.807077	0.625914	0.770071	0.722774	0.689228	0.733017	0.802355	0.794244	0.751663	0.916312	0.818191	0.716627	0.516489	0.82121	0.636129	0.916685	1.07394	1	0.734354	0.715006	0.782754	0.817043	0.657943	0.996876	1.1126	0.35894	0.153937	0.444978
456	A8E7M5	si:ch211-257f16.2	Si:dkey-72g22.1	3	1.25222	1.10144	0.959063	5.29144	1.10293	1.47786	1.87529	1.75908	1.89588	1.4094	1.24142	1.06641	0.87979	1.10515	1.00243	1.32144	1.6396	1	1.10424	2.62408	1.84342	1.23908	0.99579	1.32035	1.12211	0.359086	0.166214	0.444802
500	A0A8M2B5L0	si:ch211-216l23.2	uncharacterized protein LOC565061 isoform X2	1	0.848679	0.800662	0.806741	0.648399	0.68333	0.756662	0.807051	0.807732	0.990403	0.970213	0.849891	0.799807	0.529046	0.687589	0.707431	1.05767	0.734751	1	0.818694	0.69613	0.868395	0.873304	0.641355	0.930808	1.0667	0.359197	0.0931591	0.444667
458	B3DKJ3	snx1	Snx1 protein	1	1.11493	1.34714	1.28486	0.734216	1.24617	1.28751	1.71975	1.45677	1.67653	1.20977	1.22686	0.991761	0.707347	1.05922	0.872405	1.37035	1.15748	1	1.24898	1.0893	1.61769	1.1428	0.879658	1.17594	0.914985	0.359497	-0.128181	0.444305
2201	F1QB50	tmpob	Thymopoietin b	12	0.636509	0.970114	0.815204	0.769815	0.758319	1.04514	0.926788	0.848992	0.90213	0.816496	0.912433	1.06854	0.525697	0.773886	0.917144	0.933853	0.871636	1	0.807276	0.857758	0.892636	0.932491	0.738909	0.935163	1.15511	0.359842	0.208028	0.443888
804	Q7SYD0	cbr1	Carbonyl reductase (NADPH)	13	0.603228	0.787953	0.906879	0.734216	0.789494	0.787402	1.32474	1.1997	1.12616	0.882374	0.896155	0.806206	0.65461	0.782237	0.823472	1.08004	0.92498	1	0.76602	0.770371	1.21686	0.861578	0.75344	1.00167	1.12475	0.36069	0.169601	0.442866
346	E7F786	wdr61	WD repeat-containing protein 61	2	0.765475	0.57296	0.640316	0.523804	0.532508	0.586413	0.673814	0.69903	0.702845	0.824481	0.612572	0.819003	0.418549	0.729345	0.703237	0.817837	0.88774	1	0.659584	0.547575	0.691896	0.752019	0.617044	0.901859	1.14014	0.360983	0.189213	0.442513
739	Q6P959	atp5c1	ATP synthase subunit gamma	18	0.594907	0.76783	0.681217	0.610893	0.649627	0.772032	0.87455	0.887077	0.888755	0.552981	0.664834	0.639846	0.436965	0.668103	0.680868	1.04207	0.885727	1	0.681318	0.677517	0.883461	0.61922	0.595312	0.975931	0.908856	0.361569	-0.137876	0.441808
2279	Q6NY22	txndc4	Txndc4 protein (Fragment)	2	0.769635	0.724408	1.08318	0.777443	1.0667	0.906813	0.890984	0.872002	0.964322	1.11195	0.799343	1.15812	0.592665	1.15387	0.770345	0.838647	0.876668	1	0.859073	0.916986	0.909103	1.02314	0.83896	0.905105	1.19098	0.361658	0.252148	0.441701
300	A0A0R4IWN8	si:ch73-281n10.2	Si:ch73-281n10.2	33	0.43266	0.640741	0.487994	0.40811	0.463417	0.623064	0.694944	0.683161	0.730264	0.620856	0.506336	0.684635	0.441988	0.559536	0.636129	0.953623	0.911896	1	0.520465	0.498197	0.702789	0.603942	0.545884	0.955173	1.16039	0.361996	0.21461	0.441297
2488	Q6NSP0	zgc:85716	Zgc:85716	5	1.35206	1.22535	1.31025	0.934457	1.10462	1.29933	1.097	1.17193	1.17163	1.48526	1.23371	1.42899	0.978567	1.40302	1.17719	1.08317	0.910889	1	1.29589	1.1128	1.14685	1.38266	1.18626	0.998018	1.06696	0.364304	0.0935008	0.438536
1223	F6P3L9	hspd1	Heat shock 60 protein 1	55	0.836198	0.558133	0.588131	0.530161	0.628562	0.588778	0.796486	0.760919	0.779081	0.592908	0.549173	0.56733	0.412689	0.572063	0.541059	0.991081	0.785076	1	0.660821	0.5825	0.778829	0.569804	0.508604	0.925386	0.862266	0.364394	-0.213794	0.438429
256	A0A8M2BI03	slc25a3b	Phosphate carrier protein, mitochondrial	23	0.65731	0.592024	0.535947	0.483756	0.553573	0.60533	0.746596	0.745843	0.775069	0.574941	0.542319	0.556666	0.440313	0.622171	0.615158	0.989	0.847479	1	0.595094	0.547553	0.755836	0.557975	0.559214	0.945493	0.937626	0.364527	-0.0929151	0.438271
1480	Q32PS6	zgc:152722	Myelin expression factor 2	9	0.752994	0.986	1.03522	1.04125	0.995083	1.10071	1.13339	1.25683	1.13418	0.948253	1.08807	1.03228	0.664656	1.00633	0.952096	1.26629	1.03972	1	0.924739	1.04568	1.1748	1.02287	0.87436	1.10201	1.10611	0.364747	0.145501	0.438008
451	E9QCE9	esd	S-formylglutathione hydrolase (Fragment)	2	1.46855	1.21582	1.629	1.36863	1.52085	1.33362	1.44037	1.66863	1.23516	1.75077	1.53529	1.47591	0.803614	1.43364	1.54488	1.10554	1.1605	1	1.43779	1.4077	1.44805	1.58732	1.26071	1.08868	1.104	0.364829	0.142746	0.437911
2471	A8E547	si:zfos-2330d3.5	Zgc:173915 protein	3	0.65731	0.986	0.808152	0.756465	0.811401	1.07351	1.21439	0.964042	1.21376	0.712687	0.675115	0.763549	0.379205	0.68063	0.735393	0.916685	0.84144	1	0.817154	0.88046	1.13073	0.717117	0.598409	0.919375	0.877579	0.366761	-0.188399	0.435616
969	A0A0R4IPV1	alad	Delta-aminolevulinic acid dehydratase	19	0.66563	0.500943	0.644547	0.564488	0.688385	0.582867	1.15452	1.10448	0.807837	0.73265	0.598008	0.678237	0.519838	0.761359	0.62774	1.09721	0.862577	1	0.603707	0.611913	1.02228	0.669632	0.636312	0.986597	1.1092	0.366887	0.14952	0.435467
261	A0A8M1PIY4	psma8	Proteasome subunit alpha type	9	0.544985	0.549661	0.675575	0.55241	0.624349	0.513112	0.751291	0.759332	0.628615	0.854426	0.646842	0.563064	0.563367	0.793372	0.56203	0.983798	0.847479	1	0.590074	0.56329	0.713079	0.688111	0.63959	0.943759	1.16614	0.367514	0.221746	0.434726
771	E9QFU8	bcat2	Branched-chain-amino-acid aminotransferase	15	0.420179	0.644977	0.552872	0.542239	0.62772	0.61597	0.849898	0.925163	0.89143	0.568952	0.699104	0.584393	0.486354	0.643049	0.573215	0.96819	0.885727	1	0.539343	0.59531	0.88883	0.617483	0.567539	0.951306	1.14488	0.368073	0.195196	0.434066
2031	Q1LXB2	shisa10.1	Si:dkey-42i9.6	1	0.324495	0.562369	0.485173	0.384589	0.533351	0.639616	0.976091	1.04497	0.744976	0.495088	0.560311	0.537471	0.401807	0.822601	0.654304	0.920327	0.775011	1	0.457346	0.519186	0.922014	0.530956	0.626237	0.898446	1.16095	0.3681	0.215308	0.434034
104	Q7SXA1	rpl26	60S ribosomal protein L26	6	0.977645	1.09403	0.763019	0.833383	0.795392	0.969474	0.983722	1.19732	1.04791	0.790544	0.809624	0.917112	0.558344	0.675062	0.738189	1.25953	1.00449	1	0.944897	0.866083	1.07632	0.839093	0.657198	1.08801	0.888027	0.369176	-0.171325	0.432766
960	F1QE65	cyfip1	Cytoplasmic FMR1-interacting protein	1	1.34374	1.61933	1.6572	1.78246	1.4307	1.57599	0.962592	0.927543	0.969672	1.44733	1.46846	1.39913	0.974382	1.52411	1.32399	1.06808	1.26216	1	1.54009	1.59638	0.953269	1.43831	1.27416	1.11008	0.933911	0.370116	-0.0986432	0.431662
1114	Q68EH8	flad1	FAD synthase	1	0.748834	0.792189	0.734812	0.619793	1.01025	0.795678	1.45504	1.03942	1.00378	0.862411	0.934709	0.697432	1.04553	0.810074	0.794113	0.903679	1.0206	1	0.758612	0.808573	1.16608	0.831517	0.883241	0.974759	1.0961	0.370371	0.132385	0.431363
579	E7FE19	cnp	2',3'-cyclic nucleotide 3' phosphodiesterase	15	1.51431	1.6924	1.71926	1.91023	1.67167	1.68712	1.07	0.962455	1.20373	1.47129	1.94053	2.15201	1.37954	1.73846	2.60044	1.0275	1.04375	1	1.64199	1.75634	1.07873	1.85461	1.90614	1.02375	1.12949	0.370985	0.175669	0.430644
1582	A0A8M1N2F7	ubtf	nucleolar transcription factor 1	8	0.520024	0.606851	0.533126	0.510455	0.503018	0.612424	0.653271	0.631586	0.720232	0.592908	0.539749	0.661174	0.42106	0.573455	0.59139	0.835005	0.766959	1	0.553334	0.541966	0.668363	0.597944	0.528635	0.867321	1.08062	0.371217	0.11186	0.430372
762	E7F1G6	b2ml	Beta-2-microglobulin	2	0.607388	0.799603	0.73058	0.624878	0.752421	0.828782	0.824659	0.672846	0.898117	0.670764	0.944989	0.814737	0.626149	0.899155	0.855628	0.953623	0.885727	1	0.712524	0.73536	0.798541	0.810164	0.793644	0.94645	1.13703	0.371607	0.185276	0.429916
1827	B2GTI9	rab1ab	RAB1A, member RAS oncogene family b	26	0.64899	0.87162	0.726349	0.650306	0.795392	0.793313	0.802942	0.841057	0.915504	0.55897	0.711955	0.723026	0.496399	0.682021	0.782928	1.07432	0.960208	1	0.748986	0.746337	0.853168	0.66465	0.653783	1.01151	0.8874	0.372332	-0.172344	0.42907
2215	Q6DH42	eny2	Transcription and mRNA export factor ENY2	1	1.10661	0.491411	0.6925	0.535882	1.47704	0.568679	0.920332	0.875969	0.429999	0.604886	0.642559	0.479884	0.34907	0.707075	0.553642	1.066	0.885727	1	0.763507	0.860533	0.7421	0.575776	0.536596	0.983908	0.75412	0.373741	-0.407134	0.427429
2026	A3KQ99	si:dkey-238c7.16	Si:dkey-238c7.16	22	1.51431	1.87774	1.54437	1.28663	1.28914	1.66348	0.742487	0.734735	1.04725	1.19979	1.58926	1.61454	1.06395	1.22625	1.34216	0.717949	0.734751	1	1.64548	1.41308	0.841489	1.46787	1.21079	0.817566	0.892062	0.374149	-0.164785	0.426955
967	A0A8M9PP65	lbr	Delta(14)-sterol reductase LBR	137	0.386898	0.410922	0.383625	0.326742	0.38253	0.429169	0.736617	0.74505	0.750326	0.405253	0.388105	0.443626	0.277916	0.435659	0.440397	0.965589	0.788095	1	0.393815	0.37948	0.743998	0.412328	0.384657	0.917895	1.04701	0.374337	0.0662764	0.426737
2209	B5DE37	gcn1l1	TOG domain-containing protein (Fragment)	2	3.92722	0.924574	1.48232	1.22115	1.37256	0.967109	1.10639	1.23223	1.06731	1.62301	1.03238	0.8318	0.849654	1.08845	0.805297	1.00773	0.798161	1	2.11137	1.18694	1.13531	1.1624	0.914467	0.935297	0.550541	0.375348	-0.861078	0.425566
644	Q6DHT4	zgc:92082	Aldehyde dehydrogenase 6 family, member A1	8	0.557466	0.524243	0.599414	0.464686	0.619294	0.541487	0.918571	0.842644	0.713545	0.692724	0.572305	0.558799	0.394273	0.592941	0.534069	0.972872	0.961215	1	0.560374	0.541822	0.82492	0.607943	0.507094	0.978029	1.08489	0.376017	0.117545	0.424792
121	A0A2R8Q8A4	igf2bp2a	Insulin-like growth factor 2 mRNA-binding protein 2a	1	0.411859	0.383386	0.375163	0.365519	0.475213	0.409071	0.37858	0.335629	0.365132	0.373312	0.386392	0.375376	0.469612	0.519171	0.672479	0.65916	0.685432	1	0.390136	0.416601	0.35978	0.37836	0.553754	0.781531	0.969817	0.376094	-0.0442163	0.424704
1144	A0A8M2BCI4	flot2a	Flotillin	5	0.911082	1.03366	0.80251	0.691625	0.725459	1.00021	0.921505	0.936271	0.890761	0.688731	0.883304	0.893651	0.621126	0.723778	0.806695	1.13519	0.996443	1	0.91575	0.805766	0.916179	0.821895	0.7172	1.04388	0.897511	0.376115	-0.155999	0.424679
1861	Q6PGU2	maf1	Repressor of RNA polymerase III transcription MAF1 homolog	1	0.624029	0.742412	0.805331	0.817491	0.750736	0.861886	1.36054	1.20287	1.09874	0.706698	0.829329	0.838198	0.447847	0.857398	0.903163	1.0379	1.02362	1	0.723924	0.810038	1.22072	0.791408	0.736136	1.02051	1.09322	0.377223	0.128584	0.423401
927	Q803R7	zgc:55327	Crooked neck pre-mRNA-splicing factor 1	2	1.05669	0.936223	1.13395	0.813041	1.2824	1.01322	1.13809	1.01482	1.04725	1.3555	1.04352	1.07068	0.726601	1.0801	0.980058	1.12687	0.873649	1	1.04229	1.03622	1.06672	1.15656	0.928919	1.00017	1.10964	0.377265	0.150092	0.423354
2438	Q5RKQ3	fubp3	Zgc:101598	4	1.02341	1.06437	1.05215	0.738666	0.975704	0.970656	1.06061	1.12273	0.967666	0.98219	1.09406	0.857393	0.631172	1.0634	1.0192	1.11126	0.82433	1	1.04664	0.895009	1.05034	0.977882	0.904591	0.97853	0.934304	0.37803	-0.0980357	0.422473
1820	Q6TNT9	gdi2	Rab GDP dissociation inhibitor	17	1.2023	0.858911	1.25948	1.03617	1.35992	0.866615	1.08937	1.0902	0.97636	1.47927	1.21486	1.1176	0.880627	1.20954	1.07093	1.06704	0.955176	1	1.10689	1.08757	1.05198	1.27058	1.0537	1.0074	1.14788	0.378109	0.198969	0.422382
2391	F1QT60	viml	Vimentin-like	45	3.09518	0.998709	2.19879	1.10164	1.57478	0.995484	1.06296	1.25683	1.08536	2.03625	1.33652	0.846729	1.05474	2.39264	0.697645	1.05299	0.786082	1	2.09756	1.22397	1.13505	1.4065	1.38168	0.946358	0.670541	0.378525	-0.576603	0.421905
1902	Q6NWH7	wu:fa56a07	RNA helicase	13	1.16069	0.79113	0.94637	0.663019	0.958852	0.871344	0.966113	1.05053	0.975022	0.828474	0.87645	0.872323	0.606896	0.894979	0.729801	1.04987	0.978325	1	0.966064	0.831072	0.997221	0.859082	0.743892	1.0094	0.88926	0.378886	-0.169323	0.421492
1799	B2GP72	sec61b	Protein transport protein Sec61 subunit beta	2	0.782116	0.808075	0.798279	0.710696	0.799605	0.833511	0.967874	0.955314	1.02718	0.892356	0.777067	0.821136	0.522349	0.88106	0.713024	0.970791	0.95115	1	0.796157	0.781271	0.983457	0.830186	0.705478	0.97398	1.04274	0.378914	0.0603829	0.42146
387	F1R485	chd1l	Chromodomain-helicase-DNA-binding protein 1-like	1	1.23142	1.0739	1.141	1.04634	1.18298	0.999031	1.68864	1.40361	1.25522	1.47728	1.07007	1.27116	0.658796	1.13995	0.984252	1.16433	1.0206	1	1.14877	1.07612	1.44916	1.27284	0.927666	1.06164	1.108	0.380891	0.147953	0.419199
2197	A0A2R8QAT8	tars	Threonine--tRNA ligase	3	1.13989	0.771007	1.26512	1.15631	1.84356	0.764938	1.52371	1.42821	1.04791	1.48926	1.43248	0.934175	0.811148	1.35569	1.03179	1.42549	1.16956	1	1.05867	1.25494	1.33328	1.2853	1.06621	1.19835	1.21407	0.380989	0.279852	0.419087
2427	F1R543	wu:fb30f12	Wu:fb30f12	1	0.457621	0.546483	0.469659	0.390946	0.410335	0.478825	1.05122	1.0291	0.868693	0.503073	0.523471	0.533205	0.328142	0.520563	0.494922	1.14924	0.777024	1	0.491254	0.426702	0.983006	0.519916	0.447876	0.975421	1.05834	0.382089	0.0818094	0.417835
2363	A0A8N1TQ51	usf1l	upstream transcription factor 1, like	2	0.574106	0.459639	0.496456	0.266352	0.529981	0.56395	0.682618	0.783929	0.89143	0.481114	0.58944	0.616385	0.292147	0.496901	0.493524	1.06132	0.759913	1	0.510067	0.453428	0.785992	0.562313	0.427524	0.940409	1.10243	0.382941	0.140686	0.416868
336	A0A8M9P4N2	LOC100536726	uncharacterized protein LOC100536726	3	0.336975	0.468112	0.366701	0.367426	0.386743	0.514294	0.541164	0.640314	0.607215	0.42322	0.388105	0.535338	0.400133	0.505253	0.550846	0.966629	0.723679	1	0.390596	0.422821	0.596231	0.448888	0.48541	0.896769	1.14924	0.383113	0.200678	0.416673
2100	A0A8M9PK72	LOC558044	Spectrin beta chain	20	3.27407	0.743472	1.14805	1.26819	1.20151	0.686908	0.91681	1.0664	1.05126	1.30559	0.831899	0.654776	0.79022	0.946479	1.03179	1.06704	1.3457	1	1.72187	1.0522	1.01149	0.930756	0.922829	1.13758	0.540551	0.38325	-0.887497	0.416518
271	B8JMH0	iba57	Putative transferase CAF17 homolog, mitochondrial	9	0.453461	0.346318	0.342724	0.462143	0.341244	0.365326	0.642119	0.641901	0.672752	0.453165	0.380395	0.432962	0.283776	0.492726	0.432008	1.07224	0.878681	1	0.380834	0.389571	0.652257	0.422174	0.402837	0.983641	1.10855	0.383857	0.148675	0.415831
563	Q6P0V6	rpl8	60S ribosomal protein L8	19	0.856999	0.967996	0.72917	0.861989	0.849317	0.85361	0.981374	1.10845	0.997091	0.758602	0.743654	0.833932	0.694791	0.72517	0.996835	1.29387	1.1132	1	0.851388	0.854972	1.02897	0.77873	0.805599	1.13569	0.914659	0.384305	-0.128694	0.415324
390	Q8AY63	ckb	Creatine kinase	6	1.2231	0.809134	1.07754	2.05072	1.15012	0.899719	1.33413	1.33696	1.18099	1.22175	1.0992	1.15812	0.837098	1.41693	1.19956	0.981717	1.11219	1	1.03659	1.36685	1.28403	1.15969	1.1512	1.0313	1.11876	0.384906	0.161897	0.414645
607	Q6NUW5	anp32e	Acidic leucine-rich nuclear phosphoprotein 32 family member E	19	0.894441	0.793248	0.937907	0.760279	0.931047	0.775579	1.11344	1.09099	0.888086	1.04008	0.861885	0.921378	0.560855	0.901939	0.947902	0.998885	0.92498	1	0.875199	0.822302	1.03084	0.941116	0.803565	0.974622	1.07532	0.385206	0.104761	0.414307
2392	B8JIH2	vcl	Vinculin	26	1.42279	1.04954	1.24537	0.869617	1.01952	1.09125	0.709618	0.674433	0.799144	1.16585	1.13519	1.09627	0.719904	1.1831	0.886386	0.692976	0.827349	1	1.23923	0.993461	0.727731	1.13244	0.929796	0.840109	0.91382	0.385227	-0.130019	0.414283
1807	E7FAN5	f2	Prothrombin	18	0.569946	0.822902	0.768661	0.583559	0.759162	0.777944	1.18857	0.90612	1.05795	0.598897	0.636561	0.688901	0.477983	0.601292	0.739587	0.748643	0.873649	1	0.720503	0.706888	1.05088	0.641453	0.606287	0.874097	0.890285	0.385407	-0.167661	0.414081
1939	E7F8T4	sb:cb37	Sb:cb37	38	0.911082	0.643918	1.06202	0.735488	1.19983	0.619517	0.961418	0.957694	0.849299	1.39144	0.938992	0.878722	0.806125	1.18031	1.15901	0.74084	1.02563	1	0.87234	0.851611	0.922804	1.06972	1.04848	0.922157	1.22626	0.385503	0.294266	0.413972
1460	A0A8M2B3G3	letm1	Mitochondrial proton/calcium exchanger protein	6	0.815397	0.639682	0.715066	0.656027	0.746523	0.814594	0.918571	0.90612	0.7851	0.806514	0.755649	0.763549	1.05809	1.09541	1.65254	0.940617	0.875662	1	0.723382	0.739048	0.86993	0.775237	1.26868	0.938759	1.07169	0.385629	0.099881	0.413831
85	X1WEB3	kcnt2	Potassium channel, subfamily T, member 2 (Fragment)	1	2.25066	0.888565	1.08036	0.671919	0.613396	0.866615	0.582838	0.728387	0.680777	1.29561	0.714525	0.87019	0.955128	1.00772	0.889182	0.585804	0.577735	1	1.40653	0.71731	0.664001	0.96011	0.950677	0.72118	0.68261	0.386527	-0.550867	0.41282
2190	B8A5D4	txnl1	Thioredoxin-like 1	3	1.41862	0.921396	1.37231	0.940178	1.13242	0.982479	1.30009	1.25841	0.990403	2.01629	1.42905	1.14532	1.05474	1.32925	1.19536	1.29699	1.09105	1	1.23744	1.01836	1.18297	1.53022	1.19312	1.12935	1.2366	0.386552	0.306377	0.412792
1973	B1WB98	zgc:175288	Serine/threonine protein kinase 26	16	0.981805	1.01036	0.94637	1.00375	0.849317	1.02031	0.906832	0.902946	0.914836	0.952246	1.01267	1.17092	0.57676	1.00772	1.07932	0.922408	0.857544	1	0.979511	0.957792	0.908205	1.04528	0.887935	0.926651	1.06714	0.386791	0.0937539	0.412524
2293	Q7SY37	zgc:63553	Tyrosine-protein phosphatase non-receptor type	2	0.761315	1.57167	1.04087	1.15504	1.13664	1.35135	0.773008	0.812493	0.859999	3.80299	1.0675	1.18585	1.74033	0.850439	0.85423	1.31728	0.894785	1	1.12462	1.21434	0.815167	2.01878	1.14833	1.07069	1.79508	0.387918	0.844052	0.41126
2402	A0A2R8QN47	vtg4	Vitellogenin 4	1094	0.640669	0.792189	0.753147	3.1619	0.739782	0.902083	0.956135	0.921989	0.999097	0.804518	0.848177	0.710229	0.554159	0.830953	0.685062	0.881308	1.14843	1	0.728668	1.60125	0.959074	0.787641	0.690058	1.00991	1.08093	0.388347	0.112277	0.41078
429	A0A8M3AZ31	tial1	nucleolysin TIAR isoform X2	1	1.57255	1.76018	1.69528	1.08639	1.6009	1.52869	1.39517	1.2838	1.40703	1.38944	1.43847	1.79583	1.43646	1.42529	1.04856	1.0712	1.14239	1	1.67601	1.40533	1.362	1.54125	1.30344	1.0712	0.919596	0.388416	-0.120928	0.410703
998	A0A8M1RL46	top1	DNA topoisomerase I	12	0.44514	0.42469	0.413243	0.382682	0.444038	0.552127	0.777704	0.85772	0.730264	0.552981	0.40781	0.450025	0.315586	0.537266	0.478145	0.984318	0.783063	1	0.427691	0.459616	0.788562	0.470272	0.443666	0.92246	1.09956	0.389046	0.136927	0.41
1621	Q5XFY2	zgc:91994	Pdcd8 protein	14	0.312014	0.480821	0.404781	0.372511	0.407807	0.468185	0.737204	0.706964	0.7637	0.485106	0.424089	0.439361	0.267871	0.424524	0.471155	0.876626	0.814265	1	0.399205	0.416168	0.735956	0.449519	0.38785	0.896963	1.12603	0.389198	0.17125	0.40983
1215	Q7SY46	zgc:63516	H(+)-transporting two-sector ATPase	6	1.3479	1.06755	1.10433	1.09529	0.976546	0.924547	1.03889	1.1513	0.886749	1.12593	0.951843	1.13466	0.646239	1.04252	0.907357	0.990561	0.806213	1	1.17326	0.998793	1.02565	1.07081	0.865372	0.932258	0.912678	0.389395	-0.131822	0.40961
1614	Q5XJ36	park7	Parkinson disease protein 7 homolog	1	0.690592	0.897038	0.83777	0.864532	0.977389	0.815777	0.827007	0.887077	0.791119	0.918308	1.31168	0.725159	0.662144	0.979884	0.938115	0.957785	0.852512	1	0.808466	0.885899	0.835068	0.985048	0.860048	0.936766	1.21842	0.389594	0.285006	0.409387
2036	Q1LXJ1	si:dkeyp-113d7.7	Si:dkeyp-113d7.7	86	1.63912	0.923514	1.13536	6.36384	0.947056	1.17283	0.906832	1.0172	0.876717	1.18582	0.950987	0.895784	4.18298	1.09959	1.13804	0.978075	3.69791	1	1.23266	2.82791	0.933584	1.01086	2.1402	1.89199	0.820063	0.389668	-0.286193	0.409306
2249	A0A2R8QK55	tmem14ca	Transmembrane protein 14Ca	4	0.44514	0.415158	0.409012	0.297501	0.374947	0.360597	0.902136	0.77282	0.813856	0.519044	0.376968	0.509744	0.267871	0.413389	0.458572	0.88547	0.851505	1	0.423103	0.344348	0.829604	0.468585	0.379944	0.912325	1.1075	0.390044	0.147301	0.408887
629	Q8JGR3	adss2	Adenylosuccinate synthetase	2	0.827878	1.32173	1.41462	1.18492	1.23606	1.33598	1.22143	1.27428	1.32879	1.01613	1.69464	1.68919	1.00787	1.43642	1.51133	1.27098	1.09005	1	1.18807	1.25232	1.27483	1.46665	1.31854	1.12034	1.23448	0.390633	0.303904	0.408231
1356	E9QB71	kif3a	Kinesin-like protein	1	0.940203	0.813371	1.06907	1.04379	1.30599	1.00612	0.911527	0.999747	1.03855	0.804518	0.860172	0.923511	0.771804	0.921425	0.945106	0.878707	0.879688	1	0.940882	1.11864	0.983276	0.862733	0.879445	0.919465	0.916941	0.391535	-0.125099	0.407229
874	A0A8N7UUR6	LOC558353	coagulation factor XIII A chain-like	1	1.2231	0.76783	0.98445	1.07049	1.00941	1.11726	1.15159	0.886284	1.14823	1.1918	1.16689	1.02375	8.77446	4.24106	2.29845	1.09097	1.02261	1	0.991792	1.06572	1.06203	1.12748	5.10466	1.03786	1.13681	0.39195	0.184994	0.40677
2268	A7MBS2	MGC171407	Tubulin alpha chain	105	3.428	1.00295	2.16917	1.64642	2.19491	1.08416	1.13515	1.25841	1.13017	2.14006	1.25256	0.949105	0.994472	1.41833	0.905959	1.03582	1.09609	1	2.20004	1.64183	1.17458	1.44724	1.10625	1.04397	0.657825	0.392487	-0.604224	0.406175
620	A0A2R8Q6S1	acss1	Acyl-CoA synthetase short chain family member 1	1	0.969324	0.900215	0.844822	0.810498	0.896502	0.995484	0.962005	1.07354	0.860668	1.02012	0.83961	1.09627	0.808636	0.857398	0.884988	1.05923	0.959202	1	0.904787	0.900828	0.965404	0.985333	0.850341	1.00615	1.08902	0.392918	0.123034	0.405698
1511	A0A0A0VB08	ND1	NADH-ubiquinone oxidoreductase chain 1	1	0.465941	0.697931	0.62057	0.599451	0.626034	0.634887	0.773008	0.898979	0.941585	0.533018	0.488345	0.558799	0.372508	0.672278	0.680868	0.850093	0.725692	1	0.594814	0.620124	0.871191	0.52672	0.575218	0.858595	0.885521	0.393249	-0.175402	0.405332
1122	Q8UVG7	fabp11	Fatty acid binding protein 3, muscle and heart	8	0.940203	0.873738	1.51476	1.38071	1.46019	0.919818	1.78784	1.27587	1.27328	1.12593	1.58069	1.31595	0.872256	1.51576	1.25129	1.22832	1.35476	1	1.10957	1.25357	1.44566	1.34086	1.2131	1.19436	1.20845	0.394193	0.27316	0.404291
1544	X1WGD9	si:dkeyp-61g11.1	Non-specific serine/threonine protein kinase (Fragment)	5	0.65731	8.06063	0.420295	0.508548	0.649627	16.4527	1.02363	1.28618	3.13706	0.762595	0.663977	0.535338	0.56253	0.636089	0.513097	1.20751	0.837414	1	3.04608	5.87028	1.81562	0.65397	0.570572	1.01497	0.214692	0.394384	-2.21966	0.404081
2351	A0A8M3B6D4	si:ch211-222e20.4	uncharacterized protein si:ch211-222e20.4 isoform X2	4	0.544985	0.639682	0.772892	0.566395	0.729671	0.619517	0.971396	0.731561	0.901461	0.48311	0.65541	0.58226	0.673864	0.616603	0.563428	0.714827	0.762933	1	0.65252	0.638528	0.868139	0.573593	0.617965	0.82592	0.879043	0.394662	-0.185994	0.403774
2481	Q6PE29	zgc:65749	Zgc:65749	1	0.403538	0.547542	0.486583	0.425909	0.711977	0.580502	0.771834	0.745843	0.683452	0.600893	0.454075	0.554533	0.677212	0.815642	0.492126	1.01605	0.693484	1	0.479221	0.572796	0.73371	0.5365	0.66166	0.903179	1.11952	0.394958	0.162886	0.403449
1592	A0A2R8Q7N6	nup35	Nucleoporin NUP53	3	0.166408	0.533774	0.551461	0.490749	0.513129	0.566315	0.982548	1.10131	0.847962	0.582926	0.5526	0.48415	1.15854	0.613819	0.534069	1.06288	0.838421	1	0.417214	0.523398	0.977273	0.539892	0.76881	0.967099	1.29404	0.395004	0.371882	0.403399
172	F1R484	diablob	Direct IAP-binding protein with low pI (Fragment)	2	0.669791	0.592024	0.595183	0.492656	0.584748	0.692819	0.719596	0.754571	0.812518	0.67875	0.573162	0.829667	0.403481	0.682021	0.637527	1.05455	0.888746	1	0.618999	0.590074	0.762229	0.69386	0.574343	0.981099	1.12094	0.395086	0.164706	0.403309
1601	Q6NZR9	zgc:77067	NudC domain containing 3	2	0.848679	0.984941	0.703783	0.7749	0.834151	0.960015	0.955548	0.882317	1.06129	0.8684	0.894442	1.06641	0.557507	0.86575	0.961883	1.00877	0.95115	1	0.845801	0.856355	0.966385	0.943084	0.795047	0.98664	1.11502	0.39513	0.157068	0.40326
1340	A0A8N7UR08	slc4a1ap	kanadaptin isoform X1	1	0.732194	0.792189	0.668523	0.551139	0.802133	0.931641	1.04594	0.916435	0.896111	0.708694	0.733374	0.584393	0.564204	0.946479	0.75916	1.12635	0.929007	1	0.730969	0.761638	0.952828	0.675487	0.756614	1.01845	0.924098	0.395235	-0.113882	0.403144
1890	F6NJU2	rps12	Ribosomal protein S12	4	0.88196	0.684163	0.746095	0.978319	0.836679	0.792131	0.786508	0.825982	0.828568	0.73265	0.743654	0.648377	0.606896	0.757183	0.739587	0.840728	0.939072	1	0.770739	0.869043	0.813686	0.708227	0.701222	0.9266	0.918893	0.395303	-0.122031	0.403069
453	F1R3U7	ifi44f1	Si:ch211-197g15.10 (Fragment)	5	0.624029	0.654509	0.617749	0.563217	0.540092	0.684543	1.63054	1.53612	1.19637	0.616864	0.516617	0.646244	0.345721	0.622171	0.640323	1.06808	0.976312	1	0.632096	0.595951	1.45434	0.593242	0.536072	1.0148	0.938531	0.395383	-0.0915231	0.402981
1581	A0A8M1PHD3	zcchc17	nucleolar protein of 40 kDa	1	0.0416019	0.597319	0.301823	0.390946	0.524925	0.653804	0.817029	0.973563	0.876717	0.34736	0.698247	0.441494	0.490539	0.560928	0.665489	1.21375	0.724685	1	0.313581	0.523225	0.889103	0.4957	0.572319	0.979478	1.58077	0.395988	0.660629	0.402318
24	A0A8M2B907	zgc:100832	uncharacterized protein LOC445148 isoform X2	1	1.2647	1.1438	1.37231	0.924286	1.07007	0.987208	0.948505	0.925956	0.897448	1.19979	1.00839	1.27756	0.641217	1.11629	1.15062	0.958305	0.753874	1	1.26027	0.993855	0.92397	1.16191	0.969376	0.90406	0.921956	0.396573	-0.11723	0.401677
1289	Q5BL20	zgc:101901	Immunoglobulin superfamily containing leucine-rich repeat 2	1	0.341136	0.247824	0.444272	0.27843	0.417075	0.290842	0.674988	0.654596	0.538335	0.471132	0.352122	0.398837	0.222668	0.456537	0.310375	0.815236	0.656243	1	0.34441	0.328783	0.62264	0.407364	0.32986	0.823826	1.18279	0.397164	0.242189	0.40103
2244	A0A2R8QA95	tapt1b	Transmembrane anterior posterior transformation 1b	1	0.569946	0.369618	0.252459	0.256181	0.377474	0.342863	0.700814	0.772027	0.57311	0.702705	0.452361	0.407369	0.210112	0.485766	0.313171	1.04051	0.784069	1	0.397341	0.325506	0.681984	0.520812	0.33635	0.941525	1.31074	0.397675	0.390384	0.400472
1683	Q6NYG7	pcbp2	Poly(rC)-binding protein 2	8	0.952684	0.57296	0.753147	0.656027	0.833308	1.04159	0.612772	0.665705	0.613234	0.720672	0.665691	0.550267	0.472123	0.659751	0.55504	0.666444	0.637119	1	0.759597	0.843643	0.63057	0.645543	0.562305	0.767854	0.84985	0.39789	-0.23472	0.400237
1424	F1R683	gmppb	Mannose-1-phosphate guanylyltransferase	1	0.969324	0.620619	0.87444	0.955435	0.931047	0.692819	1.02833	0.935478	0.837262	1.39543	0.898725	0.780612	0.681397	1.17057	0.812288	1.06808	0.944104	1	0.821461	0.859767	0.93369	1.02492	0.888086	1.00406	1.24768	0.397986	0.31925	0.400132
1355	Q7ZU82	Surhe	Kinesin-like protein	1	0.345296	0.522125	0.479532	0.464686	0.534194	0.536757	0.994287	1.07592	0.930217	0.405253	0.588584	0.580127	0.302192	0.558144	0.587196	1.35526	0.947124	1	0.448984	0.511879	1.00014	0.524655	0.482511	1.10079	1.16854	0.398072	0.224704	0.400038
1048	A0A2R8Q8X4	elavl1b	ELAV-like protein	7	1.55175	0.669336	0.853284	0.697346	0.795392	0.782673	0.942049	1.02672	0.975022	0.858419	0.696533	0.746487	0.456218	0.84348	0.717218	1.08056	0.829362	1	1.02479	0.758471	0.981265	0.767146	0.672305	0.969976	0.748588	0.398743	-0.417755	0.399307
635	Q6DC20	zgc:101030	ADP-ribosylation factor	3	0.915242	1.28678	0.815204	0.901401	0.863641	1.17992	0.990765	0.861687	1.01314	0.700709	0.892728	0.961902	0.599362	0.805899	1.10449	0.946339	1.12326	1	1.00574	0.981654	0.955197	0.85178	0.836583	1.0232	0.846917	0.399294	-0.239707	0.398707
904	A0A8M9PCH5	c4	complement C4-B isoform X2	4	0.752994	0.441635	0.898416	0.528254	0.840892	0.639616	1.33178	1.09734	0.876717	1.20378	0.703387	0.769948	0.52486	0.996586	0.541059	0.874545	0.872642	1	0.697682	0.669587	1.10195	0.892373	0.687502	0.915729	1.27905	0.399778	0.355077	0.398181
1028	A0A8M9Q485	LOC110439139	dynein heavy chain 6, axonemal-like	1	0.0416019	1.21052	0.970346	16.3543	1.60848	2.01107	1.47852	2.17405	1.61567	1.06204	1.40163	0.859526	1.18533	1.3376	1.72524	0.736678	2.67932	1	0.740824	6.65794	1.75608	1.10773	1.41605	1.472	1.49527	0.400002	0.58041	0.397938
1783	B2GST9	ppp1r12c	Protein phosphatase 1, regulatory subunit 12C	4	0.682271	1.94446	1.56976	1.09656	1.46524	1.91885	0.766552	0.733148	1.60096	0.960231	3.90162	1.98566	2.17729	1.41554	2.14886	0.979115	0.965241	1	1.39883	1.49355	1.03355	2.2825	1.9139	0.981452	1.63172	0.400278	0.706393	0.397638
2308	A0A8N7UV92	usp7	Ubiquitin carboxyl-terminal hydrolase 7	6	0.990125	1.01565	0.889954	0.77935	0.829938	1.01677	1.11402	1.24016	1.05326	0.930286	0.920144	0.936308	0.591828	0.867142	0.91295	1.06652	0.886733	1	0.965244	0.875351	1.13582	0.928913	0.79064	0.984417	0.96236	0.400413	-0.0553516	0.397492
1030	A8KBW4	dync1li2	Dynein light intermediate chain	2	0.981805	0.924574	0.977398	0.731038	0.930205	0.969474	0.734857	0.691095	0.752332	1.12593	0.914147	1.02375	0.707347	0.945087	0.75217	0.714827	0.811245	1	0.961259	0.876905	0.726095	1.02128	0.801535	0.842024	1.06244	0.400474	0.0873749	0.397426
1204	P79735	ran	GTP-binding nuclear protein Ran	39	0.815397	0.880092	0.935086	0.867074	0.999296	0.896172	1.15981	1.1021	0.997091	0.864407	0.889301	1.16665	0.560855	0.945087	0.989844	1.0738	1.01557	1	0.876859	0.920847	1.08633	0.973454	0.831929	1.02979	1.11016	0.400839	0.150768	0.39703
323	A0A8M2BHB0	tra2a	transformer-2 protein homolog alpha isoform X1	3	0.719713	0.577197	0.605056	0.401753	0.63109	0.547398	0.654445	0.694269	0.811181	0.658786	0.47121	0.575861	0.416875	0.643049	0.585798	1.02126	0.989397	1	0.633988	0.526747	0.719965	0.568619	0.548574	1.00355	0.896892	0.400924	-0.156994	0.396938
931	A0A8M9P7F0	cul9	cullin-9	2	0.303694	0.990236	0.614929	0.530161	0.511444	0.867797	0.604555	0.682367	0.765707	1.23373	0.657123	0.765682	0.292984	0.682021	0.685062	0.672166	0.997449	1	0.636286	0.636468	0.684209	0.885511	0.553356	0.889872	1.39169	0.401632	0.476834	0.396172
2096	F1QGS3	tut1	Speckle targeted PIP5K1A-regulated poly(A) polymerase	1	1.15653	0.727585	0.915341	0.70561	0.986657	1.02504	1.14161	1.21874	0.966997	1.28962	1.01353	0.951238	0.616104	1.17336	0.891979	1.08421	0.691471	1	0.933153	0.90577	1.10912	1.0848	0.893813	0.925226	1.16251	0.402069	0.217239	0.395699
1151	Q7SX99	fh	Fumarate hydratase, mitochondrial	4	0.919402	0.746649	0.94637	0.917293	1.21078	0.803954	1.03537	1.09417	1.00378	0.866404	0.840467	0.63558	0.606896	0.785021	0.6571	1.16485	0.897805	1	0.870807	0.977343	1.04444	0.780817	0.683006	1.02088	0.896659	0.402273	-0.157368	0.395479
338	A0A8M2BIB4	mhc1zea	uncharacterized protein LOC565708 isoform X3	1	0.698912	0.565547	0.489404	0.474221	0.514814	0.669173	0.515339	0.567317	0.695489	0.804518	0.610002	0.595057	0.581783	0.622171	0.673877	0.975994	0.993423	1	0.584621	0.552736	0.592715	0.669859	0.625944	0.989806	1.1458	0.402459	0.196356	0.395278
2065	Q7ZTY9	snrnp40	Small nuclear ribonucleoprotein 40 (U5)	5	0.65731	0.724408	0.672755	0.506005	0.74231	0.775579	0.895093	0.837883	0.787106	0.948253	0.738514	0.633447	0.44701	0.79198	0.701839	0.981196	0.798161	1	0.684824	0.674631	0.840028	0.773405	0.646943	0.926452	1.12935	0.4027	0.17549	0.395019
1936	F1Q6F9	sltm	SAFB-like, transcription modulator	3	0.815397	1.24336	0.768661	0.680819	0.813087	1.02149	0.943809	1.04577	1.08068	0.700709	0.886731	0.791276	0.544951	0.794764	0.829065	1.08941	0.817284	1	0.942471	0.838466	1.02342	0.792905	0.722926	0.968898	0.841305	0.403646	-0.2493	0.393999
2410	A0A8M6Z241	cacna2d1	voltage-dependent calcium channel subunit alpha-2/delta-1	4	0.416019	0.24041	0.337082	0.143029	0.262884	0.195077	0.269408	0.237242	0.24944	0.331389	0.237318	0.262337	0.18165	0.86575	0.241869	0.424006	0.510299	1	0.331171	0.20033	0.25203	0.277015	0.429756	0.644768	0.836472	0.403683	-0.257611	0.393959
601	A0A0H2UKW6	akap8l	A kinase (PRKA) anchor protein 8-like	8	0.732194	0.90551	0.881492	0.571481	0.809716	1.03213	0.858115	0.959281	1.02585	0.860415	0.928711	0.891519	0.568389	0.874101	0.689256	1.05507	0.859557	1	0.839732	0.804444	0.947748	0.893548	0.710582	0.971543	1.06409	0.403754	0.089617	0.393883
749	Q502B9	fj37a05	ATP-dependent Clp protease proteolytic subunit	3	0.470102	0.419394	0.407602	0.378233	0.442353	0.509565	0.721944	0.765679	0.773732	0.546992	0.449791	0.420165	0.358278	0.477415	0.409639	0.840208	0.738777	1	0.432366	0.443383	0.753785	0.472316	0.415111	0.859661	1.0924	0.403796	0.127501	0.393838
687	A0A8M1RMC7	tap1	antigen peptide transporter 1	3	0.844519	0.884329	1.06202	0.717053	0.974861	0.912724	1.06296	1.02752	1.07199	1.17184	0.949273	0.949105	0.696465	1.85677	0.901765	1.12427	0.998456	1	0.93029	0.868213	1.05416	1.02341	1.15167	1.04091	1.10009	0.40402	0.137627	0.393597
1732	B2GPS9	psmd4b	Proteasome 26S subunit ubiquitin receptor, non-ATPase 4b	3	0.773795	0.838788	0.647368	0.548596	0.448251	0.690454	0.903897	0.792657	0.857993	0.686735	0.500339	0.789143	0.471286	0.570671	0.673877	1.09929	0.998456	1	0.753317	0.562434	0.851516	0.658739	0.571945	1.03258	0.874451	0.404242	-0.19355	0.393359
1952	Q0VFV6	vimp	Selenoprotein S	2	0.43682	0.823961	0.8011	0.712603	0.761689	0.742475	0.89568	0.948173	0.877386	0.632834	0.969835	0.91498	1.09409	0.88802	0.82487	1.19346	0.936052	1	0.687294	0.738922	0.90708	0.839216	0.935659	1.04317	1.22104	0.404544	0.288116	0.393035
2141	B2GQ13	sdha	Succinate dehydrogenase [ubiquinone] flavoprotein subunit, mitochondrial	8	0.528344	0.748767	0.572617	0.614707	0.623507	0.764938	0.846963	0.819634	0.897448	0.608878	0.665691	0.855261	0.455381	0.630522	0.743781	1.01189	0.955176	1	0.616576	0.667718	0.854682	0.709943	0.609895	0.989022	1.15143	0.405038	0.203425	0.392504
1073	F1QV21	si:ch73-22b20.2	Epidermal growth factor receptor pathway substrate 15	4	0.640669	0.664041	0.726349	0.645856	0.795392	0.709371	0.968461	0.979118	0.942254	0.712687	0.870453	0.646244	0.501421	0.871317	0.65011	0.903679	0.820304	1	0.67702	0.716873	0.963278	0.743128	0.674283	0.907994	1.09765	0.40593	0.134413	0.391548
537	A6H8S9	rplp0	60S acidic ribosomal protein P0	11	0.940203	1.004	0.98304	1.01392	1.23353	0.976567	1.23787	1.33776	1.10208	0.914316	1.01696	0.853128	0.612755	0.91029	0.873803	1.26213	1.07092	1	0.975749	1.07467	1.2259	0.928133	0.79895	1.11102	0.951201	0.406271	-0.0721783	0.391184
1660	Q6GQM9	wu:fc09h05	Phosphopyruvate hydratase	8	1.06501	0.777362	1.08882	2.16896	1.23269	0.980114	1.50082	1.17431	1.17966	1.21177	1.09749	0.964034	0.543276	1.28471	0.940912	0.932293	1.03167	1	0.977063	1.46059	1.28493	1.0911	0.922965	0.987988	1.11671	0.406528	0.159256	0.390909
1448	A0A8M3ASP9	macf1a	microtubule-actin cross-linking factor 1 isoform X25	6	0.703072	0.686281	0.703783	0.588644	0.733042	0.742475	0.960831	0.980704	0.854649	0.740636	0.693963	0.701698	0.534905	0.83652	0.636129	1.05351	0.877675	1	0.697712	0.688054	0.932061	0.712099	0.669185	0.977062	1.02062	0.406771	0.0294454	0.39065
1826	B8JLC8	si:ch73-131e21.5	RAB1A, member RAS oncogene family a	15	0.728033	0.495648	0.805331	0.528254	0.695126	0.683361	1.41043	2.06614	1.31608	0.479117	0.745368	0.428697	1.22886	0.804507	0.454378	1.64192	1.02563	1	0.676337	0.63558	1.59755	0.551061	0.829248	1.22252	0.814772	0.40695	-0.295532	0.390459
2314	Q6DHH9	ube2r2	Ubiquitin-conjugating enzyme E2R 2	1	1.83048	0.862088	1.75452	0.823848	1.06502	0.939917	0.923266	1.79399	0.897448	1.6849	0.728233	0.827534	0.812822	1.69531	0.82487	0.696618	1.12427	1	1.48236	0.942927	1.2049	1.08022	1.111	0.940296	0.728715	0.407193	-0.456574	0.390199
1168	A0A8M9PNH6	gmeb1	glucocorticoid modulatory element-binding protein 1 isoform X1	1	0.0416019	0.557074	0.901237	0.453879	0.880493	0.800407	0.957896	1.50359	0.934898	0.930286	0.721379	0.592924	0.339862	0.732129	0.567623	0.958305	0.99141	1	0.499971	0.711593	1.13213	0.748196	0.546538	0.983238	1.49648	0.407461	0.581572	0.389914
797	Q7SXV9	calub	Calumenin-B	2	0.4285	0.84832	0.500687	0.740573	0.555258	0.870162	0.828181	0.698236	0.849968	0.666772	0.606575	0.996027	0.455381	0.597117	0.963281	0.908881	0.80118	1	0.592502	0.721998	0.792128	0.756458	0.671926	0.903354	1.27672	0.407509	0.352439	0.389863
226	F6NYT2	mhc1uba	Major histocompatibility complex class I UBA	4	0.245451	0.211815	0.445682	0.879788	0.540092	0.403159	0.528838	0.45544	0.290902	0.339375	0.302431	0.56733	0.226853	0.349362	0.589992	0.831884	0.830369	1	0.300983	0.60768	0.42506	0.403045	0.388736	0.887418	1.3391	0.40759	0.42126	0.389776
2399	A0A8M1N9S5	vtg2	vitellogenin 2 isoform 1 precursor	563	0.836198	0.89386	0.933676	4.3894	0.9024	1.07351	1.04535	1.00848	1.03788	0.968216	0.897012	0.90005	0.720741	0.918641	0.931125	0.799628	1.26619	1	0.887912	2.12177	1.03057	0.921759	0.856836	1.02194	1.03812	0.407641	0.0539741	0.389722
445	A0A8M1N9A7	rhoj	rho-related GTP-binding protein RhoJ	4	0.507543	0.513652	1.17203	0.488842	1.37509	0.520205	2.54382	2.46287	2.02695	1.11994	1.95338	0.462822	0.87979	1.46008	0.405445	1.21635	1.02362	1	0.731076	0.794711	2.34455	1.17871	0.915106	1.07999	1.6123	0.407714	0.689119	0.389644
1468	E7FBU4	mms19	MMS19 nucleotide excision repair protein homolog	1	1.8388	1.03895	1.19883	1.0101	1.06333	0.943463	1.20676	1.16955	1.20239	1.22574	1.02467	1.13039	0.81617	1.27496	0.914348	0.953103	1.13534	1	1.35886	1.00563	1.1929	1.12693	1.00183	1.02948	0.829322	0.40807	-0.269996	0.389266
656	A0A8M2B7V9	add1	alpha-adducin isoform X6	18	0.21217	0.375972	0.320158	0.267623	0.33029	0.349956	0.816442	0.756158	0.811181	0.323404	0.366687	0.356181	0.210112	0.424524	0.346725	1.066	0.812252	1	0.302767	0.315957	0.794594	0.348757	0.32712	0.959416	1.1519	0.408129	0.204018	0.389203
1781	Z4YIS0	ppp1r12a	Protein phosphatase 1 regulatory subunit	1	1.82216	2.14357	1.72067	1.19127	1.84356	1.73087	0.89568	0.991813	1.21443	1.37347	2.02449	1.65933	1.78302	1.49906	1.6763	1.11386	0.909883	1	1.89547	1.58857	1.03397	1.68576	1.65279	1.00791	0.889365	0.408743	-0.169152	0.388549
851	Q5U3E2	cetp	Cholesteryl ester transfer protein	6	0.615708	1.00295	1.32576	0.767907	1.52759	0.923365	1.61586	0.983878	1.7541	0.750617	0.91586	0.678237	0.451196	0.798939	0.622148	0.841769	0.791115	1	0.981472	1.07295	1.45128	0.781571	0.624094	0.877628	0.796325	0.409013	-0.32857	0.388263
736	A2ARG7	atp5ib	ATP synthase subunit e, mitochondrial	1	0.0416019	0.489293	0.47248	0.413831	0.545147	0.627793	0.787682	0.72442	0.894773	0.471132	0.563738	0.394572	0.407667	0.39947	0.676673	1.07432	0.863584	1	0.334458	0.528924	0.802292	0.476481	0.494603	0.979302	1.42463	0.409866	0.510591	0.387358
1250	A8WG46	hnrnph1	Heterogeneous nuclear ribonucleoprotein H1	2	0.669791	0.668277	0.645957	0.605172	0.647941	0.704642	0.818203	0.833123	0.762363	0.922301	0.651983	0.656908	0.678886	0.638873	0.696247	0.920327	0.918941	1	0.661342	0.652585	0.804563	0.743731	0.671335	0.946423	1.12458	0.409991	0.169385	0.387226
710	F1QQV6	aqr	Aquarius intron-binding spliceosomal factor	3	1.00261	0.927751	0.795458	1.4055	0.841734	1.19884	0.9937	1.0656	0.872705	0.948253	0.912433	1.08774	1.55282	0.805899	1.84268	1.11594	0.934039	1	0.908605	1.14869	0.977336	0.982808	1.40046	1.01666	1.08167	0.410344	0.113257	0.386852
340	A0A8M1PB52	ucp3	uncoupling protein 3	1	0.0956844	0.0773126	0.0578259	0.0915386	0.0724616	0.0981297	0.15378	0.176146	0.149129	0.137746	0.0711098	0.0853128	0.0971033	0.136404	0.237675	0.673207	1.0679	1	0.0769409	0.0873766	0.159685	0.0980563	0.157061	0.913704	1.27444	0.410982	0.349859	0.386177
806	A0A0R4IYT8	si:ch211-71n6.4	Carboxylic ester hydrolase	2	0.66147	0.941519	0.901237	0.819398	0.787809	1.01085	0.83992	0.916435	1.02718	0.946257	0.861885	0.949105	0.583457	0.892195	0.837453	0.826681	0.797154	1	0.834742	0.872687	0.927846	0.919082	0.771035	0.874612	1.10104	0.411037	0.138863	0.386119
1067	A0A8M1NEM2	hadhaa	Enoyl-CoA hydratase	3	0.832038	0.792189	0.898416	0.813041	0.975704	0.913906	0.904484	0.906914	0.882067	0.878382	0.80791	1.05788	0.620289	0.968749	0.900367	0.9479	0.896798	1	0.840881	0.900884	0.897822	0.914724	0.829802	0.948233	1.08782	0.411445	0.121434	0.385688
58	A0A2R8RKS6	PPM-type phosphatase domain-containing protein OS=Danio rerio OX=7955	PPM-type phosphatase domain-containing protein	6	0.856999	0.590965	0.531716	0.506005	0.615081	0.610059	0.689662	0.805352	0.862674	0.626845	0.598865	0.435095	0.849654	0.700116	0.721412	1.11178	1.02764	1	0.659893	0.577048	0.785896	0.553602	0.757061	1.04647	0.838926	0.413331	-0.253384	0.383702
685	Q5RZ65	agr2	Anterior gradient protein 2 homolog	1	0.994286	3.81691	0.737632	7.17816	0.682487	7.12563	0.868093	0.848992	3.02939	1.06005	0.884161	0.904315	1.97639	0.862966	1.11288	0.908361	4.83728	1	1.84961	4.99542	1.58216	0.949508	1.31741	2.24855	0.513356	0.413814	-0.961969	0.383195
1959	F1QMC3	sept7b	Septin	17	1.01509	1.33867	1.07048	0.888052	1.03805	1.36317	1.12459	1.06878	1.14488	1.18582	1.19516	1.35434	0.739994	1.11629	1.21633	0.863619	0.936052	1	1.14141	1.09643	1.11275	1.2451	1.02421	0.933224	1.09084	0.414136	0.125445	0.382857
395	A2RUX3	efhd2	EF-hand domain family, member D2	6	1.11493	0.891742	1.50629	1.52374	1.45934	1.15509	1.5155	1.4052	1.32611	1.45732	1.38364	1.20291	1.35777	1.51019	1.6791	1.066	1.11722	1	1.17099	1.37939	1.4156	1.34796	1.51569	1.06107	1.15113	0.415152	0.203046	0.381793
868	F1QWP0	cstf2	Cleavage stimulation factor, 3' pre-RNA, subunit 2	2	0.619868	0.9627	0.781354	0.449429	0.764217	0.951739	0.974918	1.08623	1.20172	0.776569	0.916717	0.989628	0.471286	0.904722	0.564827	1.2715	0.976312	1	0.787974	0.721795	1.08763	0.894305	0.646945	1.0826	1.13494	0.415243	0.182618	0.381697
1439	Q7ZTV8	icln	Methylosome subunit pICln	1	1.02757	1.03048	1.10574	0.842918	0.899029	0.828782	1.18094	1.31633	0.962316	1.32755	0.822475	1.73612	0.729949	1.13299	0.75916	0.859457	0.763939	1	1.0546	0.85691	1.1532	1.29538	0.874033	0.874465	1.22832	0.415702	0.296685	0.381218
1437	A0A0R4IUB7	METAP2	Methionine aminopeptidase 2	1	0.961004	0.833493	0.705193	0.697982	0.708607	0.960015	0.827007	0.989432	0.79045	0.796533	0.705101	0.782745	0.620289	0.776669	0.809491	0.984838	0.831375	1	0.83323	0.788868	0.868963	0.761459	0.735483	0.938738	0.913864	0.415762	-0.129948	0.381155
892	A0A060Q6E4	col28a1d	Collagen type XXVIII alpha 1 b	2	0.461781	0.476584	0.675575	0.392853	0.571267	0.599419	0.802942	0.741082	0.748988	0.682742	0.698247	0.492681	7.31707	1.01051	1.12266	0.949981	1.81473	1	0.53798	0.52118	0.764338	0.624557	3.15008	1.2549	1.16093	0.415887	0.21528	0.381025
2474	Q6PH51	zgc:194819	Zgc:194819 protein (Fragment)	4	0.682271	0.694754	0.661471	0.441801	0.617609	0.581684	0.785334	0.790276	0.849968	0.850433	0.556027	0.961902	0.448684	0.662535	0.615158	0.942698	0.863584	1	0.679499	0.547031	0.808526	0.789454	0.575459	0.935427	1.16182	0.416502	0.216384	0.380382
1662	F6PFP6	prps1b	Phosphoribosyl pyrophosphate synthetase 1B	3	1.79304	0.969055	0.905468	0.776171	0.79792	0.924547	1.12224	1.20922	1.10944	1.02012	1.04609	0.795542	0.667167	0.766926	0.967475	1.1097	0.981345	1	1.22252	0.832879	1.14697	0.953916	0.800523	1.03035	0.780285	0.416515	-0.357926	0.38037
1288	A0A8M9Q995	LOC110439964	immune-associated nucleotide-binding protein 13-like	1	1.7556	0.823961	0.956242	0.635685	0.783596	0.928094	0.734857	0.9085	0.735613	1.12792	0.740227	0.81687	0.820356	1.67304	1.12546	0.889632	0.949137	1	1.1786	0.782458	0.79299	0.895006	1.20628	0.946256	0.75938	0.417824	-0.397106	0.379006
2292	B3DGD3	lck	Tyrosine-protein kinase	4	0.673951	1.03472	1.20447	0.806684	1.02036	1.0475	0.804116	1.06878	0.94426	0.894352	1.29625	1.27329	1.26067	1.062	0.971669	0.772055	0.908876	1	0.971046	0.958183	0.939051	1.15463	1.09811	0.893644	1.18906	0.418175	0.249823	0.378642
1363	B3DFN3	lmnb2	Lamin B2	199	0.43266	0.580374	0.499277	0.450701	0.506389	0.582867	0.810573	0.836297	0.798475	0.489099	0.5843	0.58226	0.348233	0.534482	0.538263	1.06444	0.817284	1	0.504104	0.513319	0.815115	0.551886	0.473659	0.960574	1.09479	0.418345	0.130651	0.378465
2456	Q0P3U4	zgc:153978	Zgc:153978 protein	12	0.636509	0.530597	0.629033	0.425909	0.614238	0.543851	0.858115	0.895805	0.752332	0.812503	0.602292	0.595057	1.1259	0.65836	0.631935	0.924489	0.985371	1	0.598713	0.527999	0.835417	0.66995	0.805397	0.969953	1.11898	0.418465	0.16219	0.378341
2291	A0A2R8QJ02	tyk2	Tyrosine-protein kinase	1	0.386898	0.615323	0.612108	0.68654	0.642043	0.718829	0.818203	0.783135	0.807169	0.576937	0.607432	0.639846	0.428594	0.60686	0.692052	0.883909	1.19875	1	0.53811	0.682471	0.802836	0.608072	0.575835	1.02755	1.13001	0.419153	0.176341	0.377627
193	A0A8M2BF45	fgf14	Fibroblast growth factor	3	0.411859	0.490352	0.344134	0.530161	0.336188	0.608877	0.734857	0.714105	0.682783	0.608878	0.382108	0.467087	0.393436	0.485766	0.436203	1.26421	0.92498	1	0.415449	0.491742	0.710582	0.486025	0.438468	1.06306	1.16988	0.41937	0.22636	0.377403
349	F1QZ60	xrcc6	X-ray repair-complementing defective repair in Chinese hamster cells 6	2	0.44514	0.81443	0.454145	0.612165	0.401909	0.692819	0.674988	0.740289	0.778413	0.608878	0.693963	0.759284	1.1418	0.547009	0.74518	1.16485	1.00248	1	0.571238	0.568964	0.73123	0.687375	0.81133	1.05578	1.20331	0.419474	0.267005	0.377295
752	Q1RM32	ba1	Ba1 globin	1002	0.632349	0.440576	0.885723	0.549868	0.996768	0.495377	2.28674	1.90111	0.895442	1.07003	0.710241	0.667573	0.589317	0.920033	0.619352	1.35162	1.08099	1	0.652883	0.680671	1.69443	0.815948	0.709567	1.1442	1.24976	0.419537	0.321653	0.37723
555	Q24JV3	zgc:136896	60S ribosomal protein L31	8	0.969324	1.13109	0.733401	0.801599	0.735569	0.990755	0.866333	0.980704	1.06998	0.576937	0.675115	1.07068	0.727438	0.645833	1.18558	1.1945	1.23197	1	0.944606	0.842641	0.97234	0.774242	0.852949	1.14216	0.819646	0.420615	-0.286928	0.376115
991	B0S581	dnmt3ba	DNA (cytosine-5-)-methyltransferase	4	0.511703	0.509416	0.8011	0.680183	0.710292	0.627793	0.938527	1.00054	1.09874	0.978198	4.42423	0.0213282	83.7098	1.52272	2.86747	1.54567	16.5711	1	0.607406	0.672756	1.0126	1.80792	29.3667	6.37227	2.97646	0.421106	1.5736	0.375608
332	Q6NXA9	ubxn1	UBX domain-containing protein 1	1	0.324495	0.592024	0.524664	0.46405	0.460047	0.600601	0.728987	0.784722	0.810512	0.475125	0.583443	0.631315	0.533231	0.656968	0.571817	1.18722	1.02664	1	0.480394	0.508233	0.774741	0.563294	0.587339	1.07128	1.17257	0.421603	0.22967	0.375096
401	E9QCD1	fga	Fibrinogen alpha chain	95	0.902761	1.14804	1.09446	0.673826	1.06333	1.26977	1.48673	1.58769	1.70729	0.728658	1.21229	0.727291	1.50259	0.979884	1.34915	0.650316	1.32658	1	1.04842	1.00231	1.59391	0.889414	1.27721	0.992298	0.848338	0.421667	-0.237289	0.375031
1321	Q6NZT6	irf2bp2a	Interferon regulatory factor 2-binding protein 2-A	1	1.39366	1.29419	1.29615	0.439894	1.44839	1.42465	0.729574	0.883904	1.33012	1.11195	1.66294	1.75318	0.981916	1.45173	0.6571	1.08004	1.13735	1	1.328	1.10431	0.9812	1.50936	1.03025	1.07247	1.13656	0.422303	0.184679	0.374376
434	Q6AXK2	pfdn5	Prefoldin 5	1	1.07749	0.804898	1.03381	1.60574	1.22342	1.22485	1.35526	1.28539	1.17899	1.26966	0.957841	1.02802	0.696465	1.30002	0.928329	1.10502	0.925987	1	0.972067	1.35134	1.27321	1.08517	0.974937	1.01033	1.11636	0.42262	0.158798	0.37405
2195	Q6DRE1	thoc2	THO complex subunit 2	2	1.21894	0.742412	0.87585	0.735488	0.52661	0.85361	0.789443	1.06005	0.977028	0.812503	0.786492	0.855261	1.63987	0.914466	0.813686	0.949461	0.921961	1	0.945733	0.705236	0.942173	0.818085	1.12268	0.957141	0.865028	0.4235	-0.209182	0.373146
279	B0JZM0	rhag	Rh-associated glycoprotein	6	0.270412	0.395035	0.283488	0.264445	0.288161	0.432716	0.584011	0.622065	0.732938	0.323404	0.334987	0.428697	0.172442	0.364673	0.464164	0.94738	0.936052	1	0.316312	0.328441	0.646338	0.362363	0.33376	0.961144	1.14559	0.423562	0.196087	0.373083
1015	A0A0R4IPD4	dscaml1	Down syndrome cell adhesion molecule-like 1 (Fragment)	1	0.141446	0.0709581	0.521843	0.0800963	0.678274	0.0768485	0.110346	0.0968009	0.325007	0.117783	0.146503	0.0938441	0.0828727	0.250538	0.0852832	0.127982	0.102664	1	0.244749	0.278406	0.177385	0.119377	0.139565	0.410215	0.487752	0.423728	-1.03578	0.372913
408	Q6GMJ6	gsdmeb	Gasdermin Eb	8	0.723873	0.694754	0.696731	0.622336	0.727144	0.789766	1.37874	1.4298	1.18233	0.794536	0.722236	0.686768	0.457055	0.761359	0.651508	1.11282	1.03268	1	0.705119	0.713082	1.33029	0.734513	0.623307	1.0485	1.04169	0.42434	0.0589211	0.372286
2520	A0A2R8QTE9	zmat4a	Zinc finger, matrin-type 4a	2	1.54343	0.483998	1.09164	0.56131	0.557786	0.535575	0.817616	0.922783	0.89143	0.992172	0.556884	0.682502	0.609407	0.945087	0.636129	0.806391	0.855531	1	1.03969	0.551557	0.877276	0.743853	0.730208	0.887308	0.715457	0.424618	-0.483063	0.372002
1913	A3KMS1	ddx46	RNA helicase (Fragment)	3	0.740514	0.648155	0.593773	0.537154	0.62772	0.6207	0.817616	0.892631	0.834587	0.98219	0.5843	0.744354	0.53658	0.750224	0.644517	0.995763	0.953163	1	0.660814	0.595191	0.848278	0.770281	0.643774	0.982975	1.16566	0.4247	0.221142	0.371918
718	A0A2R8Q8U8	arrdc1b	Arrestin domain containing 1b	1	1.2647	2.30455	1.75593	1.80725	1.76773	1.57599	1.26017	1.86699	1.93399	2.05422	1.70492	2.65536	0.820356	1.71897	2.30265	1.3922	1.17459	1	1.77506	1.71699	1.68705	2.13817	1.61399	1.18893	1.20456	0.42476	0.268506	0.371856
1828	Q5U3U2	im:7136651	RAB22A, member RAS oncogene family	1	1.02341	0.680986	0.715066	0.748837	0.755791	0.730652	0.766552	0.808526	0.819875	0.750617	0.670831	0.701698	0.610244	0.851831	0.669683	0.951542	0.913909	1	0.806486	0.745093	0.798317	0.707715	0.710586	0.95515	0.877529	0.425196	-0.188481	0.371411
623	E9QIW2	adar	Adenosine deaminase RNA-specific	3	0.719713	0.675691	0.574027	0.539697	0.57211	0.643163	0.745422	0.910881	0.851974	0.662779	0.605719	0.563064	0.353255	0.656968	0.545253	1.01033	0.716633	1	0.656477	0.58499	0.836092	0.610521	0.518492	0.908988	0.929995	0.426056	-0.104704	0.370534
631	A0A2R8Q8A0	slc25a6	ADP/ATP translocase	20	2.31307	0.833493	1.7249	1.15313	1.22511	0.663262	1.06237	1.17986	1.17029	1.73281	0.94756	0.821136	0.814496	1.00215	0.852832	0.996804	1.01053	1	1.62382	1.01383	1.13751	1.16717	0.889827	1.00245	0.718779	0.426193	-0.476381	0.370394
1457	A0A2R8RNM0	timm8a	Mitochondrial import inner membrane translocase subunit	3	0.86532	0.707463	0.784175	0.61725	0.915038	0.911542	1.07	1.19335	1.11011	0.880378	1.03666	0.714495	0.565878	1.04391	0.720014	1.02438	0.802187	1	0.785653	0.81461	1.12449	0.877178	0.776601	0.942188	1.1165	0.426815	0.158978	0.369761
2104	A0A2R8QPP6	smpd2b	Sphingomyelin phosphodiesterase 2b	1	0.823718	1.22853	1.07471	0.802234	1.16276	1.00376	1.84947	1.30285	0.94961	1.04208	0.861885	0.874456	0.604384	0.93256	1.08771	1.21739	1.04979	1	1.04232	0.989583	1.36731	0.92614	0.874885	1.08906	0.888537	0.426869	-0.170496	0.369706
1707	A0A8M2BDY6	adgrg1	probable G-protein coupled receptor 114 isoform X1	1	2.5294	1.63098	1.96326	1.21734	1.595	1.602	1.23787	1.18145	1.24987	1.92445	1.63039	1.83636	0.845469	1.63546	1.49735	1.09877	0.768972	1	2.04121	1.47144	1.22306	1.79707	1.32609	0.955915	0.880392	0.426903	-0.183782	0.369671
757	Q6P026	banf1	Barrier-to-autointegration factor	1	0.361937	0.416217	0.359649	0.261267	0.37916	0.540304	0.486578	0.507015	0.547029	0.303441	0.403527	0.339118	0.220157	0.3257	0.349521	0.583723	0.637119	1	0.379267	0.393577	0.513541	0.348695	0.298459	0.740281	0.919392	0.427234	-0.121248	0.369334
871	A0PJQ2	cotl1	Coactosin-like 1 (Dictyostelium)	75	1.46023	2.67629	2.8377	2.1073	2.88161	2.2156	1.2003	1.03625	1.56485	1.77872	3.27876	3.99051	1.46492	2.1602	3.48962	0.960906	0.970273	1	2.32474	2.4015	1.26713	3.016	2.37158	0.97706	1.29735	0.427484	0.375567	0.36908
2518	Q6PCR6	zfr	Zinc finger RNA-binding protein	4	0.757155	0.801721	0.833539	0.655391	0.95801	0.829964	1.3488	1.22191	1.06998	0.706698	0.825902	0.750752	0.474634	0.825385	0.707431	1.13623	0.851505	1	0.797471	0.814455	1.21357	0.761117	0.66915	0.995912	0.954414	0.427944	-0.0673135	0.368613
1997	X1WCS8	si:ch1073-55a19.2	Si:ch1073-55a19.2	35	0.424339	0.559192	0.665703	0.514905	0.706079	0.574591	0.982548	1.00054	0.894105	0.533018	0.762503	0.609986	0.470449	0.662535	0.592788	1.05559	0.784069	1	0.549745	0.598525	0.959064	0.635169	0.575257	0.946554	1.15539	0.428575	0.208379	0.367973
1081	Q6P3J5	EEF2	Eukaryotic translation elongation factor 2	18	1.3687	1.29419	1.36384	1.48687	1.64977	1.34662	1.259	1.29491	1.31006	1.22175	1.37765	1.29249	1.00033	1.29723	1.32119	1.36254	1.25914	1	1.34225	1.49442	1.28799	1.29729	1.20625	1.20723	0.96651	0.428641	-0.0491431	0.367906
1491	Q6P0G6	myl1	Myosin, light chain 1, alkali; skeletal, fast	30	1.43943	0.542247	0.72917	0.445615	0.63446	1.00258	0.779465	0.676813	0.666733	0.660783	0.564595	0.750752	0.441988	0.896371	0.703237	2.22668	0.811245	1	0.903614	0.694218	0.70767	0.65871	0.680532	1.34598	0.728972	0.42889	-0.456064	0.367654
428	B2GTE1	nploc4	NPL4 homolog, ubiquitin recognition factor	4	0.981805	0.846202	0.956242	0.817491	1.06165	1.10307	1.25959	1.24096	1.03721	0.818492	0.965551	0.836065	0.525697	1.08149	0.94231	0.966109	0.881701	1	0.928083	0.99407	1.17925	0.87337	0.849833	0.94927	0.941047	0.429377	-0.0876616	0.367162
1740	B2GQB1	psma4	Proteasome subunit alpha type	6	0.744674	0.646036	0.76584	0.573388	0.731357	0.645528	0.892158	0.941032	0.76905	1.06604	0.725663	0.693166	0.669678	0.849047	0.724208	1.01813	0.862577	1	0.71885	0.650091	0.867414	0.828288	0.747644	0.960237	1.15224	0.430137	0.204442	0.366393
1502	Q3B7G1	ndufb5	NADH dehydrogenase [ubiquinone] 1 beta subcomplex subunit 5, mitochondrial	2	1.01509	0.782657	0.703783	0.599451	0.812244	0.763756	0.839333	0.937858	0.894105	0.776569	0.741084	0.735823	0.521512	0.842088	0.780132	0.959866	0.854525	1	0.833842	0.72515	0.890432	0.751159	0.714577	0.93813	0.90084	0.43014	-0.150657	0.36639
2457	Q5EB00	zgc:158151	Zgc:158151 protein (Fragment)	7	1.50599	1.05378	0.957653	0.730402	0.939473	0.918635	1.04711	1.01641	1.02986	1.05805	0.970692	1.03868	0.703162	0.975708	0.89058	0.982757	0.885727	1	1.17247	0.862837	1.03113	1.02248	0.856484	0.956161	0.872066	0.430192	-0.19749	0.366338
200	Q1RLT1	zgc:136869	GMP reductase	4	0.44098	0.371736	0.306054	0.355348	0.317651	0.38306	0.507708	0.52209	0.496873	0.527029	0.32385	0.454291	0.302192	0.459321	0.471155	0.787142	0.653223	1	0.372923	0.35202	0.508891	0.435056	0.410889	0.813455	1.16661	0.431295	0.222323	0.365225
2413	F1RE77	vrk3	VRK serine/threonine kinase 3	1	0.736354	0.793248	0.782765	0.557496	0.802976	0.873709	1.13515	1.09575	0.925535	0.962227	0.745368	0.784878	0.55667	0.971533	0.682266	1.27566	1.1132	1	0.770789	0.744727	1.05215	0.830824	0.736823	1.12962	1.07789	0.432973	0.108208	0.36354
1587	Q1L8Z0	nup205	Nucleoporin 205 (Fragment)	10	0.757155	0.730763	0.716476	0.590551	0.676589	0.74484	0.979026	1.01879	0.856655	0.750617	0.69225	0.705963	0.496399	0.759967	0.72281	1.09097	0.890759	1	0.734798	0.67066	0.951491	0.716277	0.659725	0.99391	0.974794	0.43304	-0.0368305	0.363472
1906	A8E590	eif4a1b	RNA helicase	14	1.32294	0.84832	0.913931	0.993576	1.07344	0.916271	1.24374	1.3084	1.11813	0.870396	0.894442	0.929909	0.647076	1.04669	0.631935	1.21219	1.11521	1	1.0284	0.99443	1.22342	0.898249	0.775235	1.10913	0.873446	0.433089	-0.19521	0.363423
572	A0A8M1RK21	aldh1l2	10-formyltetrahydrofolate dehydrogenase	14	0.848679	0.595201	0.638905	0.984676	0.625192	0.592325	0.873376	0.88549	0.7958	0.728658	0.544033	0.5524	0.420223	0.734913	0.720014	0.959346	0.947124	1	0.694262	0.734064	0.851555	0.608364	0.62505	0.968823	0.876274	0.433298	-0.190546	0.363213
180	Q98874	erh	Enhancer of rudimentary homolog	4	0.673951	0.826079	0.808152	0.42718	1.00688	0.709371	0.629793	0.65539	0.698833	0.473128	0.765073	0.780612	0.371671	0.637481	0.594186	0.895355	0.783063	1	0.769394	0.714477	0.661339	0.672938	0.534446	0.892806	0.874634	0.433622	-0.193249	0.362889
1649	Q7T3G4	zgc:63876	Phosphoglycerate mutase	6	0.802917	0.635446	0.629033	0.753287	0.63109	0.562768	0.581664	0.544307	0.602534	0.616864	0.600578	0.686768	0.554996	0.655576	0.754966	0.599331	0.583774	1	0.689132	0.649048	0.576168	0.634737	0.655179	0.727702	0.921067	0.435009	-0.118622	0.361502
343	Q4JHL7	vdac2	Voltage-dependent anion-selective channel protein 2	68	0.262092	0.365381	0.315927	0.3153	0.327762	0.37242	0.603381	0.603022	0.616578	0.325401	0.325563	0.38604	0.267034	0.366065	0.406843	0.835005	0.758907	1	0.314467	0.338494	0.60766	0.345668	0.346647	0.864637	1.09922	0.435175	0.13648	0.361336
939	Q6NZV4	csrp1	Cysteine and glycine-rich protein 1	5	1.90953	2.04931	1.74747	1.37689	1.58994	1.78643	1.11461	1.10448	1.3241	1.65495	1.7272	1.98139	1.06395	1.52689	1.58263	0.930732	1.05683	1	1.9021	1.58442	1.18107	1.78785	1.39116	0.995855	0.939931	0.435327	-0.089373	0.361184
1551	Q8AW82	pa2g4	Novel protein similar to human proliferation-associated 2G4 protein (PA2G4)	9	0.844519	0.678868	0.825076	0.818127	0.770115	0.712918	0.96494	0.916435	0.884742	0.922301	0.762503	0.844597	0.66633	0.839304	0.869609	1.21323	0.998456	1	0.782821	0.767053	0.922039	0.843133	0.791748	1.07056	1.07705	0.435828	0.107079	0.360685
1029	A0A8M1PEG1	dynll1	Dynein light chain	13	0.88196	0.746649	0.695321	0.678276	0.644571	0.70346	0.889223	0.779168	0.868024	0.738639	0.699104	0.737956	1.46743	0.676454	0.831861	0.964548	1.09206	1	0.774643	0.675436	0.845472	0.725233	0.991916	1.01887	0.936215	0.436258	-0.0950879	0.360256
309	A0A2R8Q7T9	atp1a2a	Sodium/potassium-transporting ATPase subunit alpha	26	1.11493	0.626973	0.892775	0.675733	0.576322	0.536757	0.610424	0.666498	0.570435	1.11195	0.446364	0.360447	0.374183	0.56232	0.359308	0.788183	0.747835	1	0.878226	0.596271	0.615786	0.639587	0.431937	0.845339	0.728272	0.436332	-0.457451	0.360183
469	E7F3D4	zgc:55501	Tyrosine-protein phosphatase non-receptor type	1	5.01303	2.29502	2.40471	1.56506	2.64653	2.6826	2.28733	2.06535	1.94603	2.12409	2.91036	2.29705	1.38456	2.32026	2.70669	1.48064	1.14843	1	3.23759	2.29806	2.09957	2.44383	2.13717	1.20969	0.754832	0.436809	-0.405773	0.359708
2278	A0A2R8QQI1	twf1a	Twinfilin actin-binding protein 1a	3	1.60583	1.95929	2.1452	1.42648	1.8048	1.75688	1.12752	1.05053	1.62236	2.2798	1.90711	2.02191	1.3201	1.72176	1.88182	0.956744	1.0981	1	1.90344	1.66272	1.2668	2.06961	1.64123	1.01828	1.0873	0.437331	0.120748	0.35919
1548	F1QZJ9	tmem35	Novel acetylcholine receptor chaperone	3	1.2647	1.49012	1.45552	1.54281	1.66914	1.85382	0.848137	0.866448	1.14288	1.13391	1.8223	1.9174	0.748365	1.35708	1.42745	1.13779	0.960208	1	1.40345	1.68859	0.952487	1.62454	1.17763	1.03267	1.15753	0.43749	0.211056	0.359032
647	K4KG66	alpl	Alkaline phosphatase	1	2.52108	0.908687	1.15229	0.971327	1.42985	0.819324	1.20911	1.21953	1.15023	1.48327	1.05294	0.586525	0.798591	1.19423	0.904561	1.12427	0.881701	1	1.52735	1.0735	1.19296	1.04091	0.965795	1.00199	0.681514	0.437574	-0.553184	0.358948
2105	A0A0R4IS01	smpd4	Sphingomyelin phosphodiesterase 4	1	0.582427	0.603673	0.411833	0.432901	0.512287	0.494195	0.781812	0.802972	0.725582	0.475125	0.443794	0.51401	0.263686	0.480199	0.468359	1.01085	0.759913	1	0.532644	0.479794	0.770122	0.477643	0.404081	0.923588	0.896738	0.438723	-0.157241	0.357809
979	A0A8M2BI02	pdhx	Dihydrolipoamide acetyltransferase component of pyruvate dehydrogenase complex	2	1.12325	1.24018	1.17626	0.916658	1.08018	1.11135	1.0835	1.06322	1.15224	1.15986	1.17631	1.09627	0.812822	1.10933	0.963281	1.06132	1.03066	1	1.1799	1.03606	1.09965	1.14415	0.96181	1.03066	0.969701	0.439525	-0.0443882	0.357016
2015	A0A140LGC3	si:ch211-276i12.11	Si:ch211-276i12.11	13	0.395218	0.6418	0.466838	0.40811	0.44151	0.575773	0.684379	0.628413	0.786438	0.497084	0.555171	0.691034	0.364975	0.521955	0.542457	0.84437	0.765952	1	0.501285	0.475131	0.699743	0.581096	0.476462	0.870107	1.15921	0.439595	0.213144	0.356947
2099	F1QQE5	sptb	Spectrin beta chain	371	0.386898	0.325136	0.352597	0.301315	0.362308	0.362962	0.811747	0.814873	0.734276	0.457158	0.330703	0.381775	0.277916	0.44401	0.402649	1.02958	0.763939	1	0.354877	0.342195	0.786965	0.389879	0.374858	0.931173	1.09863	0.439763	0.135706	0.356782
1308	F1QG85	itgb1a	Integrin beta	2	0.898601	1.45941	1.36102	1.06604	1.49052	1.73087	1.11813	1.04735	1.16762	1.25968	1.45647	1.48231	0.803614	1.27496	0.918542	1.04935	1.07294	1	1.23968	1.42914	1.11104	1.39948	0.999039	1.04076	1.12891	0.440115	0.174932	0.356434
1571	Q6DBY0	nup85	Nuclear pore complex protein Nup85	1	1.16069	0.548601	0.717887	0.58483	0.730514	0.539122	1.06472	1.07751	1.04457	0.73265	0.708528	0.471353	0.385065	0.449577	0.556438	1.25017	0.899818	1	0.80906	0.618155	1.06227	0.63751	0.463693	1.04999	0.787964	0.440699	-0.343799	0.355858
2435	Q5RGA8	si:ch211-59d15.5	YLP motif-containing 1	2	2.41291	0.97435	1.55425	1.36482	1.13495	1.08652	1.16391	1.5258	1.06931	1.63898	1.0735	1.05361	0.906577	1.2346	0.889182	1.01085	0.881701	1	1.64717	1.19543	1.25301	1.25536	1.01012	0.964184	0.762135	0.442182	-0.391882	0.354399
906	F1QM47	si:dkey-250l23.2	Complement component 7a (Fragment)	3	1.91785	1.11627	1.12267	0.84419	0.983287	1.26032	1.25196	0.941032	1.32745	1.53916	0.819905	0.904315	0.772641	1.03695	0.862619	0.72159	1.11219	1	1.38559	1.02926	1.17348	1.08779	0.890737	0.944594	0.785075	0.442536	-0.349098	0.354051
1055	A0A8M2B7V6	eef1db	elongation factor 1-delta isoform X2	2	0.990125	0.682045	0.843411	0.694804	0.806346	0.942281	0.866919	0.883904	0.980372	0.910323	0.652839	0.629182	0.565878	0.812858	0.830463	0.960906	0.82433	1	0.838527	0.814477	0.910398	0.730781	0.7364	0.928412	0.871506	0.44259	-0.198418	0.353998
576	Q7ZW20	fe38c12	14-3-3 protein epsilon	29	2.24234	1.45835	1.75593	1.44491	1.87558	1.30997	1.11813	1.10369	1.25991	1.69288	1.56356	1.61028	1.09074	1.46983	1.44842	0.951542	1.02966	1	1.81887	1.54349	1.16058	1.62224	1.33633	0.993733	0.891892	0.4437	-0.165059	0.352911
2370	Q6AXI3	rad23a	UV excision repair protein RAD23	2	2.01353	1.05696	1.30743	0.908394	1.05828	1.06051	1.30126	1.17193	1.09874	1.5192	0.974976	1.03228	0.881464	1.17196	1.06674	1.15548	1.00449	1	1.45931	1.00906	1.19064	1.17549	1.04006	1.05333	0.805511	0.443842	-0.312024	0.352772
126	F1QE62	hibadhb	3-hydroxyisobutyrate dehydrogenase	3	0.536665	0.514711	0.661471	0.512362	0.707764	0.715282	0.767726	0.744256	0.765038	0.700709	0.587727	0.577994	0.433617	0.779453	0.529874	0.985358	0.934039	1	0.570949	0.645136	0.759007	0.622143	0.580981	0.973132	1.08967	0.443921	0.123885	0.352694
316	F1R9T0	aldh5a1	Succinate-semialdehyde dehydrogenase (Fragment)	2	0.395218	0.789012	0.564155	0.467228	0.577165	0.651439	0.709031	0.615717	0.772394	0.644812	0.604005	0.846729	0.450359	0.57763	0.699043	0.92657	0.876668	1	0.582795	0.565278	0.699047	0.698515	0.575677	0.934413	1.19856	0.444405	0.261304	0.352221
1752	A0A8M2B2S6	bsnb	protein bassoon	10	1.55175	0.567665	0.757378	0.405567	0.519027	0.53794	0.614533	0.673639	0.585147	0.968216	0.472923	0.580127	0.514815	0.840696	0.644517	0.703381	0.6341	1	0.958931	0.487511	0.62444	0.673755	0.666676	0.77916	0.702611	0.444944	-0.509202	0.351695
1051	Q66I16	zgc:92093	Electron transfer flavoprotein-ubiquinone oxidoreductase	9	0.669791	0.706404	1.14805	0.525076	1.34391	0.774397	1.01542	1.03863	1.27061	0.612871	0.826759	0.661174	0.467938	0.811466	0.573215	1.10346	0.913909	1	0.841416	0.881127	1.10822	0.700268	0.61754	1.00579	0.832249	0.445017	-0.264913	0.351624
2276	A0A2R8QAQ7	tpd52	Tumor protein D52	2	0.682271	1.03472	0.858926	1.05079	1.01783	1.04632	1.08057	1.02038	0.959641	0.940268	0.916717	0.981097	0.726601	0.947871	1.19956	1.04883	1.09105	1	0.858638	1.03831	1.0202	0.946027	0.95801	1.04663	1.10178	0.445882	0.139831	0.35078
1404	Q58EK2	zgc:110844	Low molecular weight phosphotyrosine protein phosphatase	1	0.574106	0.749826	0.746095	0.610893	0.918409	0.569861	0.842855	0.823601	0.84863	0.824481	0.7685	0.66544	0.466263	0.875493	0.664091	0.920327	0.846473	1	0.690009	0.699721	0.838362	0.752807	0.668616	0.922267	1.09101	0.445915	0.125665	0.350748
2127	F1QFC0	hspa9	Stress-70 protein, mitochondrial	47	0.87364	0.538011	0.629033	0.677005	0.674061	0.607695	0.843442	0.915642	0.833249	0.646808	0.601435	0.522541	0.811148	0.708467	0.569021	1.01553	0.926994	1	0.680228	0.65292	0.864111	0.590261	0.696212	0.980842	0.867741	0.446152	-0.204664	0.350517
1089	X1WET9	EIF3S9	Eukaryotic translation initiation factor 3 subunit B	2	0.515864	0.864206	0.978808	0.948442	0.848475	1.03568	1.11872	1.1021	1.10141	0.790544	0.962981	0.991761	0.630335	0.988235	0.970271	1.18566	0.977319	1	0.786293	0.944199	1.10741	0.915095	0.862947	1.05432	1.16381	0.446505	0.218855	0.350174
1230	F1R9V3	si:dkey-4p15.3	Heat shock protein family A (Hsp70) member 8b	93	3.16174	0.762535	1.59515	1.05651	1.78795	0.939917	1.11226	1.24175	0.980372	1.63299	1.08978	0.949105	0.927504	1.16918	0.729801	0.985358	0.891766	1	1.83981	1.26146	1.11146	1.22396	0.942161	0.959041	0.665264	0.448421	-0.588001	0.348314
2204	E7FFS0	trip10a	Thyroid hormone receptor interactor 10a	1	1.21062	1.41281	1.12831	0.884238	1.2369	1.71195	0.984896	1.01324	0.999766	1.05406	1.22686	1.21571	0.641217	1.0286	0.959087	1.03322	1.01053	1	1.25058	1.2777	0.999299	1.16554	0.876301	1.01459	0.932002	0.448458	-0.101594	0.348278
1561	A0A8M1RNW3	si:ch211-261d7.3	Nuclear apoptosis-inducing factor 1	1	0.291213	0.231938	0.118472	0.0877245	0.139025	0.223452	0.268234	0.278501	0.256796	0.291463	0.185057	0.334853	0.179139	0.2742	0.208315	0.668004	0.201302	1	0.213875	0.150067	0.267844	0.270458	0.220551	0.623102	1.26456	0.448688	0.338638	0.348055
1211	B2GQ75	gnb4b	Guanine nucleotide-binding protein (G protein), beta polypeptide 4b	11	0.707232	0.771007	0.51197	0.52444	0.669006	0.828782	0.929136	0.931511	0.919517	0.816496	0.696533	0.697432	0.661307	0.715427	0.680868	1.12531	1.02865	1	0.663403	0.674076	0.926721	0.73682	0.685867	1.05132	1.11067	0.448734	0.151427	0.348011
2417	Q6PGV1	atp6v0d1	V-type proton ATPase subunit d 1	3	1.48103	1.17346	1.08741	0.855632	1.04985	1.04159	0.921505	0.935478	0.829906	1.19979	0.84475	1.25623	0.720741	1.05644	1.04157	0.768413	0.816278	1	1.2473	0.982359	0.89563	1.10026	0.939584	0.861564	0.882113	0.449677	-0.180965	0.347099
1834	F1QYJ2	si:ch73-317k23.2	Rabenosyn, RAB effector	1	1.42695	0.74559	1.13536	0.6128	1.28661	0.986026	1.34411	1.16002	0.993078	1.29961	1.44961	1.1112	0.560018	1.27635	0.62075	0.917205	0.941085	1	1.10263	0.961814	1.16574	1.28681	0.819041	0.952763	1.16703	0.450212	0.222843	0.346583
1456	A0A8M2B4R4	mff	Mitochondrial fission factor	2	0.777956	0.74559	0.781354	0.583559	0.915038	0.802772	0.845202	1.04418	0.97636	0.822485	0.690536	0.667573	0.554159	0.786413	0.813686	1.11542	0.915922	1	0.7683	0.767123	0.955248	0.726865	0.718086	1.01045	0.946069	0.450449	-0.079983	0.346355
381	Q53VM6	ppm1f	Ca/calmodulin-dependent protein kinase phosphatase	2	1.92617	1.43611	1.66144	1.28726	1.78711	1.64101	1.33472	1.22271	1.31875	1.51321	1.53015	1.61668	0.896532	1.48653	1.01501	1.00357	0.967254	1	1.67457	1.57179	1.29206	1.55335	1.13269	0.990274	0.927608	0.450746	-0.108413	0.346068
1917	Q6NYV9	leo1	RNA polymerase-associated protein LEO1	1	0.232971	0.637564	0.448503	0.451336	0.491222	0.692819	1.16098	1.10528	1.00512	0.40725	0.617713	0.639846	0.224342	0.527523	0.630537	1.2382	0.914915	1	0.439679	0.545126	1.09046	0.554936	0.4608	1.05104	1.26214	0.451801	0.335871	0.345053
462	A0A8M1PSD4	si:dkeyp-82a1.6	torsin-1A-interacting protein 2	5	0.761315	0.780539	0.713656	0.861989	0.71619	1.00731	1.20383	1.98759	1.80961	0.706698	1.00582	0.774214	0.53658	0.965965	0.812288	1.08785	0.928	1	0.751837	0.861829	1.66701	0.82891	0.771611	1.00528	1.10251	0.452628	0.140796	0.344258
1594	Q6TGU2	seh1l	Nucleoporin SEH1	3	0.457621	0.556015	0.528895	0.559403	0.671534	0.584049	0.938527	0.923576	0.930217	0.501077	0.678542	0.520408	0.365812	0.687589	0.577409	1.12895	0.956182	1	0.514177	0.604995	0.930773	0.566676	0.543603	1.02838	1.1021	0.454239	0.140258	0.342716
1155	F6NQQ6	gabpa	GA-binding protein transcription factor subunit alpha	3	0.956844	0.746649	0.720708	0.450065	0.662265	0.833511	0.865746	1.00371	1.04123	0.828474	0.762503	0.560932	0.385902	0.771102	0.603973	1.06912	0.82433	1	0.808067	0.648614	0.970229	0.717303	0.586992	0.964483	0.887678	0.455066	-0.171892	0.341926
2194	A0A2R8RI74	thoc6	THO complex 6 homolog (Drosophila)	1	0.0416019	0.990236	0.861746	0.506005	0.866169	0.909177	1.04359	1.16082	1.08336	0.664775	1.03152	0.987495	0.503933	0.617995	0.880794	1.2767	0.857544	1	0.631195	0.76045	1.09592	0.894597	0.667574	1.04475	1.41731	0.455134	0.503153	0.341861
603	A0A2R8QM09	abhd10b	Abhydrolase domain containing 10b	1	0.719713	0.585669	0.65724	0.688447	0.786124	0.762574	0.812333	0.779962	0.722907	0.77058	0.597151	0.765682	0.53658	0.88106	0.729801	0.792865	0.706568	1	0.654207	0.745715	0.771734	0.711138	0.715814	0.833144	1.08702	0.4552	0.120381	0.341798
2491	Q6IQ89	zgc:86898	Zgc:86898	5	0.64899	0.673572	0.621981	0.482485	0.595702	0.618335	0.660314	0.681574	0.85933	0.642816	0.527755	0.663307	0.531557	0.570671	0.631935	0.912003	0.84144	1	0.648181	0.565507	0.733739	0.611292	0.578054	0.917814	0.943089	0.455971	-0.0845338	0.341062
1058	B2GSN2	tufm	Elongation factor Tu	7	0.690592	0.766771	0.867388	0.667469	0.792865	0.861886	0.831703	0.883904	0.959641	0.644812	0.741084	0.778479	0.417712	0.715427	0.700441	0.951542	0.828356	1	0.774917	0.774073	0.891749	0.721458	0.611193	0.926633	0.931014	0.456113	-0.103125	0.340927
854	A0A2R8Q250	cbx1a	Chromobox homolog 1a (HP1 beta homolog Drosophila)	9	0.740514	0.629091	0.676986	0.511726	0.733884	0.722376	0.896854	0.795037	0.837931	0.648805	0.822475	0.723026	0.464589	0.704292	0.662692	0.887551	0.845466	1	0.682197	0.655996	0.843274	0.731435	0.610524	0.911006	1.07218	0.456342	0.100542	0.340709
174	Q7ZVS5	mcm3l	DNA replication licensing factor MCM3	2	0.561626	0.510475	0.432989	0.390946	0.419603	0.519023	0.514752	0.472896	0.496205	0.543	0.283583	0.467087	0.332328	0.418956	0.42362	0.709104	0.766959	1	0.501696	0.443191	0.494618	0.431223	0.391635	0.825354	0.85953	0.456613	-0.21838	0.340452
1532	A0A8M1N5E8	nmnat1-rbp7a	nmnat1-rbp7a protein	1	0.374417	0.570842	0.313106	0.439258	0.423816	0.547398	0.723705	0.746637	0.856655	0.365327	0.514904	0.66544	0.282102	0.641657	0.655702	0.941137	0.930013	1	0.419455	0.470157	0.775666	0.515223	0.526487	0.95705	1.22832	0.45686	0.296682	0.340217
293	A0A0R4IM33	srrt	Serrate RNA effector molecule homolog	13	0.386898	0.635446	0.442861	0.729131	0.503018	0.689272	0.665597	0.791863	0.746313	0.503073	0.528612	0.65051	0.506444	0.552577	0.82487	1.1123	1.01959	1	0.488402	0.640474	0.734591	0.560732	0.627964	1.04396	1.1481	0.457066	0.199242	0.340021
2053	Q1LYM8	si:dkey-6n6.6	SIN3 homolog B, transcription regulator (Yeast)	2	1.52263	0.850438	1.03522	1.07367	1.47198	0.942281	1.32474	1.24016	1.17832	1.14589	1.39649	1.40126	0.719067	1.12882	1.11008	1.03738	0.983358	1	1.1361	1.16264	1.24774	1.31455	0.985987	1.00691	1.15707	0.458049	0.210481	0.339088
970	A0A8M2B209	dmtn	dematin	28	0.465941	0.370677	0.372342	0.373147	0.367363	0.429169	0.836985	0.796624	0.803156	0.501077	0.40267	0.413767	0.281265	0.520563	0.422222	1.06132	0.810239	1	0.402987	0.389893	0.812255	0.439171	0.408017	0.957185	1.08979	0.459563	0.124052	0.337655
188	A0A0B4J1A5	ewsr1a	EWS RNA-binding protein 1a	1	0.707232	1.13745	0.952011	0.745023	1.08187	1.23903	0.81116	0.755365	0.925535	0.61886	0.998964	0.772081	0.549973	0.914466	1.02899	1.13155	0.978325	1	0.93223	1.02198	0.830687	0.796635	0.831143	1.03662	0.854547	0.461053	-0.226768	0.336249
450	Q502P5	serpina1	Serpina1 protein (Fragment)	54	1.46023	0.723349	1.983	0.729131	1.87305	0.86425	1.41337	1.1751	1.40703	1.16785	1.22686	0.829667	0.74418	1.41554	0.757762	0.838647	0.849492	1	1.38886	1.15548	1.33183	1.07479	0.972495	0.896047	0.773866	0.461249	-0.369845	0.336065
957	A0A8M2BBK6	glyr1	Cytokine-like nuclear factor N-PAC	14	0.378577	0.643918	0.523254	0.453879	0.52324	0.641981	0.963766	0.914848	0.898117	0.511058	0.58173	0.671838	0.33735	0.580414	0.743781	1.05819	0.877675	1	0.51525	0.5397	0.925577	0.588209	0.553849	0.978623	1.1416	0.461695	0.191056	0.335645
2158	E9QI05	snap23.1	Synaptosomal-associated protein (Fragment)	6	0.761315	1.0093	0.842001	0.601358	0.804661	0.923365	0.9802	0.979118	0.989734	0.642816	0.872166	0.846729	0.621964	0.79198	0.623546	1.04051	0.950143	1	0.870872	0.776461	0.983017	0.787237	0.679163	0.996883	0.903964	0.462206	-0.145662	0.335164
1217	Q6PBV6	nhp2	H/ACA ribonucleoprotein complex subunit 2-like protein	4	0.586587	0.771007	0.633264	0.517448	0.563684	0.855974	0.825246	0.916435	0.956297	0.662779	0.659693	0.912847	0.488028	0.675062	0.784326	1.14247	0.902837	1	0.663619	0.645702	0.899326	0.745106	0.649139	1.0151	1.12279	0.462943	0.167091	0.334473
2480	Q7T2D8	zgc:63986	Zgc:63986	3	1.01509	0.586728	0.676986	0.557496	0.655525	0.640798	0.775356	0.779168	0.874711	0.702705	0.592867	0.656908	0.482168	0.808683	0.798307	0.977034	0.815271	1	0.7596	0.61794	0.809745	0.650827	0.696386	0.930768	0.856802	0.463128	-0.222966	0.334299
950	F1R6I1	cox4i1l	Cytochrome c oxidase subunit 4	3	1.19397	2.2696	1.39487	1.12643	2.15531	2.24634	1.21733	0.974357	1.68857	1.16186	1.21915	1.60601	0.927504	1.20954	1.34216	0.797027	0.882707	1	1.61948	1.8427	1.29342	1.32901	1.15974	0.893245	0.820637	0.463182	-0.285184	0.334249
1377	A0A8M6Z279	lrrfip2	leucine-rich repeat flightless-interacting protein 2 isoform X7	4	1.17733	1.2137	1.17908	1.02155	1.16191	1.28633	1.09876	1.06481	1.04256	0.898345	1.18145	1.2349	0.746691	0.964573	0.98565	1.04883	0.915922	1	1.19004	1.1566	1.06871	1.1049	0.898972	0.98825	0.928456	0.463302	-0.107094	0.334136
791	Q504F5	im:6908877	Calpain 2, (M/II) large subunit B	5	1.32294	2.38186	1.68118	3.64248	1.8385	1.95077	1.58945	1.53771	1.68723	1.1399	1.73662	1.63161	1.69345	2.65988	2.30404	1.20959	1.88116	1	1.79533	2.47725	1.6048	1.50271	2.21913	1.36358	0.837011	0.463406	-0.256681	0.334038
1378	F1R7M6	lars2	Leucine--tRNA ligase	1	0.744674	0.514711	0.633264	0.55241	0.732199	0.574591	0.876898	0.916435	0.88073	0.848437	0.668261	0.612119	0.354092	0.736305	0.510301	0.972352	0.671341	1	0.630883	0.619733	0.891354	0.709606	0.533566	0.881231	1.12478	0.464338	0.169645	0.333166
2421	Q6NY59	wdr5	WD repeat domain 5	5	1.01093	0.90551	0.603646	0.483756	0.679117	0.676267	0.81879	0.829949	0.841274	0.588915	0.668261	0.893651	0.412689	0.734913	0.736791	0.971311	0.874655	1	0.840027	0.613047	0.830004	0.716942	0.628131	0.948656	0.853475	0.464589	-0.228579	0.332931
1739	Q6DGY8	zgc:92716	Proteasome subunit alpha type	10	0.65315	0.56131	0.651599	0.502827	0.636988	0.535575	0.841094	0.863274	0.800481	0.840452	0.639988	0.586525	0.512304	0.71821	0.576011	1.03114	0.817284	1	0.62202	0.558463	0.83495	0.688988	0.602175	0.949475	1.10766	0.465174	0.14752	0.332385
942	F1QG14	csad	Cysteine sulfinic acid decarboxylase	3	0.969324	0.543306	5.74168	0.56576	7.77277	0.604148	1.34176	0.976737	3.14107	0.894352	1.48988	0.806206	0.597688	2.41213	0.675275	0.790784	0.743809	1	2.41811	2.98089	1.81986	1.06348	1.22836	0.844864	0.439799	0.46529	-1.18509	0.332276
191	A0A8M3B4B2	si:dkey-93h22.7	Fc receptor-like protein 5 isoform X1	3	0.262092	0.247824	0.283488	0.236475	0.310068	0.268379	0.679684	0.667292	0.738957	0.333386	0.258737	0.26447	0.211786	0.329876	0.313171	0.962467	0.871636	1	0.264468	0.271641	0.695311	0.285531	0.284944	0.944701	1.07964	0.465355	0.110554	0.332216
2107	A2SWM2	spns2	Sphingosine-1-phosphate transporter SPNS2	1	0.0416019	0.535893	0.279257	0.369333	0.254458	0.39843	0.754226	0.682367	1.07667	0.487103	0.33413	0.396704	0.379205	0.364673	0.398454	0.937495	0.667315	1	0.285584	0.34074	0.837755	0.405979	0.380777	0.86827	1.42158	0.465702	0.507492	0.331892
611	F6NZE7	actn1	Actinin, alpha 1	63	1.16485	1.60662	1.55707	1.31587	1.54107	1.55116	0.943222	0.914055	1.14421	1.29561	1.78117	1.75958	0.913274	1.43781	1.58823	0.94738	0.917935	1	1.44285	1.46937	1.0005	1.61212	1.3131	0.955105	1.11732	0.467768	0.160042	0.329969
2142	Q66I58	SUCLG1	Succinate--CoA ligase [ADP/GDP-forming] subunit alpha, mitochondrial	2	0.603228	0.994473	0.648778	0.805413	0.772643	1.03568	0.689662	0.79345	0.851974	0.804518	0.675972	1.33301	0.653773	0.622171	0.957689	0.956224	0.745822	1	0.748826	0.871246	0.778362	0.937834	0.744544	0.900682	1.25241	0.468001	0.324702	0.329754
1216	E7EXU2	gar1	H/ACA ribonucleoprotein complex subunit	5	1.66824	0.469171	0.675575	0.302586	0.284791	0.432716	0.416732	0.546687	0.552379	0.920305	0.325563	0.586525	0.457892	0.759967	0.548049	0.608175	0.729718	1	0.937661	0.340031	0.505266	0.610798	0.588636	0.779298	0.651406	0.46812	-0.618372	0.329642
688	Q66HW6	serpinc1	Antithrombin	5	0.852839	0.578256	1.21434	0.816855	1.33464	0.720012	1.31359	1.42424	1.076	1.12193	0.923571	1.06428	0.580109	1.08288	0.871007	0.991601	1.02362	1	0.881813	0.957169	1.27128	1.03659	0.844666	1.00507	1.17553	0.468331	0.233306	0.329447
575	Q7T356	ywhabb	14-3-3 protein beta/alpha-B	96	1.23142	1.37044	1.28768	1.22369	1.23353	1.28041	0.977852	0.956107	1.11679	1.26168	1.28854	1.66786	0.900717	1.19284	1.41346	1.01605	1.05885	1	1.29651	1.24588	1.01692	1.40603	1.16901	1.02497	1.08447	0.469526	0.116987	0.328341
212	A4QP67	wu:fa28b06	Hnrnpd protein	5	0.395218	0.683104	0.523254	0.499013	0.579693	0.680996	0.802355	0.81646	0.760357	0.457158	0.683682	0.752885	0.60271	0.534482	0.742383	1.0634	0.908876	1	0.533859	0.586567	0.793057	0.631242	0.626525	0.990758	1.18241	0.469809	0.241735	0.328079
77	Q6NWF6	krt8	Keratin, type II cytoskeletal 8	282	1.67656	0.67675	1.04087	0.490113	0.504703	0.611241	0.565816	0.68078	0.632628	1.25369	0.556884	0.723026	0.920807	1.02721	0.746578	0.59673	0.686438	1	1.13139	0.535353	0.626408	0.844533	0.898198	0.761056	0.746456	0.470016	-0.421871	0.327887
2451	Q08CQ0	cb283	Zgc:152830	6	0.686431	1.37044	1.11985	1.21479	1.2369	1.5748	1.04535	1.13701	1.20172	1.0321	1.52758	1.20718	0.788546	1.23181	1.27505	1.03842	0.952156	1	1.05891	1.34217	1.12803	1.25562	1.09847	0.99686	1.18577	0.47024	0.245819	0.327681
1926	A0A8M2BCF1	ewsr1b	RNA-binding protein EWS isoform X2	7	0.686431	0.986	0.913931	0.706246	1.04564	0.950557	1.08937	1.00054	1.05795	0.934279	0.891871	0.985363	0.498073	0.878277	0.893377	1.06184	0.982351	1	0.862121	0.900814	1.04929	0.937171	0.756575	1.01473	1.08705	0.470379	0.120422	0.327552
1409	Q6IQQ7	Lum	Lumican	11	0.86532	0.677809	0.795458	0.768543	0.733884	0.841787	1.02774	0.874382	0.84863	1.10796	0.762503	0.769948	3.28979	1.05644	0.946504	0.980676	2.50419	1	0.779529	0.781405	0.916918	0.880136	1.76424	1.49496	1.12906	0.470588	0.175125	0.327359
1711	Q7SZC7	pgrmc2	Progesterone receptor membrane component 2	8	0.490902	0.535893	0.502098	0.429723	0.533351	0.562768	0.758334	0.766473	0.80115	0.556974	0.490058	0.539603	0.308889	0.574847	0.580205	0.948941	0.758907	1	0.509631	0.508614	0.775319	0.528878	0.48798	0.902616	1.03777	0.470628	0.0534833	0.327322
1047	Q7ZTS8	elavl1	ELAV-like protein	15	0.744674	0.953169	0.849053	0.664927	0.843419	0.923365	0.829355	0.83709	0.957635	0.858419	0.880734	0.974699	0.492213	0.883844	0.852832	0.941137	0.786082	1	0.848965	0.81057	0.874693	0.904617	0.742963	0.909073	1.06555	0.470764	0.0916015	0.327197
1991	Q6TLE2	sh3bgrl	SH3 domain-binding glutamic acid-rich-like protein	4	1.18565	1.46894	1.8462	1.10863	1.41216	1.51096	1.04242	0.94976	1.076	1.05805	1.39906	1.49084	0.855514	1.07175	1.47638	0.969751	0.813258	1	1.50026	1.34392	1.02273	1.31599	1.13455	0.92767	0.87717	0.471926	-0.189072	0.326126
1538	A0A8M2B3N5	slka	Non-specific serine/threonine protein kinase	1	1.36454	1.38421	1.57963	0.980226	1.49642	1.13972	1.23787	0.950553	1.23316	1.22774	1.53529	1.28822	0.740831	1.33342	1.0192	1.10554	0.922967	1	1.4428	1.20546	1.14053	1.35042	1.03115	1.0095	0.935971	0.472032	-0.0954636	0.326029
2007	A0A0R4IDY0	si:ch211-185a18.2	Si:ch211-185a18.2	2	0.815397	0.616382	0.702373	1.86065	0.79792	0.904448	0.916223	0.913261	0.862674	0.936275	0.742798	0.682502	0.561693	0.805899	0.736791	0.867781	0.980338	1	0.711384	1.18767	0.897386	0.787192	0.701461	0.949373	1.10656	0.473101	0.146086	0.325046
993	A0A8M1N7I1	lig3	DNA ligase	4	1.13989	0.691577	0.73058	0.839104	0.611711	0.751933	1.02187	1.08861	0.887417	2.26383	0.621997	0.919245	1.35359	0.796156	0.711625	1.26577	1.04274	1	0.854016	0.734249	0.999301	1.26836	0.953789	1.10284	1.48517	0.47416	0.570625	0.324076
1808	Q6NV32	ptmaa	Prothymosin alpha-A	25	0.998446	2.22936	2.06199	1.17411	1.78711	1.9153	0.942049	0.746637	1.44581	1.19779	2.52397	3.26535	1.13845	1.97786	2.38094	0.997324	1.06891	1	1.76326	1.62551	1.04483	2.32904	1.83242	1.02208	1.32087	0.474287	0.401486	0.323959
14	A0A8M2BGJ7	ak1	Adenylate kinase isoenzyme 1	14	1.19397	1.01248	1.15652	0.801599	0.956325	0.943463	1.01424	0.941825	1.1061	1.16984	0.958697	1.03868	1.0221	1.12186	1.10169	0.86622	1.00047	1	1.12099	0.900462	1.02072	1.05574	1.08188	0.955563	0.941794	0.474546	-0.0865159	0.323722
899	F1Q6R2	c4b	Complement 4B (Chido blood group) (Fragment)	2	0.886121	0.599437	1.13536	0.802234	1.28746	0.733017	1.13574	1.22271	0.969004	1.09199	1.0795	0.857393	0.701488	1.14134	0.738189	0.831364	1.23197	1	0.87364	0.940903	1.10915	1.00963	0.86034	1.02111	1.15566	0.474763	0.208712	0.323523
882	F1QRW6	ccdc51	Coiled-coil domain-containing 51	1	0.0416019	0.42363	0.681217	0.56131	0.49712	0.576955	0.747182	1.00213	0.844618	0.700709	0.643415	0.322056	2.77247	0.698724	0.409639	1.19294	0.859557	1	0.38215	0.545128	0.864643	0.555393	1.29361	1.0175	1.45334	0.475078	0.539372	0.323235
2406	A0A2R8QNH7	vtg7	Vitellogenin 7	869	0.911082	0.694754	0.864567	1.05905	0.895659	0.900901	1.28013	1.13543	1.04056	1.28962	0.885874	0.720893	0.551647	0.894979	0.699043	0.920327	1.04677	1	0.823468	0.95187	1.15204	0.965464	0.715223	0.989032	1.17244	0.47722	0.22951	0.321281
1368	A0A0G2KR67	LOC100333499	Latent-transforming growth factor beta-binding protein 4	7	0.0416019	0.400331	0.774302	0.759644	0.873752	0.388972	0.873376	0.648249	0.725582	0.535014	2.50769	0.0213282	38.874	1.15387	1.29603	0.774136	5.05669	1	0.405412	0.674122	0.749069	1.02134	13.7746	2.27694	2.51928	0.477472	1.33301	0.321052
335	A0A8M3AVB0	si:dkey-266f7.5	uncharacterized protein LOC100006143 isoform X3	3	0.391058	0.266887	0.307464	0.302586	0.310068	0.320399	0.706683	0.723627	0.484167	0.40725	0.301574	0.368978	0.278754	0.411997	0.370493	1.22676	1.00751	1	0.321803	0.311018	0.638159	0.359267	0.353748	1.07809	1.11642	0.47749	0.158879	0.321035
652	A0A8M1QLT2	LOC100006895	alpha-2-macroglobulin-like	41	0.894441	0.740294	1.13113	1.03426	1.30515	0.733017	1.0565	0.987052	0.828568	1.44534	0.920144	0.897917	0.971033	1.14413	1.22752	0.718469	1.08904	1	0.921955	1.02414	0.957374	1.0878	1.11423	0.935837	1.17988	0.477647	0.238644	0.320893
1588	F1QC46	im:7141335	Nucleoporin 210	14	0.482582	0.626973	0.581079	0.471043	0.54599	0.610059	0.956722	1.00371	0.985722	0.606882	0.580016	0.605721	0.457055	0.627738	0.676673	1.18462	0.858551	1	0.563545	0.542364	0.982053	0.59754	0.587156	1.01439	1.06032	0.478063	0.0845039	0.320515
881	Q6TH33	cfl1l	Cofilin 1 (non-muscle),-like	6	1.63912	0.922455	0.968936	8.59255	0.840892	1.33007	0.961418	0.902946	0.92821	1.09598	0.969835	0.906448	3.2019	1.19563	2.05239	0.916685	3.44729	1	1.17684	3.58784	0.930858	0.990755	2.14997	1.78799	0.84188	0.478227	-0.248313	0.320366
828	Q1L8K3	cdh2	Cdh2 protein	1	0.253772	0.321959	0.251049	0.229482	0.254458	0.297936	0.632728	0.656183	0.519611	0.317415	0.267304	0.307126	0.164908	0.314565	0.257248	0.808993	0.688451	1	0.275593	0.260625	0.602841	0.297282	0.245574	0.832481	1.0787	0.478536	0.109291	0.320085
2338	A0A8M2BJN0	zgc:63587	uncharacterized protein LOC393431 isoform X1	9	0.940203	0.83667	1.17626	0.851818	1.31021	1.03332	1.15687	0.914848	1.08804	1.10596	1.22772	0.929909	0.671352	1.21511	0.823472	0.887551	0.910889	1	0.984379	1.06511	1.05325	1.08786	0.903312	0.932813	1.10513	0.478605	0.144211	0.320023
984	Q6NUW4	ddah1	Dimethylargininase	11	0.985965	0.973291	1.41039	0.978955	1.35402	0.981297	0.931484	0.910087	0.952285	1.07801	1.84114	1.11973	0.750877	1.61458	1.20235	0.990561	0.921961	1	1.12321	1.10476	0.931285	1.3463	1.18927	0.970841	1.19861	0.47946	0.261363	0.319248
1762	Q90WA5	pdip5	Protein disulfide-isomerase A6	8	0.827878	1.14486	0.880081	0.560038	0.867854	1.00731	0.778878	0.729181	0.935567	0.750617	0.905579	0.932042	0.715718	0.850439	1.09051	0.952062	0.865597	1	0.95094	0.811733	0.814542	0.862746	0.885555	0.93922	0.907256	0.479694	-0.140419	0.319036
1032	A0A0R4IHQ1	dync1i2a	Dynein, cytoplasmic 1, intermediate chain 2a (Fragment)	1	2.69996	1.57273	1.98865	1.19572	1.4585	2.3291	1.55071	1.45677	1.49196	1.59506	1.25342	2.3397	1.41218	2.29521	1.50294	1.73556	1.29236	1	2.08711	1.66111	1.49981	1.72939	1.73678	1.34264	0.828606	0.479777	-0.271242	0.318961
264	A0A8M2B9K8	fam162a	protein FAM162B isoform X1	1	0.349456	0.254178	0.526074	0.277159	0.480269	0.397248	0.472492	0.532405	0.486842	0.489099	0.488345	0.362579	0.322283	0.74048	0.331346	0.696098	0.808226	1	0.37657	0.384892	0.497246	0.446674	0.464703	0.834775	1.18617	0.479839	0.246307	0.318905
2101	A0A8M1PSP0	si:dkey-27p18.5	spectrin beta chain, non-erythrocytic 4-like isoform X1	3	3.50704	0.545424	1.31589	0.462779	0.578008	0.709371	0.77066	0.785516	0.831243	1.54715	0.645986	1.01735	0.745017	1.17614	0.896173	0.640951	0.730725	1	1.78945	0.583386	0.795806	1.07016	0.93911	0.790559	0.59804	0.480165	-0.741687	0.31861
850	Q6NYF2	wu:fc30e04	Chloride intracellular channel protein	2	1.05253	1.8788	1.63041	1.64388	1.46777	1.76042	1.01953	1.05767	1.30137	1.26567	1.73234	2.70655	1.06646	1.31672	2.40471	1.15808	1.15245	1	1.52058	1.62402	1.12619	1.90152	1.59596	1.10351	1.25052	0.480302	0.322531	0.318485
1507	A0A2R8QLN3	ndufa4l	NADH:ubiquinone oxidoreductase subunit A4, like	5	0.844519	1.07602	0.681217	0.665562	0.714505	1.03805	0.801182	0.739496	0.910823	0.668768	0.658837	0.934175	0.613593	0.675062	0.866813	0.880788	0.926994	1	0.867252	0.806038	0.817167	0.753927	0.718489	0.935927	0.869328	0.480323	-0.202028	0.318467
2152	B2GRX3	surf4l	Surfeit locus protein 4	1	0.65315	0.516829	0.881492	0.728495	0.76843	0.689272	0.885702	0.956901	0.849968	0.850433	0.630564	0.878722	0.534905	0.860182	0.82487	0.825121	0.873649	1	0.683824	0.728732	0.897524	0.786573	0.739986	0.89959	1.15026	0.480326	0.201956	0.318464
1436	Q6WFZ4	wu:fc02d09	Metaxin-2	1	0.765475	0.47023	0.530305	0.361069	0.707764	0.520205	0.663249	0.699823	0.633965	0.848437	0.582586	0.62065	0.425246	0.857398	0.520088	0.715867	0.662282	1	0.58867	0.52968	0.665679	0.683891	0.600911	0.792717	1.16176	0.480368	0.216308	0.318426
726	A0A286Y877	ahctf1	AT hook-containing transcription factor 1	13	0.499223	0.558133	0.4753	0.433537	0.465102	0.542669	0.758334	0.797417	0.71087	0.497084	0.453218	0.511877	0.352418	0.524739	0.52568	0.985879	0.82131	1	0.510885	0.480436	0.755541	0.487393	0.467612	0.93573	0.954016	0.480961	-0.0679145	0.31789
217	F1QJZ1	si:dkeyp-8f4.3	Kinesin family member 26Bb (Fragment)	1	0.507543	0.729704	0.586721	0.699253	0.508916	0.759027	0.584011	0.623652	0.690808	0.610875	0.673401	0.70383	0.344047	0.690373	0.689256	0.862579	0.747835	1	0.607989	0.655732	0.632824	0.662702	0.574559	0.870138	1.08999	0.481222	0.124315	0.317654
138	B2GSS5	arcn1a	Archain 1a	1	0.353616	0.517888	0.334262	0.650306	0.388428	0.659715	0.501839	0.543513	0.611897	0.543	0.497769	0.354048	0.570901	0.469064	0.602575	0.909401	1.03872	1	0.401922	0.56615	0.552416	0.464939	0.547513	0.982706	1.15679	0.482417	0.210125	0.316577
351	Q6DH38	zgc:110216	Zgc:110216 protein (Fragment)	315	0.166408	0.380208	0.197454	0.313393	0.240134	0.414982	0.373885	0.464168	0.442037	0.323404	0.251883	0.334853	0.210949	0.35493	0.515894	0.994203	1.38294	1	0.248023	0.322836	0.426697	0.30338	0.360591	1.12571	1.22319	0.482426	0.29065	0.316569
577	Q803M8	ywhaz	14-3-3 protein theta	53	0.998446	0.899156	1.18049	0.957977	1.23522	0.896172	0.979613	0.960075	0.966329	1.09598	1.12833	1.05148	0.832912	1.15665	0.994039	0.997324	1.00449	1	1.02603	1.02979	0.968672	1.09193	0.994535	1.00061	1.06423	0.483074	0.0898067	0.315987
663	A0A8M2B601	ampd3b	AMP deaminase	2	1.06917	1.5632	1.23409	1.00756	1.04311	1.12081	1.02598	0.931511	1.13151	1.086	1.23714	1.19225	0.725764	1.08427	1.0975	0.8246	1.07696	1	1.28882	1.05716	1.02967	1.17179	0.969179	0.967188	0.909201	0.484238	-0.137328	0.314941
617	F1QFQ7	acadsb	Acyl-CoA dehydrogenase short/branched chain	2	1.01925	0.778421	0.785585	0.692897	0.761689	0.826417	0.747769	0.81646	0.838599	0.878382	0.777067	0.714495	0.616941	0.85879	0.760558	0.945299	0.816278	1	0.861084	0.760334	0.800943	0.789981	0.74543	0.920526	0.917426	0.484518	-0.124336	0.31469
116	A0A8M9QPN0	LOC110440214	nuclear cap-binding protein subunit 1-like	1	1.13989	1.04213	0.682627	0.677005	0.869539	0.991937	0.960831	1.20287	1.16494	0.0199632	0.870453	1.13466	0.398458	0.583198	0.608167	1.16224	0.933033	1	0.954883	0.84616	1.10955	0.675025	0.529941	1.03176	0.706919	0.484753	-0.500383	0.31448
1464	Q32Q50	map2k2	Mitogen-activated protein kinase kinase 2	1	0.694752	0.542247	0.540178	0.453243	0.504703	0.704642	0.710792	0.654596	0.60989	0.576937	0.648556	0.693166	0.374183	0.638873	0.617954	0.594649	0.426759	1	0.592392	0.554196	0.658426	0.639553	0.54367	0.673803	1.07961	0.48504	0.110511	0.314223
128	Q6PBK3	rps28	40S ribosomal protein S28	6	0.391058	0.611087	0.540178	0.615979	0.622664	0.626611	0.794138	0.835503	0.77975	0.477121	0.628851	0.624916	0.568389	0.569279	0.578807	1.04467	1.03872	1	0.514108	0.621751	0.80313	0.576963	0.572159	1.02779	1.12226	0.485301	0.166407	0.313989
1508	A5PMJ9	ndufs4	NADH:ubiquinone oxidoreductase subunit S4	1	0.615708	0.763594	0.80251	0.638228	0.870382	0.86425	1.07118	1.05053	1.0225	0.712687	0.892728	0.757151	0.375857	0.818426	0.725606	0.999405	0.976312	1	0.727271	0.790953	1.04807	0.787522	0.639963	0.991906	1.08285	0.485808	0.114828	0.313536
2401	A0A8M1P7D8	vtg3	vitellogenin 3, phosvitinless precursor	52	1.2023	0.841966	0.936497	4.20569	0.899872	0.991937	1.03068	1.0172	0.999766	0.956238	0.914147	0.853128	0.674701	0.933952	0.865415	0.892753	1.25411	1	0.993586	2.0325	1.01588	0.907838	0.824689	1.04895	0.913698	0.486369	-0.13021	0.313035
1958	F1QJK2	sept8a	Septin	7	0.998446	1.5579	1.13254	0.846732	1.12737	1.36081	0.768313	0.864067	0.956297	0.89036	1.15661	1.19651	0.739994	0.88802	0.961883	0.765291	0.671341	1	1.22963	1.11164	0.862892	1.08116	0.863299	0.812211	0.879256	0.486947	-0.185645	0.312518
474	A0A8M1Q701	si:ch211-288g17.4	uncharacterized protein si:ch211-288g17.4	4	1.05669	0.87162	1.12126	0.767907	1.35571	0.921	1.42041	1.30761	1.12348	1.0301	0.969835	0.8318	0.592665	1.01051	0.743781	0.940096	0.88472	1	1.01652	1.01487	1.28383	0.943912	0.782317	0.941606	0.928571	0.487654	-0.106917	0.311888
1768	F1QJG7	hexim1	Protein HEXIM1	1	0.374417	0.671454	0.596594	0.474857	0.545147	0.699913	0.790616	0.779168	0.823887	0.489099	0.7685	0.661174	1.0447	0.513604	0.736791	0.986919	0.878681	1	0.547488	0.573306	0.797891	0.639591	0.765031	0.9552	1.16823	0.488065	0.224321	0.311522
1695	F1R326	prdm2b	PR domain-containing 2, with ZNF domain b	1	3.91058	0.716995	2.27636	1.02917	3.13523	1.06879	1.12518	1.0537	0.987728	2.42354	1.14118	0.991761	1.18784	2.10731	0.928329	1.0327	0.899818	1	2.30131	1.7444	1.05554	1.51883	1.40783	0.977506	0.659983	0.488912	-0.5995	0.310769
164	Q52PJ6	CRMP-1	Collapsin response mediator protein 1	1	1.05253	0.408803	0.396319	0.363612	0.376632	0.435081	0.57462	0.749017	0.503561	0.537011	0.388962	0.426564	0.442825	0.567887	0.668285	1.11126	0.964234	1	0.619217	0.391775	0.609066	0.450846	0.559666	1.02516	0.72809	0.488945	-0.457811	0.31074
1064	Q7ZUJ4	zgc:56389	Endoplasmic reticulum transmembrane protein	2	0.482582	0.76783	0.585311	0.895044	0.600757	0.775579	0.842855	0.90374	0.893436	0.616864	0.661407	0.776346	0.447847	0.709859	0.733995	1.10033	0.929007	1	0.611908	0.757127	0.88001	0.684872	0.630567	1.00978	1.11924	0.489527	0.162521	0.310223
1585	X1WEZ6	nup160	Nucleoporin 160 (Fragment)	4	0.370257	0.546483	0.418885	0.418281	0.440668	0.581684	1.0295	1.14177	1.01113	0.459154	0.485774	0.516142	0.332328	0.489942	0.508903	1.29439	0.945111	1	0.445208	0.480211	1.0608	0.487024	0.443724	1.07983	1.09392	0.489922	0.129511	0.309873
1210	F6PCR5	gnb2	Guanine nucleotide-binding protein (G protein), beta polypeptide 2	13	1.85961	0.966937	1.08741	0.835926	0.963908	0.915089	0.822899	0.85772	0.845287	1.51521	0.826759	0.71876	0.841283	0.953438	0.673877	0.961947	0.771991	1	1.30465	0.904974	0.841968	1.02024	0.822866	0.911313	0.782005	0.490138	-0.354751	0.309681
1281	Q503D2	PBGD	Hydroxymethylbilane synthase	3	0.66147	0.798543	0.726349	0.831476	0.844262	0.892625	1.40045	1.45439	0.989734	0.80851	0.830186	0.684635	0.509792	0.956222	0.78153	1.76886	1.35979	1	0.728788	0.856121	1.28153	0.774444	0.749181	1.37622	1.06265	0.490367	0.0876619	0.309478
966	Q561X9	bdh2	Dehydrogenase/reductase SDR family member 6	3	0.632349	0.325136	0.406191	0.358526	0.398539	0.319217	0.503013	0.428463	0.440031	0.467139	0.32899	0.334853	0.345721	0.425915	0.415231	0.364697	0.382473	1	0.454559	0.358761	0.457169	0.376994	0.395623	0.58239	0.829362	0.49091	-0.269926	0.308998
2160	Q802X5	wu:fc27c07	Synaptotagmin binding, cytoplasmic RNA interacting protein, like	10	1.23974	0.778421	0.719297	0.588009	0.676589	0.717647	0.74953	0.779962	0.767713	0.866404	0.725663	0.759284	0.851328	0.849047	0.675275	0.814195	0.782056	1	0.912485	0.660748	0.765735	0.783783	0.791884	0.865417	0.858955	0.490912	-0.219346	0.308996
1742	Q6NZ73	psmb8	Proteasome subunit beta	2	0.786276	1.19464	1.25665	1.1811	1.24027	1.15864	1.11696	1.13543	1.21777	1.1379	1.38193	1.10693	0.730786	1.21929	1.11148	1.14872	0.976312	1	1.07919	1.19334	1.15672	1.20892	1.02052	1.04168	1.12021	0.490934	0.163773	0.308977
1578	A0A2R8PWV4	nfybb	Nuclear transcription factor Y subunit beta	3	0.565786	0.852556	0.621981	0.722138	0.762532	0.639616	0.81292	0.922783	0.890092	0.720672	0.648556	0.966167	0.490539	0.901939	0.703237	1.04051	0.970273	1	0.680108	0.708095	0.875265	0.778465	0.698572	1.00359	1.14462	0.491879	0.194869	0.308141
1359	A4QN86	krt1-19d	Krt1-19d protein (Fragment)	4	0.20801	0.187456	0.234124	1.41249	0.230023	0.247098	0.279973	0.290403	0.298927	0.241555	0.236462	0.196219	0.61443	0.268633	0.308977	0.278335	1.34067	1	0.209863	0.629871	0.289768	0.224745	0.397346	0.873001	1.07091	0.49196	0.0988404	0.30807
883	A0A0G2L8X4	Coiled-coil domain-containing protein 39 OS=Danio rerio OX=7955	Coiled-coil domain-containing protein 39	1	4.08531	0.677809	1.65579	1.17538	1.08271	0.775579	0.842855	1.29412	0.895442	2.24387	0.858458	0.782745	0.847143	1.20954	0.647314	0.913563	0.890759	1	2.13964	1.01122	1.0108	1.29502	0.901334	0.934774	0.605254	0.492297	-0.724388	0.307773
2232	A0A8M3AXW9	engl	transforming growth factor beta receptor type 3-like isoform X1	1	1.76808	0.804898	0.888544	0.559403	0.788652	0.883167	1.22789	1.61229	0.899455	1.34552	0.593724	0.633447	0.446173	0.676454	0.457174	0.987439	0.890759	1	1.15384	0.74374	1.24655	0.857564	0.5266	0.9594	0.743226	0.493015	-0.428128	0.30714
1385	A0A8M3AI36	im:7138144	lipopolysaccharide-responsive and beige-like anchor protein isoform X5	1	0.719713	0.556015	2.2002	0.543511	2.46454	0.588778	0.836985	0.722833	1.60497	0.724665	1.0041	0.526806	0.615267	1.20258	0.524282	0.956744	0.876668	1	1.15864	1.19894	1.05493	0.751859	0.780711	0.944471	0.648913	0.493881	-0.623904	0.306378
1422	F1QU54	me1	Malic enzyme (Fragment)	4	1.14821	0.693695	0.939318	1.28853	0.795392	0.898537	0.876898	0.840264	0.839937	1.38145	0.937279	0.91498	0.570901	1.19841	0.761957	0.92657	0.846473	1	0.927075	0.994154	0.852366	1.0779	0.843755	0.924348	1.16269	0.494391	0.217471	0.30593
1354	A0A286YA13	kif5ba	Kinesin-like protein	1	0.981805	1.05166	1.12126	0.926829	0.947899	1.0475	0.835811	0.905327	0.95496	1.06204	1.0358	1.20718	0.775152	1.03138	1.06814	0.972352	0.735757	1	1.05158	0.974077	0.898699	1.10167	0.958224	0.902703	1.04764	0.494889	0.0671463	0.305492
750	A0A8M2B539	arid4a	AT-rich interactive domain-containing protein 4A isoform X1	1	0.861159	0.80278	0.716476	0.589916	0.674904	0.873709	1.40104	1.1029	0.963654	1.03409	0.774497	0.784878	0.84798	0.935344	0.815084	1.10866	0.941085	1	0.793472	0.712843	1.15586	0.86449	0.866136	1.01658	1.0895	0.494964	0.12367	0.305426
185	Q6PCR7	eif3a	Eukaryotic translation initiation factor 3 subunit A	7	0.449301	0.602614	0.407602	0.6217	0.472686	0.654986	0.620989	0.664911	0.680108	0.560967	0.458358	0.605721	0.382554	0.604076	0.636129	1.22103	1.01456	1	0.486506	0.583124	0.655336	0.541682	0.54092	1.07853	1.11341	0.495165	0.15499	0.30525
673	A0A8M9PX50	ank2a	ankyrin-2-like isoform X2	3	1.49351	0.729704	1.06484	1.24594	1.00856	0.820506	0.905658	1.0537	0.849299	1.26168	0.748795	0.609986	0.648751	1.03138	0.827667	0.862579	0.840434	1	1.09602	1.025	0.93622	0.873486	0.835934	0.901004	0.796963	0.495192	-0.327416	0.305226
1231	O57521	hsp90ab1	Heat shock protein HSP 90-beta	40	1.13157	1.27619	1.07895	1.1169	1.17034	1.25322	0.971396	0.962455	1.0954	1.03409	1.12148	1.17092	0.77013	1.01468	1.14643	1.09149	1.00751	1	1.16223	1.18015	1.00975	1.10883	0.97708	1.033	0.95405	0.495232	-0.0678627	0.305191
2430	H0WEJ7	wu:fc63a07	Wu:fc63a07 (Fragment)	1	1.43527	2.52378	1.63182	1.36927	1.50653	2.10565	0.807638	0.684748	1.22312	0.958235	1.91397	1.72119	1.09325	1.23738	2.36556	0.90628	0.987384	1	1.86362	1.66048	0.90517	1.53113	1.5654	0.964555	0.821588	0.495767	-0.283512	0.304722
1458	Q1LUQ3	timm44	Mitochondrial import inner membrane translocase subunit TIM44	1	0.636509	0.955287	0.645957	0.653484	0.615924	0.878438	0.740726	0.734735	0.897448	0.550985	0.682826	0.737956	0.370834	0.624954	0.806695	0.961427	0.876668	1	0.745918	0.715949	0.79097	0.657255	0.600828	0.946032	0.881137	0.495938	-0.182562	0.304572
1950	A0A8M1PAE4	selenoh	selenoprotein H	2	0.499223	1.66487	0.944959	0.892502	0.803818	1.28514	1.0477	0.83471	1.2258	1.01613	0.977546	2.42502	0.595176	0.765534	1.37711	0.978075	0.945111	1	1.03635	0.993821	1.03607	1.4729	0.912608	0.974395	1.42123	0.496905	0.507145	0.303726
1637	Q6DGJ6	prdx1	Peroxiredoxin-1	212	0.391058	0.400331	0.490815	0.384589	0.492907	0.435081	1.14513	0.856133	0.826562	0.421224	0.467783	0.473486	0.332328	0.485766	0.472553	0.943738	0.93102	1	0.427401	0.437526	0.942609	0.454164	0.430216	0.958253	1.06262	0.49703	0.0876233	0.303618
2280	Q9PW37	Type I keratin (Fragment) OS=Danio rerio OX=7955	Type I keratin (Fragment)	15	0.852839	0.520006	0.87585	0.594365	0.594859	0.403159	0.94557	1.08623	1.02919	1.02212	3.61375	0.0213282	83.7098	1.00215	1.12546	0.875585	0.938065	1	0.749565	0.530795	1.02033	1.5524	28.6125	0.937883	2.07106	0.497262	1.05037	0.303414
2431	A0A0G2KUB6	wu:fj16a03	Wu:fj16a03	1	1.60583	0.38974	1.11421	0.439894	1.1518	0.368873	0.947331	1.02752	0.88608	0.884371	0.710241	0.716627	0.788546	1.03278	0.707431	0.598811	0.708581	1	1.03659	0.653523	0.953643	0.770413	0.842918	0.769131	0.743217	0.498202	-0.428145	0.302594
163	A0A0R4IAT5	col10a1b	Collagen, type X, alpha 1b	7	0.628189	0.477643	0.462607	0.435444	0.449093	0.52257	0.60925	0.601435	0.601866	0.738639	0.678542	0.407369	5.32645	0.693157	1.30861	1.77198	1.47957	1	0.522813	0.469036	0.604184	0.608183	2.44274	1.41718	1.16329	0.498376	0.218211	0.302443
543	Q90Z10	rpl13	60S ribosomal protein L13	5	1.07749	0.760417	0.796869	0.698618	0.909983	0.769668	1.02422	1.10924	0.882736	0.85243	0.749652	0.799807	0.579272	0.783629	0.696247	1.08785	1.03167	1	0.878258	0.792756	1.0054	0.80063	0.686382	1.03984	0.911611	0.498718	-0.13351	0.302145
810	Q66HW5	zgc:92303	Caseinolytic mitochondrial matrix peptidase chaperone subunit Xa	1	2.72492	0.739235	1.14523	0.650941	0.796235	0.677449	0.752465	0.94738	0.79045	1.50722	0.937279	0.71876	0.886486	1.32646	1.00103	1.00097	0.811245	1	1.53646	0.708209	0.830098	1.05442	1.07133	0.937404	0.686264	0.499306	-0.543164	0.301633
1554	B0S5I1	DKEY-75L1.6-001	Novel protein similar to vertebrate complement component 3 (C3)	27	0.807077	0.773126	0.881492	0.739937	0.80129	0.787402	1.05181	0.918815	1.09473	0.748621	0.776211	0.842464	0.558344	0.7029	0.891979	0.827202	0.914915	1	0.820565	0.77621	1.02178	0.789098	0.717741	0.914039	0.961653	0.499413	-0.056412	0.30154
1761	Q1ECX9	pdia4	Protein disulfide-isomerase A4	12	1.2647	1.17452	1.18614	1.25611	1.22595	1.10544	0.933244	0.963249	1.0332	1.23772	1.09321	1.18158	0.880627	1.19702	1.18558	0.918766	0.865597	1	1.20845	1.19583	0.976565	1.17084	1.08774	0.928121	0.968875	0.499428	-0.0456182	0.301527
2294	B0V3H3	snrpa	U1 small nuclear ribonucleoprotein A (Fragment)	3	1.06501	0.740294	0.772892	0.762186	0.744838	0.854792	0.851659	0.891838	1.00244	0.80851	0.780494	0.757151	0.52486	0.808683	0.796909	0.939056	0.921961	1	0.859398	0.787272	0.915312	0.782052	0.710151	0.953672	0.909999	0.499511	-0.136063	0.301455
1698	B2GQZ7	pfdn6	Prefoldin subunit 6	2	0.565786	0.652391	0.796869	0.497106	0.759162	0.685725	0.704335	0.60937	0.76905	0.726661	0.719666	0.71876	0.491376	0.766926	0.615158	0.733036	0.811245	1	0.671682	0.647331	0.694252	0.721696	0.624487	0.848094	1.07446	0.499552	0.103613	0.301419
457	Q7ZVC9	smap	Small acidic protein	1	1.20646	1.23065	1.58104	0.924286	2.47549	1.2615	1.29069	1.06878	1.38362	0.932282	1.37593	1.30315	0.670515	1.04252	1.39529	0.928131	0.807219	1	1.33938	1.55376	1.2477	1.20379	1.03611	0.911783	0.898765	0.500048	-0.153985	0.300989
103	Q6NWI0	fb02d10	Tubulin alpha chain	65	0.956844	2.20817	1.89415	1.6229	2.0997	1.8018	1.55541	1.4179	1.6879	1.48926	2.50769	2.12429	1.22635	1.44616	1.4582	1.2382	1.26619	1	1.68639	1.84147	1.55373	2.04041	1.37691	1.16813	1.20993	0.500901	0.274923	0.300248
1031	A0A2R8RQB1	dnah9l	Dynein, axonemal, heavy polypeptide 9-like	1	2.6334	0.807016	1.37654	0.907758	1.24027	1.07824	1.25548	1.04259	1.66917	1.49525	0.921001	1.15172	1.02461	1.56447	1.30302	0.939056	1.21989	1	1.60565	1.07543	1.32242	1.18932	1.29737	1.05298	0.74071	0.501902	-0.433018	0.299381
72	A0A8M2BIW6	cc2d1b	coiled-coil and C2 domain-containing protein 1B isoform X1	1	1.01925	0.755121	0.877261	0.7749	0.758319	0.730652	1.02481	1.12908	0.914836	0.858419	0.775354	0.840331	1.03968	0.918641	0.973067	1.03322	1.22391	1	0.883876	0.754624	1.02291	0.824701	0.977128	1.08571	0.933051	0.502441	-0.0999729	0.298915
13	A0A8M2B749	pcmt	Protein-L-isoaspartate O-methyltransferase	3	2.00937	1.49224	1.6022	0.903944	1.21752	1.26977	1.59415	1.37188	1.64844	1.87455	1.14375	1.50577	0.841283	1.14691	1.34496	1.02074	0.963228	1	1.70127	1.13041	1.53815	1.50802	1.11105	0.994654	0.886411	0.50345	-0.173953	0.298044
2216	Q8UVK2	supt6h	Transcription elongation factor SPT6	2	1.7972	0.816548	1.45834	0.703068	3.15545	0.750751	0.852246	1.00768	1.02585	1.43935	0.959554	0.946972	0.832912	0.989627	0.75217	0.982237	0.886733	1	1.35736	1.53642	0.961925	1.11529	0.858236	0.956323	0.82166	0.504001	-0.283386	0.297569
1701	A0A8M6Z7Z9	prpf40a	pre-mRNA-processing factor 40 homolog A isoform X1	6	0.944363	0.666159	0.768661	0.551139	0.896502	0.70346	0.962592	1.17669	0.788444	0.828474	0.714525	0.609986	0.503933	0.815642	0.704635	0.945299	0.827349	1	0.793061	0.717033	0.975907	0.717662	0.674737	0.924216	0.904926	0.504165	-0.144128	0.297427
1257	A0A8M2B529	hnrnpua	heterogeneous nuclear ribonucleoprotein U isoform X2	6	0.769635	0.601555	0.676986	0.579109	0.675747	0.692819	0.906832	0.968009	0.823218	0.896349	0.729947	0.624916	0.615267	0.654184	0.640323	1.01865	0.80118	1	0.682725	0.649225	0.899353	0.750404	0.636591	0.939945	1.09913	0.506113	0.136362	0.295753
1099	Q7ZWA9	zgc:56606	Eukaryotic translation initiation factor 5	1	0.482582	0.873738	0.706604	0.797785	0.773485	0.821688	1.41865	1.63292	1.13151	0.608878	0.867882	0.906448	0.728275	0.694548	0.848638	1.40624	1.12628	1	0.687641	0.797653	1.39436	0.794403	0.757154	1.17751	1.15526	0.507522	0.208215	0.294545
879	Q9PUE4	copg2	Coatomer subunit gamma-2	5	1.06917	0.945755	1.24537	1.09592	1.30684	0.938734	1.46443	1.07909	0.959641	1.11994	1.08121	0.727291	0.703999	1.22346	0.862619	1.15964	1.0206	1	1.08677	1.11383	1.16772	0.976147	0.930027	1.06008	0.898213	0.507608	-0.15487	0.294472
824	A0A8M2B6T4	cd99	CD99 molecule isoform X4	2	0.911082	0.650273	0.834949	0.804142	0.741467	0.802772	0.783573	0.895805	0.804494	1.06204	0.789062	0.80194	1.03047	0.900547	0.911552	0.86622	1.24404	1	0.798768	0.782794	0.827957	0.884348	0.947522	1.03675	1.10714	0.508153	0.146839	0.294005
724	Q7SYK7	got2a	Aspartate aminotransferase, mitochondrial	23	0.474262	0.50412	1.67272	0.538425	1.68178	0.519023	0.93794	0.897392	1.30739	0.560967	0.712812	0.509744	0.38925	0.892195	0.52568	0.98848	0.871636	1	0.8837	0.913077	1.04757	0.594507	0.602375	0.953372	0.672748	0.508992	-0.571862	0.293289
691	A0A8M6Z1G8	ap1g1	AP-1 complex subunit gamma	1	1.28966	2.34691	1.34128	1.37308	1.69105	1.49086	1.04535	1.07354	1.4077	1.06404	1.59012	1.49937	0.998657	1.3376	1.6819	1.25797	1.10515	1	1.65928	1.51833	1.17553	1.38451	1.33938	1.12104	0.834402	0.510187	-0.261185	0.292271
465	A0A2R8PW20	tnpo2	Transportin 2 (importin 3, karyopherin beta 2b)	2	0.0416019	0.595201	0.826487	0.395396	1.35318	0.584049	1.51784	1.62816	1.29468	0.441187	1.16603	0.556666	0.406829	1.0453	0.448785	1.23924	0.719653	1	0.487763	0.777541	1.48023	0.721294	0.633639	0.986298	1.47878	0.510553	0.564407	0.291959
2178	A0A0R4IZ84	smg6	Telomerase-binding protein EST1A	3	2.17162	3.34562	3.17901	1.92104	3.39221	2.20141	1.19385	1.04339	1.95138	1.60105	3.47838	2.17974	1.29499	2.14767	2.72347	0.7424	0.976312	1	2.89875	2.50489	1.39621	2.41973	2.05538	0.906238	0.834748	0.511328	-0.260588	0.2913
2269	Q6P972	tuba2	Tubulin alpha chain	66	1.89289	0.959523	1.39628	0.9281	1.81407	1.11253	1.07529	1.17431	1.31073	1.59107	1.16603	0.676104	0.915785	1.41276	0.940912	1.13051	1.0367	1	1.41623	1.2849	1.18677	1.1444	1.08982	1.05574	0.808061	0.511406	-0.307464	0.291234
1384	B3DK37	zgc:194766	Lipase maturation factor	5	1.40614	0.603673	0.892775	0.335642	0.394326	0.682178	0.493035	0.799004	0.61524	3.39774	0.601435	0.887253	0.733298	1.66747	0.68646	1.3693	0.61397	1	0.967531	0.470715	0.63576	1.62881	1.02908	0.994425	1.68347	0.511496	0.751438	0.291158
1812	Q1ET38	ppox	Protoporphyrinogen oxidase	5	0.303694	0.571901	0.386446	0.404296	0.419603	0.527299	1.04594	0.910881	0.885411	0.457158	0.40524	0.62065	0.376694	0.528915	0.659896	1.15236	1.02462	1	0.42068	0.450399	0.94741	0.49435	0.521835	1.05899	1.17512	0.511943	0.232807	0.290778
1293	A0A8M1PFZ5	ipo7	importin-7	1	0.861159	0.616382	1.14523	0.84419	0.861956	0.835876	1.49495	1.48772	1.10208	1.27964	0.87645	0.90005	0.725764	1.0119	0.747976	1.20282	1.19472	1	0.874259	0.84734	1.36158	1.01871	0.828546	1.13252	1.16523	0.51216	0.220617	0.290595
1471	A0A8M1N247	msna	moesin	68	0.990125	1.57908	1.3991	1.06096	1.3616	1.40574	0.997222	0.986259	1.19838	1.13191	1.70064	1.68706	0.820356	1.24434	1.6763	1.00409	0.894785	1	1.32277	1.2761	1.06062	1.50654	1.247	0.966291	1.13893	0.512327	0.187674	0.290453
983	A8DZ95	dpysl2b	Dihydropyrimidinase-related protein 2	2	2.32139	1.15122	1.49219	1.60574	1.21752	1.21894	1.39106	1.31395	1.04524	1.77074	1.0795	1.2413	1.06646	1.04113	0.75217	0.986919	0.873649	1	1.65493	1.3474	1.25009	1.36385	0.953253	0.953523	0.824111	0.51239	-0.27909	0.290399
1908	A0A2R8QG06	ddx23	RNA helicase	2	0.282893	0.610028	0.351186	0.416374	0.411177	0.576955	0.789443	0.844231	0.819206	0.485106	0.490915	0.482017	0.340699	0.477415	0.521486	1.10294	0.830369	1	0.414702	0.468169	0.817626	0.486013	0.446533	0.977768	1.17196	0.513852	0.228918	0.289162
1937	F1QT63	sarnp	SAP domain-containing ribonucleoprotein	10	0.424339	0.611087	0.566975	0.555589	0.609183	0.644345	0.902723	0.718866	0.882067	0.491095	0.674258	0.603588	0.382554	0.613819	0.542457	0.868822	0.86761	1	0.534134	0.603039	0.834552	0.589647	0.512943	0.912144	1.10393	0.513861	0.14265	0.289154
1856	A0A8M9PSG6	ptprc	receptor-type tyrosine-protein phosphatase C isoform X3	4	1.08997	1.53248	1.13959	0.96052	1.08777	1.67412	0.9937	0.935478	1.13351	0.956238	1.0538	1.35647	0.761759	0.943695	1.22892	0.953103	0.99443	1	1.25402	1.2408	1.0209	1.12217	0.978124	0.982511	0.894861	0.514738	-0.160265	0.288414
311	Q7ZVX2	atp1b1a	Sodium/potassium-transporting ATPase subunit beta	14	0.366097	0.384445	0.355417	0.395396	0.376632	0.448086	0.688488	0.642695	0.64734	0.401261	0.337557	0.426564	0.28545	0.470456	0.461368	0.898476	0.786082	1	0.368653	0.406705	0.659507	0.388461	0.405758	0.894853	1.05373	0.515545	0.0755053	0.287733
1065	A0A8M1N0S4	eci2	enoyl-CoA delta isomerase 2, mitochondrial	8	0.732194	0.850438	0.741863	0.769179	0.758319	0.876073	0.863985	0.888664	0.877386	0.864407	0.741084	0.8318	0.60857	0.804507	0.904561	1.00461	0.902837	1	0.774832	0.80119	0.876678	0.81243	0.772546	0.969148	1.04853	0.51646	0.0683613	0.286963
2254	A0A8M3AT16	ftr88	tripartite motif-containing protein 16 isoform X2	5	0.628189	0.409863	0.91252	0.77045	1.05069	0.385425	2.9946	2.37162	1.02117	0.976202	0.751365	0.607854	0.539091	0.953438	0.571817	1.56492	1.18265	1	0.650191	0.735523	2.12913	0.778473	0.688115	1.24919	1.1973	0.517034	0.259785	0.286481
498	Q8AW55	strn3	Striatin, calmodulin binding protein 3	3	0.673951	1.37362	1.08459	0.813041	0.889761	1.18465	1.0119	1.0291	1.15424	1.06404	1.11891	1.45245	0.803614	0.860182	0.820676	1.00773	0.875662	1	1.04405	0.962484	1.06508	1.2118	0.828157	0.96113	1.16067	0.517311	0.214956	0.286248
963	A0A2R8QAV9	tia1l	Cytotoxic granule-associated RNA-binding protein 1,-like	1	1.40198	1.25818	1.13254	0.825119	0.743995	1.19884	1.11872	1.17589	1.19504	1.18981	0.961268	1.35007	4.12773	0.982668	1.33657	1.18722	1.46145	1	1.26424	0.92265	1.16322	1.16705	2.14899	1.21622	0.923127	0.517429	-0.115399	0.28615
491	E9QB54	dctn3	Dynactin 3 (p22)	1	1.21478	0.969055	0.878671	0.631235	0.854373	1.03332	0.876311	0.806145	0.936904	1.03409	1.11291	1.13893	0.561693	0.914466	0.866813	0.981196	0.752868	1	1.02083	0.839642	0.87312	1.09531	0.78099	0.911355	1.07296	0.518229	0.101592	0.285478
2191	Q6IQC7	tmx2b	Thioredoxin-related transmembrane protein 2-B	1	0.411859	0.610028	0.552872	0.425273	0.68333	0.529664	0.852833	0.85772	0.779081	0.546992	0.580873	0.573728	0.4152	0.704292	0.61376	0.88547	0.704555	1	0.524919	0.546089	0.829878	0.567198	0.57775	0.863342	1.08054	0.51848	0.111756	0.285268
571	A0A2R8Q2N0	aldh1l1	10-formyltetrahydrofolate dehydrogenase	4	1.02341	0.818666	1.23127	0.895044	0.952112	0.884349	1.14748	1.08306	1.1061	1.06404	1.49245	0.949105	0.585968	0.931168	0.84724	1.05663	0.944104	1	1.02445	0.910502	1.11221	1.16853	0.788125	1.00025	1.14065	0.518508	0.189851	0.285244
385	A3KPZ2	cratb	Carnitine O-acetyltransferase b	1	1.15653	0.894919	0.887133	1.18619	0.981602	0.560403	1.51902	1.35759	1.42709	1.83262	0.61857	1.2541	0.690606	0.746048	0.504709	1.14247	0.715627	1	0.979529	0.909398	1.43457	1.2351	0.647121	0.9527	1.26091	0.518707	0.334465	0.285078
1208	B2GP20	gna11b	Guanine nucleotide-binding protein (G protein), alpha 11b (Gq class)	5	1.78888	2.89128	2.01826	1.69919	2.11908	2.48989	1.05357	0.987052	1.78018	1.36349	2.29008	2.11362	0.938386	1.57561	1.94334	1.04259	1.02161	1	2.23281	2.10272	1.2736	1.9224	1.48578	1.0214	0.860977	0.519296	-0.215953	0.284585
2273	Q6IQA8	zgc:65894	Tubulin beta chain	68	5.27928	1.62674	4.0196	3.29857	2.33731	1.71313	1.90464	2.33909	1.4311	4.68736	1.85914	1.17518	1.8232	2.48451	0.935319	1.48116	1.16654	1	3.64188	2.44967	1.89161	2.57389	1.74767	1.2159	0.70675	0.520406	-0.500728	0.283657
2116	Q4KMI5	zgc:110115	Splicing factor U2AF subunit	2	0.728033	0.916101	0.746095	0.614707	0.704394	0.736564	0.859289	1.02117	0.919517	0.662779	0.750508	0.819003	0.458729	0.766926	0.62774	0.930732	0.88774	1	0.796743	0.685222	0.933325	0.744097	0.617799	0.939491	0.933923	0.52168	-0.0986243	0.282596
2277	Q5CZU4	zgc:113403	Tumor protein p53-inducible protein 11	2	0.636509	0.557074	0.791227	0.495199	0.714505	0.594689	0.862224	0.785516	0.759019	0.628841	0.644272	0.556666	0.503096	0.723778	0.560632	0.932293	0.832382	1	0.661603	0.601464	0.802253	0.609926	0.595835	0.921558	0.921891	0.522695	-0.117331	0.281752
1580	F1QFR4	nol10	Nucleolar protein 10	1	1.04837	1.06649	1.11421	0.595637	1.04311	1.54643	0.939701	0.882317	1.21577	1.35351	0.772784	0.641979	0.731623	1.00215	0.898969	0.727833	1.02764	1	1.07635	1.06173	1.0126	0.922756	0.877582	0.918493	0.857298	0.522704	-0.222132	0.281744
2297	F1RCX6	u2surp	U2 snRNP-associated SURP domain-containing (Fragment)	1	0.890281	0.595201	0.607877	0.696075	0.740625	0.773214	0.962592	1.22747	1.03454	0.828474	0.704244	0.776346	0.500584	0.655576	0.673877	1.50301	1.06992	1	0.697786	0.736638	1.07487	0.769688	0.610012	1.19098	1.10304	0.522934	0.141489	0.281553
1156	Q6TGN4	lgals3l	Galectin	5	1.09829	1.22429	1.26653	1.89816	1.16023	1.35253	1.54954	1.3449	1.33614	1.19779	1.17117	1.41193	1.17696	1.21233	1.40787	1.18253	2.02207	1	1.19637	1.47031	1.41019	1.2603	1.26572	1.40154	1.05343	0.522982	0.0750998	0.281513
1809	A5PLC8	ptmab	Prothymosin alpha-B	15	1.52679	2.32255	2.87014	1.48432	2.94396	2.50408	1.30419	1.14019	1.74407	1.59905	3.07057	3.51062	1.75623	2.82134	3.42251	1.06808	1.32255	1	2.23983	2.31079	1.39615	2.72675	2.6667	1.13021	1.21739	0.523428	0.283795	0.281143
924	B0R0D7	coro1ca	Coronin-1C-A	16	0.894441	1.04425	1.00984	0.795242	1.07681	1.04159	0.822312	0.772027	0.878055	0.89036	1.18402	1.07707	0.68056	1.07592	1.11847	0.969751	0.949137	1	0.982842	0.971216	0.824131	1.05048	0.958317	0.972962	1.06882	0.524129	0.0960235	0.280562
1998	F1QCW3	si:ch211-107o10.3	Si:ch211-107o10.3	2	0.619868	0.708522	0.564155	1.85366	0.678274	0.626611	0.898028	0.881523	0.906811	0.700709	0.62371	0.667573	0.488028	0.76971	0.770345	0.978075	1.0367	1	0.630848	1.05285	0.895454	0.663997	0.676028	1.00493	1.05255	0.52439	0.073884	0.280346
2220	Q503H9	zgc:110584	Transcription initiation factor IIA subunit 2	1	0.819558	0.97435	0.813793	0.743116	0.867011	0.932823	0.867506	0.872795	1.00445	0.880378	0.974119	0.880854	0.572575	0.876885	0.877998	1.08993	1.01355	1	0.869234	0.84765	0.914916	0.911784	0.775819	1.03449	1.04895	0.524701	0.0689478	0.280088
1527	A0A8M3BE96	nhlrc2	NHL repeat-containing protein 2	1	0.719713	1.01777	0.739043	0.608351	0.76506	0.837058	0.822312	0.853752	0.894773	1.03609	0.796773	0.891519	0.679723	0.746048	0.838851	1.10502	0.76092	1	0.825509	0.736823	0.856946	0.908127	0.754874	0.955312	1.10008	0.525077	0.13761	0.279777
1879	A0A2R8QE52	rnaseh2b	Ribonuclease H2 subunit B	2	0.104005	0.26371	0.125524	0.117602	0.172728	0.237639	0.369189	0.378476	0.407262	0.191647	0.177346	0.23461	0.106311	0.240795	0.258646	0.653437	0.512312	1	0.164413	0.17599	0.384976	0.201201	0.201918	0.721917	1.22375	0.525161	0.291313	0.279707
961	F1R253	clasp1a	Cytoplasmic linker-associated protein 1a	1	1.69736	0.886447	1.0042	0.711967	1.00519	1.14209	0.982548	1.19176	0.837931	1.74878	1.22086	1.2541	0.589317	1.4392	0.641721	0.890672	0.790108	1	1.196	0.953083	1.00408	1.40791	0.890081	0.893594	1.17718	0.525661	0.23534	0.279294
2046	A0A8M1PEA7	spcs3	Signal peptidase complex subunit 3	1	0.790436	0.798543	0.816614	0.732309	0.920094	0.845334	1.12752	1.17827	0.992409	1.09598	0.822475	0.720893	0.79022	0.789196	0.750772	0.980676	0.817284	1	0.801865	0.832579	1.0994	0.879783	0.776729	0.932653	1.09717	0.525873	0.133789	0.279119
1143	F8WK50	im:7141769	Flightless I	10	1.11909	1.38845	1.23409	0.98849	1.3001	1.3549	1.15276	1.24651	1.11278	1.22574	1.29883	1.41619	0.786872	1.31533	1.26946	1.02542	0.96826	1	1.24721	1.21449	1.17069	1.31359	1.12389	0.997893	1.05322	0.526275	0.0748072	0.278787
1224	Q7ZUM5	zgc:55743	Heat shock 70 kDa protein 4	20	0.615708	0.589905	0.668523	0.617886	0.652154	0.650257	0.882767	0.835503	0.771057	0.676753	0.603148	0.661174	0.502259	0.720994	0.685062	0.935934	0.813258	1	0.624712	0.640099	0.829776	0.647025	0.636105	0.916397	1.03572	0.526477	0.0506299	0.278621
2411	A0A8M1RJX9	lrrc8da	volume-regulated anion channel subunit LRRC8D	7	1.16901	2.39139	1.26371	1.16521	1.24701	1.92831	1.06237	1.09893	1.43311	0.902338	1.28597	1.69346	0.622801	1.03278	1.50294	1.21687	0.956182	1	1.60804	1.44684	1.19814	1.29392	1.05284	1.05768	0.80466	0.527279	-0.313549	0.27796
1675	E7FAY9	phldb1b	Pleckstrin homology-like domain, family B, member 1b	1	3.97298	0.801721	1.67695	1.05969	1.67841	0.897354	1.11813	1.28777	1.12482	2.17	1.28426	0.887253	0.847143	1.41693	0.857026	1.05975	0.906863	1	2.15055	1.21182	1.17691	1.44717	1.04037	0.988873	0.672931	0.527905	-0.57147	0.277444
2321	Q6P267	zgc:73362	UBX domain protein 4	1	0.503383	0.970114	0.605056	0.713239	0.701866	1.00021	0.979026	0.851372	1.03721	0.630838	0.811337	1.00456	0.56253	0.71821	0.922736	1.02386	0.754881	1	0.692851	0.805106	0.955871	0.815578	0.734492	0.926246	1.17713	0.52868	0.235277	0.276807
1128	F1R362	fech	Ferrochelatase	33	0.578266	0.473407	0.523254	0.441165	0.52324	0.553309	0.964353	1.20049	0.824556	0.660783	0.505479	0.526806	0.414363	0.609644	0.567623	1.17577	0.940078	1	0.524976	0.505905	0.996466	0.564356	0.530543	1.03862	1.07501	0.52946	0.104355	0.276166
2285	E7F0I7	hck	Tyrosine-protein kinase	3	1.17317	0.954228	0.997143	0.640135	0.836679	1.0014	0.562881	0.836297	0.874042	1.09997	0.972405	0.848862	0.806125	0.856007	0.708829	0.935414	0.84446	1	1.04151	0.82607	0.75774	0.973747	0.79032	0.926625	0.934933	0.530074	-0.0970647	0.275663
2432	A0A0G2KJT5	wu:fu71h07	Wu:fu71h07	2	1.31878	1.07284	1.07613	0.930007	1.12568	1.13381	0.979026	1.13067	1.076	1.0321	0.924428	1.25197	0.626149	1.52968	1.19816	1.22519	0.986377	1	1.15592	1.06317	1.0619	1.0695	1.11799	1.07052	0.925237	0.531044	-0.112105	0.27487
228	E7F602	lppr3b	Mediator of RNA polymerase II transcription subunit 16	1	0.624029	0.657686	0.598004	0.721502	0.594017	0.66208	0.79179	0.752984	0.768382	0.594904	0.662264	0.543869	1.00033	0.636089	1.83009	0.945299	1.18365	1	0.626573	0.6592	0.771052	0.600346	1.1555	1.04298	0.958141	0.532032	-0.0616894	0.274062
814	Q6NYB2	ctnna1	Catenin (cadherin-associated protein), alpha 1	1	1.54759	1.03154	1.32153	0.77045	1.2032	1.19056	1.13046	1.40679	0.87538	1.5212	1.1112	0.688901	0.864722	1.268	0.982854	0.965068	1.09609	1	1.30022	1.05474	1.13754	1.1071	1.03853	1.02039	0.85147	0.532322	-0.231973	0.273826
2326	A0A0R4IP04	ogt.1	UDP-N-acetylglucosamine--peptide N-acetylglucosaminyltransferase 110 kDa subunit	2	0.823718	0.828198	0.684038	0.573388	0.690913	0.802772	0.873376	0.960868	0.863343	0.660783	0.767643	0.782745	0.442825	0.659751	0.819278	1.06496	0.774004	1	0.778651	0.689024	0.899196	0.737057	0.640618	0.94632	0.946582	0.532342	-0.0792008	0.273809
2097	A0A8M9PI94	spna2	spectrin alpha chain, non-erythrocytic 1 isoform X5	461	0.378577	0.300778	0.324389	0.305129	0.337031	0.34641	0.825246	0.810906	0.759688	0.427213	0.314425	0.345517	0.31726	0.416172	0.38727	1.05299	0.806213	1	0.334581	0.329523	0.798613	0.362385	0.373567	0.953068	1.0831	0.532634	0.115166	0.273571
2343	A0A8M3ARX7	matr3l1.1	uncharacterized protein LOC556124 isoform X1	1	2.40043	1.27513	1.70516	1.35973	1.22005	1.26504	1.32591	1.36553	1.22446	1.75876	1.57727	1.32661	1.38707	1.60623	1.3142	1.12843	1.30242	1	1.79357	1.28161	1.3053	1.55421	1.43583	1.14362	0.866547	0.532681	-0.206651	0.273532
1075	Q58EG2	erlin1	Erlin-1	5	0.757155	1.13427	0.978808	0.942085	0.907455	1.06287	0.800008	0.775994	1.03053	0.698713	0.931282	0.959769	0.569226	0.839304	1.03458	1.01397	0.923974	1	0.956745	0.970805	0.868843	0.863254	0.814371	0.979315	0.902283	0.532865	-0.148348	0.273382
862	A0A8M2B3J4	cltcb	Clathrin heavy chain	24	1.19397	0.813371	0.897006	0.688447	0.880493	0.837058	0.764204	0.843438	0.855987	0.976202	0.843894	0.829667	0.606896	0.88106	0.808093	0.938015	0.911896	1	0.968117	0.801999	0.821209	0.883254	0.76535	0.94997	0.912342	0.533047	-0.132353	0.273234
409	A0A8M2BFC0	mcm3ap	germinal-center associated nuclear protein	1	1.14405	0.52742	0.881492	0.663655	1.00688	0.659715	1.10581	1.24254	1.34283	1.34352	1.06493	0.680369	0.623638	1.08149	0.796909	0.949461	0.982351	1	0.850988	0.77675	1.23039	1.02961	0.834013	0.977271	1.2099	0.533483	0.274886	0.272879
1940	A4QNS8	sb:cb37	Sb:cb37 protein (Fragment)	34	0.316174	0.181102	0.283488	0.202784	0.267097	0.197442	0.215409	0.188841	0.199953	0.517047	0.198765	0.277267	0.267034	0.247755	0.359308	0.18573	0.240555	1	0.260255	0.222441	0.201401	0.331026	0.291366	0.475428	1.27193	0.53361	0.347021	0.272776
731	A7E2P8	atp5pd	ATP synthase peripheral stalk subunit d	16	0.611548	0.778421	0.633264	0.621064	0.694283	0.731834	0.726639	0.763299	0.902798	0.503073	0.622853	0.727291	0.380042	0.643049	0.750772	0.923969	0.900824	1	0.674411	0.682394	0.797579	0.617739	0.591288	0.941598	0.915969	0.533662	-0.12663	0.272734
358	Q6DGB7	rac3	Rac family small GTPase 3a	8	1.04837	1.43187	1.21998	0.964334	1.39699	1.28633	1.53369	1.3441	1.29401	1.17783	1.12491	1.16879	0.772641	1.07592	0.830463	1.1175	0.989397	1	1.23341	1.21588	1.3906	1.15717	0.893009	1.03563	0.938192	0.533823	-0.0920445	0.272603
396	Q6P969	zgc:73138	Elongation factor 1-alpha	59	5.91163	1.3016	3.82074	1.44873	6.00336	1.45303	1.41571	1.5869	1.54746	3.54347	3.02174	1.46738	1.47162	3.62585	1.25408	1.14976	0.872642	1	3.67799	2.96837	1.51669	2.67753	2.11718	1.00747	0.727987	0.533851	-0.458015	0.27258
1253	F6PE75	hnrnpl	Heterogeneous nuclear ribonucleoprotein L	17	0.345296	0.614264	0.478121	0.401753	0.486167	0.639616	0.510056	0.562556	0.601866	0.473128	0.548317	0.588658	0.325631	0.487158	0.570419	0.698179	0.627054	1	0.479227	0.509179	0.558159	0.536701	0.461069	0.775078	1.11993	0.53467	0.163409	0.271914
1993	A0A8M9PGF3	sh3kbp1	SH3 domain-containing kinase-binding protein 1 isoform X3	2	1.56839	0.946814	1.28627	0.843554	1.231	1.06524	0.872202	1.00054	1.09272	1.18781	1.11034	1.13466	0.674701	1.27914	0.792714	0.952582	0.825336	1	1.26716	1.0466	0.988488	1.14427	0.915518	0.925973	0.90302	0.534724	-0.147169	0.271871
331	A0A8M1N1Q9	snrnp70	U1 small nuclear ribonucleoprotein 70 kDa	8	0.599067	0.672513	0.54582	0.543511	0.521555	0.689272	0.725465	0.761712	0.801819	0.52104	0.525185	0.654776	0.367486	0.58459	0.749374	0.987439	0.914915	1	0.6058	0.584779	0.762999	0.567	0.56715	0.967452	0.935952	0.535057	-0.0954931	0.2716
1674	Q6P7E2	zgc:66013	Pleckstrin	22	1.39782	3.98424	2.87014	2.0628	2.57491	2.74881	1.24785	1.09258	1.77483	2.08017	3.43383	5.04412	1.4599	2.17133	4.43752	0.986919	0.967254	1	2.75074	2.46217	1.37175	3.51937	2.68959	0.984724	1.27943	0.536421	0.355501	0.270494
740	Q6DRD1	atp5o	ATP synthase subunit O, mitochondrial	10	0.349456	0.749826	0.607877	0.565124	0.643729	0.72947	0.934418	0.873589	0.975691	0.578933	0.650269	0.731557	0.371671	0.613819	0.717218	1.03582	0.896798	1	0.569053	0.646107	0.927899	0.653587	0.567569	0.97754	1.14855	0.536619	0.199816	0.270334
1445	Q7ZTX7	zgc:56551	Microfibrillar-associated protein 1	2	0.407699	0.671454	0.555692	0.467864	0.622664	0.766121	0.780051	0.799004	0.845955	0.525033	0.759933	0.563064	0.897369	0.640265	0.585798	0.974953	0.798161	1	0.544948	0.618883	0.808337	0.61601	0.707811	0.924371	1.1304	0.537413	0.176834	0.269692
442	A0A0F6N3X3	rac1b	Rac family small GTPase 1b	6	1.59335	1.35985	1.29756	1.48687	1.30262	1.37027	1.55893	1.66387	1.19771	1.3595	1.44533	1.22211	1.00787	1.45173	1.43164	1.17681	0.996443	1	1.41692	1.38659	1.4735	1.34231	1.29708	1.05775	0.947343	0.538471	-0.0780415	0.268838
618	A5WV15	acsl4b	Acyl-CoA synthetase long chain family member 4b	2	0.357776	0.823961	0.592362	0.359162	0.636145	0.893807	0.78416	0.852166	0.999097	0.511058	0.723093	0.889386	0.44115	0.609644	0.566225	1.079	0.914915	1	0.591367	0.629705	0.878474	0.707846	0.539006	0.997973	1.19697	0.538741	0.259382	0.26862
354	A9JTF6	fb79b01	Zgc:175096 protein	2	0.578266	0.672513	0.444272	0.398574	0.426344	0.709371	0.675575	0.753778	0.851305	0.485106	0.481491	0.580127	0.443662	0.544225	0.750772	0.975994	0.880694	1	0.565017	0.51143	0.760219	0.515575	0.579553	0.952229	0.912494	0.538921	-0.132114	0.268475
721	Q7ZTW9	asns	Asparagine synthetase [glutamine-hydrolyzing]	1	0.241291	0.212874	0.198865	0.303222	0.197163	0.189166	0.244757	0.247556	0.226703	0.213606	0.204762	0.209016	0.16742	0.239403	0.254452	0.340765	0.290881	1	0.217677	0.22985	0.239672	0.209128	0.220425	0.543882	0.960729	0.538961	-0.0577985	0.268443
471	A0A8M1PFH3	ube2d3	ubiquitin-conjugating enzyme E2 D3	1	1.86377	1.42869	1.73478	1.85684	1.93287	1.67057	1.33941	1.47978	1.28197	2.1161	1.56013	1.76811	1.14934	1.76212	1.41486	1.09409	1.15849	1	1.67574	1.82009	1.36706	1.81478	1.44211	1.08419	1.08297	0.539038	0.114992	0.268381
278	Q4G5W4	rtn3	Reticulon 3	4	0.64483	0.812311	0.643136	0.678276	0.604127	0.759027	0.714313	0.825982	0.741632	0.588915	0.711955	0.66544	4.03481	0.65836	0.836055	0.970791	1.35476	1	0.700092	0.680477	0.760642	0.655437	1.84308	1.10852	0.936214	0.539238	-0.0950894	0.268219
444	Q6DHM9	rhoab	Rho-related GTP-binding protein RhoA-B	5	1.64744	1.75171	2.07045	1.55806	2.12329	1.71195	2.26268	1.96141	1.60899	1.41539	2.16756	1.27329	1.03047	1.79274	1.41906	1.18305	1.0206	1	1.8232	1.79777	1.94436	1.61875	1.41409	1.06788	0.887863	0.539668	-0.171591	0.267873
1221	Q1JQ69	hbaa1	Hbaa1 protein	1378	0.682271	0.397154	1.02817	0.649034	1.15264	0.446904	3.02219	2.38511	1.05059	1.086	0.801913	0.663307	0.557507	1.0634	0.62075	1.49208	1.14843	1	0.702532	0.749528	2.15263	0.850406	0.747218	1.2135	1.21049	0.539748	0.275588	0.267809
1719	Q9PTP1	pcna	Proliferating cell nuclear antigen	1	1.28966	0.565547	0.960473	0.671283	0.861113	0.594689	0.962592	0.956901	0.863343	0.848437	0.69739	0.838198	0.523186	0.98406	0.55504	0.919806	0.879688	1	0.93856	0.709029	0.927612	0.794675	0.687428	0.933165	0.846696	0.539847	-0.240083	0.26773
1962	A0A0R4IXC2	sept9b	Septin 9b	3	1.67656	3.21112	2.37791	1.98969	2.14941	3.444	1.13515	1.05211	1.78821	1.22774	2.55481	2.27785	1.59383	1.69949	2.62141	0.990561	1.18265	1	2.42186	2.5277	1.32516	2.02013	1.97158	1.05774	0.834124	0.539858	-0.261666	0.26772
1272	F1QKJ8	hpf1	Histone PARylation factor 1	1	2.44619	0.993414	1.55566	0.792699	1.00772	0.96238	1.28306	1.46392	1.12348	1.87255	0.962981	1.14319	0.492213	1.062	1.19676	1.31936	1.38999	1	1.66509	0.920934	1.29015	1.32624	0.916993	1.23645	0.796499	0.539867	-0.328255	0.267713
2487	Q7ZVC7	zgc:77734	Zgc:77734	5	1.2023	0.811252	1.34551	0.898859	1.20825	0.8276	1.1692	1.1148	0.958304	1.2477	1.16517	1.27329	1.13594	1.19284	1.33098	1.0634	1.10313	1	1.11969	0.978238	1.08077	1.22872	1.21992	1.05551	1.09738	0.540068	0.134066	0.267551
2086	A0A0R4IHT0	slc25a12	Solute carrier family 25 member 12	6	0.366097	0.386563	0.399139	0.386496	0.388428	0.386607	0.723705	0.682367	0.626609	0.36932	0.414664	0.40097	0.296333	0.403645	0.454378	0.775176	0.707575	1	0.383933	0.387177	0.67756	0.394985	0.384785	0.827584	1.02879	0.540207	0.0409422	0.267439
1920	A0A0R4ILV0	rbm34	RNA-binding motif protein 34 (Fragment)	3	1.15237	0.723349	0.741863	0.631235	0.711977	0.705824	0.917397	0.906914	0.852643	0.876385	0.788205	0.639846	0.560855	0.778061	0.739587	0.996284	0.981345	1	0.872528	0.683012	0.892318	0.768145	0.692835	0.992543	0.880367	0.540325	-0.183823	0.267345
2154	Q5XJR9	fc51b01	SWI/SNF-related matrix-associated actin-dependent regulator of chromatin subfamily B member 1	1	1.16485	0.869502	1.11562	1.46271	1.00604	1.63392	0.953201	0.810906	0.841943	1.31957	0.958697	1.14959	0.596851	0.904722	1.17579	0.831364	0.752868	1	1.04999	1.36756	0.868683	1.14262	0.892454	0.86141	1.08822	0.540527	0.121968	0.267183
1282	B2GRT3	hsd17b10	Hydroxysteroid (17-beta) dehydrogenase 10	4	0.703072	0.68734	0.627622	0.608351	0.678274	0.60533	0.70727	0.755365	0.725582	0.77058	0.544033	0.546002	0.439476	0.609644	0.626342	0.84385	0.786082	1	0.672678	0.630652	0.729406	0.620205	0.558487	0.876644	0.921994	0.541048	-0.117171	0.266765
783	A2CE70	chp1	Calcineurin-like EF-hand protein 1	2	0.765475	0.476584	0.590952	0.488206	0.508074	0.524935	0.820551	0.895012	0.753001	0.648805	0.564595	0.394572	0.445336	0.599901	0.634731	1.09773	0.946117	1	0.611004	0.507071	0.822854	0.53599	0.559989	1.01462	0.877229	0.541247	-0.188974	0.266605
379	B0S5N7	blvra	Biliverdin reductase A	11	1.15237	1.16604	1.3173	0.90903	1.19225	1.1078	1.43802	1.34728	1.26191	1.13191	1.41791	1.28182	1.03884	1.16918	1.1716	0.991081	1.00852	1	1.21191	1.06969	1.34907	1.27722	1.12654	0.999867	1.05389	0.541801	0.0757266	0.26616
580	Q6DRD2	wu:fc85c10	26S protease regulatory subunit 10B	9	0.732194	0.955287	0.897006	0.721502	0.921779	0.987208	0.90918	0.939445	0.937573	0.970213	0.971549	0.812604	0.821193	0.864358	0.796909	1.05715	0.901831	1	0.861495	0.87683	0.928732	0.918122	0.827486	0.986328	1.06573	0.542312	0.0918424	0.265751
2121	A5PL57	gb:ai721528	SRCR domain-containing protein (Fragment)	8	1.45607	0.73394	1.27499	0.829569	1.06586	1.02031	0.852833	0.973563	1.0312	1.22973	0.878163	0.863792	0.612755	0.913074	0.760558	0.718469	0.696503	1	1.155	0.971913	0.952531	0.990563	0.762129	0.804991	0.857631	0.54315	-0.22157	0.26508
1361	Q6NUU4	lamc1	Lamc1 protein	1	1.04005	0.647096	1.12549	0.843554	1.94467	0.886714	1.41395	1.35045	1.02852	0.892356	1.42477	0.942706	0.99782	1.2179	0.725606	0.910442	0.701536	1	0.937544	1.22498	1.26431	1.08661	0.980441	0.870659	1.159	0.543383	0.212875	0.264894
1006	A0A8M2BFS1	dnaja3a	dnaJ homolog subfamily A member 3, mitochondrial isoform X1	1	1.28966	0.532715	0.637495	0.696711	0.688385	0.858339	0.965526	0.914055	0.804494	1.64098	0.921857	0.65051	0.85384	0.925601	0.908756	0.805351	0.868616	1	0.819956	0.747812	0.894692	1.07111	0.896065	0.891322	1.30631	0.543434	0.385494	0.264853
1597	Q7SXG5	nme2	Nucleoside diphosphate kinase	18	1.21894	0.795366	1.13536	1.04761	1.14253	0.787402	1.11578	1.01244	0.929548	1.49924	0.961268	1.10053	0.793569	1.04252	0.960485	1.05819	1.04475	1	1.04989	0.992515	1.01926	1.18701	0.932191	1.03432	1.13061	0.543531	0.177101	0.264776
888	A0A8M6YUY1	col12a1b	collagen alpha-1(XII) chain isoform X1	5	1.73064	0.843025	1.03804	0.717688	0.869539	0.757845	0.966113	0.799004	0.942254	0.920305	1.34166	0.695299	9.08335	0.964573	1.0989	1.01605	1.94759	1	1.2039	0.781691	0.902457	0.985755	3.7156	1.32122	0.8188	0.543864	-0.288417	0.26451
796	Q9PUC1	calr	Calreticulin	18	0.287053	1.03154	0.902648	0.93255	1.03637	0.941099	0.669706	0.699823	0.886749	0.776569	1.00496	0.91498	0.719067	0.864358	0.78852	0.960386	0.789102	1	0.740414	0.970006	0.752092	0.898837	0.790648	0.916496	1.21397	0.543867	0.279728	0.264507
648	A0A8N7UYF6	zgc:154169	all-trans-13,14-dihydroretinol saturase precursor	5	0.495063	0.718054	0.61916	0.540332	0.659738	0.632522	0.752465	0.743463	0.788444	0.509062	0.5843	0.599322	0.380879	0.599901	0.652906	0.847491	0.777024	1	0.610759	0.610864	0.761457	0.564228	0.544562	0.874838	0.923815	0.544188	-0.114324	0.264251
1726	E7F4W3	si:dkey-11k2.7	Prostaglandin reductase 1	1	1.37286	2.66781	2.48228	2.84405	2.38702	2.33383	1.92284	1.32268	2.27171	1.70885	3.19052	2.81745	1.36531	2.36481	2.50956	1.31208	0.961215	1	2.17432	2.52164	1.83908	2.57227	2.07989	1.0911	1.18303	0.544192	0.242481	0.264248
569	Q7SXW6	actr2a	Actin-related protein 2-A	12	1.06917	1.30372	1.48091	1.27963	1.48041	1.21066	1.17272	1.01165	0.930885	1.15986	1.68008	1.39486	0.914948	1.24852	1.36593	1.00565	0.942091	1	1.2846	1.32357	1.03842	1.4116	1.17646	0.98258	1.09886	0.54435	0.136014	0.264122
105	A0A8M3AT40	myh10	myosin-10 isoform X2	69	0.985965	0.811252	1.0451	0.923015	1.01952	1.03568	1.17976	1.23223	1.13619	1.07402	0.959554	0.966167	0.689768	0.851831	0.761957	1.2049	1.06388	1	0.947438	0.992738	1.18273	0.999914	0.767852	1.08959	1.05539	0.544803	0.0777727	0.263761
2272	Q6NW90	Tubb5	Tubulin beta chain	71	2.97454	0.925633	1.93787	1.11626	2.20502	1.00494	1.18211	1.19335	1.12214	2.14804	1.31339	1.02802	0.998657	1.50601	0.81089	1.04259	0.964234	1	1.94601	1.44208	1.16587	1.49648	1.10519	1.00227	0.769	0.544853	-0.378945	0.263721
165	A0A8M2B242	cops4	COP9 signalosome complex subunit 4	1	1.20646	0.662982	0.76443	0.765365	0.629405	0.708189	0.710792	0.789483	0.724245	1.00215	0.546603	0.656908	0.982753	0.796156	0.822074	1.01189	1.04073	1	0.877956	0.700986	0.741507	0.735222	0.866994	1.01754	0.837425	0.544883	-0.255968	0.263696
1019	A0A8M9Q8K0	map2k6	dual specificity mitogen-activated protein kinase kinase 6 isoform X1	7	1.10245	1.53884	1.0733	0.884874	1.10546	1.3549	1.02363	0.97277	1.15826	0.92829	1.1883	1.24343	0.736646	0.940911	1.27086	0.904719	0.826343	1	1.2382	1.11508	1.05155	1.12001	0.982806	0.910354	0.904548	0.545573	-0.14473	0.263147
1990	A0A8M9Q129	shank1	SH3 and multiple ankyrin repeat domains protein 1 isoform X4	1	1.46855	0.889624	1.91954	0.727224	2.33562	1.06642	5.50614	3.01194	2.01357	1.38145	1.44019	0.70383	1.14515	1.86373	0.787122	1.34641	1.25612	1	1.4259	1.37642	3.51055	1.17516	1.26533	1.20085	0.82415	0.545766	-0.279021	0.262993
2503	A0A2R8QJT0	zc3h7bb	Zinc finger CCCH-type containing 7Bb	3	0.919402	0.552838	0.609287	0.472314	0.587276	0.633705	1.01542	0.603816	0.573778	0.75461	0.470353	0.577994	0.426083	0.551185	0.529874	0.731995	0.601892	1	0.693842	0.564432	0.731004	0.600986	0.502381	0.777962	0.86617	0.545864	-0.207277	0.262916
1531	A7YYJ8	nme3	NME/NM23 nucleoside diphosphate kinase 3	5	0.790436	0.659804	0.930855	1.25675	1.20825	0.764938	1.47969	1.56944	1.10944	0.954242	0.951843	0.701698	0.53658	0.904722	0.843046	1.0275	1.00751	1	0.793699	1.07665	1.38619	0.869261	0.761449	1.01167	1.0952	0.545864	0.131198	0.262915
493	A0A8M2B6W0	pkn1a	Protein kinase C	2	0.736354	1.27301	1.28063	0.795878	1.28577	1.13736	2.00383	1.77019	1.27529	1.32157	1.15661	1.18158	0.723252	1.01468	0.857026	1.39116	1.13031	1	1.09666	1.073	1.6831	1.21992	0.864987	1.17382	1.11239	0.546531	0.153661	0.262385
1302	B0S5J9	impa1	Inositol-1-monophosphatase (Fragment)	2	1.70152	1.30902	1.42731	1.19127	1.48631	1.29342	1.23024	1.10607	1.22045	1.31358	1.63981	1.88115	0.913274	1.36404	1.49735	0.979115	0.902837	1	1.47928	1.32367	1.18559	1.61151	1.25822	0.960651	1.08939	0.547301	0.123517	0.261773
355	Q7SY36	Tcfubf	Zgc:63557	7	0.586587	0.512593	0.493635	0.554953	0.49712	0.576955	0.702575	0.690302	0.692145	0.586919	0.519187	0.554533	0.497236	0.538658	0.556438	0.934374	0.962221	1	0.530938	0.543009	0.695007	0.553546	0.530777	0.965532	1.04258	0.547473	0.0601598	0.261637
1911	B0S6Z1	si:ch211-194i4.1	RNA helicase	17	1.46023	0.55072	0.739043	0.43163	0.52324	0.595872	0.793551	0.85772	0.796469	0.930286	0.554314	0.680369	0.459567	0.949263	0.785724	1.07068	0.856538	1	0.916663	0.516914	0.815913	0.721656	0.731518	0.975739	0.787265	0.549057	-0.345079	0.260382
1101	Q7ZUP4	zgc:77429	Eukaryotic translation initiation factor 5A	8	1.05253	1.08979	1.22704	1.32922	1.2487	0.993119	1.24785	1.18621	1.13953	0.998161	1.20544	1.43112	1.03549	1.12186	1.3855	1.23872	1.15849	1	1.12312	1.19035	1.1912	1.21157	1.18095	1.1324	1.07876	0.550381	0.109373	0.259336
831	F2Z4U5	rad9a	Cell cycle checkpoint control protein	1	0.969324	0.575078	0.705193	0.772993	0.543462	0.711736	0.656793	0.854546	0.928879	1.48526	0.686253	0.654776	0.91997	0.826777	0.615158	1.11438	0.903844	1	0.749865	0.676064	0.813406	0.942097	0.787302	1.00607	1.25636	0.550763	0.329244	0.259036
2164	A0A2R8Q8I4	sco1	Synthesis of cytochrome C oxidase 1	4	1.3895	0.875856	1.00137	1.06795	0.917566	0.986026	1.03244	1.19176	1.01515	1.10996	0.91072	0.919245	0.646239	1.02025	0.803899	0.909922	1.01355	1	1.08891	0.990514	1.07978	0.979973	0.823462	0.974492	0.899957	0.551425	-0.152072	0.258514
2478	Q7SY50	zgc:63505	Zgc:63505	2	0.586587	0.614264	0.605056	0.50092	0.502176	0.630158	0.793551	0.901359	1.02852	0.688731	0.571449	0.356181	0.368323	0.48855	0.532671	0.826681	0.789102	1	0.601969	0.544418	0.907811	0.538787	0.463181	0.871928	0.895041	0.553134	-0.159974	0.25717
986	B0V1L8	dpp9	Dipeptidyl-peptidase 9	1	0.698912	0.875856	1.0592	1.10673	1.10715	0.976567	1.2138	1.05053	0.898786	0.98219	0.867882	1.00029	0.557507	1.00355	0.873803	0.942177	0.911896	1	0.87799	1.06348	1.05437	0.950122	0.811619	0.951358	1.08216	0.55451	0.113909	0.256091
1214	Q32PN9	gnl3	Guanine nucleotide-binding protein-like 3	1	0.449301	0.509416	0.761609	0.483756	0.785281	0.675085	0.962005	0.977531	0.805162	0.548989	0.691393	0.684635	0.481331	0.812858	0.62075	0.985358	0.758907	1	0.573442	0.648041	0.914899	0.641672	0.638313	0.914755	1.11898	0.55597	0.16219	0.254948
2230	A0A0R4ITC5	trrap	Transformation/transcription domain-associated protein	1	0.898601	0.980705	0.913931	0.843554	1.03047	1.26268	0.985483	0.875176	0.964991	0.962227	1.13861	0.857393	3.99044	1.04391	0.91994	1.00305	1.47453	1	0.931079	1.04557	0.941883	0.986078	1.98476	1.15919	1.05907	0.556553	0.0827988	0.254494
1769	A0A8M1RRH3	iws1	protein IWS1 homolog isoform X1	2	0.586587	0.58461	0.490815	0.376961	0.477741	0.569861	0.902136	0.942619	0.872036	0.648805	0.505479	0.609986	0.3114	0.560928	0.485136	1.07744	0.936052	1	0.554004	0.474855	0.905597	0.58809	0.452488	1.0045	1.06153	0.556569	0.0861414	0.254481
602	A0A8M3B758	abcc3	ABC-type glutathione-S-conjugate transporter	1	0.994286	0.392917	0.851874	1.37117	0.779383	1.07706	0.716661	0.869621	0.840606	1.03409	0.706814	0.891519	0.610244	0.715427	0.564827	0.709624	0.599879	1	0.746359	1.07587	0.808963	0.877476	0.630166	0.769834	1.17568	0.556649	0.23349	0.254418
775	Q803I3	wu:fi05e01	Bridging integrator 2b	2	0.894441	1.28254	1.02112	1.02727	1.02963	1.09953	0.9802	0.893425	1.01782	0.98219	0.926998	1.98352	0.683909	0.81425	1.10728	0.836046	0.749848	1	1.06603	1.05214	0.963816	1.29757	0.868481	0.861965	1.21719	0.55708	0.283559	0.254083
2098	A0A0G2L1F5	sptbn1	Spectrin beta chain	10	3.40304	0.851497	1.74324	1.37117	1.70369	0.960015	1.31945	1.72179	1.08336	2.26383	1.18745	0.906448	1.1259	1.51019	0.770345	1.07068	1.12528	1	1.99926	1.34496	1.37487	1.45258	1.13548	1.06532	0.726558	0.557091	-0.460851	0.254074
2521	E7EXE7	zmp:0000000760	Zmp:0000000760	1	1.06501	0.581433	1.04651	0.53779	0.604127	0.588778	0.980787	1.24413	0.962316	2.32172	0.710241	0.729424	0.933364	1.02721	0.55504	1.1612	1.03872	1	0.89765	0.576898	1.06241	1.2538	0.838537	1.06664	1.39675	0.557298	0.482079	0.253912
549	Q32Q51	zgc:123327	60S ribosomal protein L22	16	1.01093	0.965878	0.884313	0.896316	0.881335	0.885531	1.12576	1.14574	0.930885	0.898345	0.871309	0.991761	0.837935	0.974316	0.9493	1.13363	0.981345	1	0.953705	0.887728	1.06746	0.920472	0.920517	1.03833	0.965153	0.557544	-0.0511702	0.25372
2311	F1R1E9	ube2v1	Ubiquitin-conjugating enzyme E2 variant 1	5	1.53511	1.01565	1.2496	1.20717	1.22932	1.14091	0.984309	0.97515	0.849968	1.14589	1.27141	1.07494	0.813659	1.07732	1.05835	0.897436	0.82433	1	1.26679	1.19246	0.936476	1.16408	0.983108	0.907255	0.918922	0.557753	-0.121986	0.253558
674	A0A8M9QEK3	ank3b	ankyrin-3 isoform X21	3	1.82216	0.577197	1.07048	0.664291	2.10644	0.844152	1.22613	1.37426	1.12281	2.17399	1.32367	0.951238	0.620289	1.47818	0.636129	1.50041	1.26719	1	1.15661	1.20496	1.24107	1.48297	0.911532	1.25587	1.28216	0.558381	0.358579	0.25307
510	F1R4A4	zgc:171759	Histone H2B	1136	0.336975	0.482939	0.177709	0.247917	0.240134	0.450451	0.565229	0.487972	0.476143	0.247544	0.251026	0.324189	0.164071	0.331268	0.370493	0.900557	0.798161	1	0.332541	0.312834	0.509781	0.274253	0.28861	0.899573	0.824719	0.559207	-0.278025	0.252428
773	Q7SXG7	brd7	Brd7 protein	2	0.86532	0.903392	0.826487	0.663655	0.734727	1.04278	0.774769	0.910087	0.906142	0.812503	0.937279	0.934175	0.47296	0.938127	0.727004	0.857896	0.723679	1	0.865066	0.813719	0.863666	0.894652	0.712697	0.860525	1.0342	0.560792	0.0485167	0.251198
1646	A5PMD9	pde10a	Phosphodiesterase (Fragment)	3	0.969324	0.933046	0.956242	0.657298	0.808874	0.952922	0.804116	0.902153	0.855318	0.760599	0.98954	0.9683	0.653773	0.84348	0.813686	1.10658	0.861571	1	0.952871	0.806365	0.853862	0.906146	0.770313	0.989383	0.950964	0.561032	-0.0725367	0.251012
2143	A0A8M9PAQ3	suclg2	Succinate--CoA ligase [GDP-forming] subunit beta, mitochondrial	4	0.761315	0.674632	0.750326	0.641406	0.700181	0.779126	0.778878	0.787896	0.8172	0.820488	0.705958	0.742221	0.424408	0.797548	0.718616	0.98848	0.885727	1	0.728757	0.706904	0.794658	0.756222	0.646857	0.958069	1.03769	0.561315	0.053372	0.250793
800	B2GNV9	creb1a	cAMP-responsive element-binding protein 1a	3	1.46855	0.694754	0.887133	0.574659	0.852688	0.727105	1.07529	1.00609	0.984385	1.02212	0.793346	0.767815	0.472123	0.918641	0.694848	1.07172	0.977319	1	1.01681	0.718151	1.02192	0.861093	0.695204	1.01635	0.846856	0.561487	-0.239812	0.25066
1848	F1QBP2	rab14l	Ras-related protein Rab-14	8	0.798757	0.565547	0.490815	0.506641	0.511444	0.582867	0.73427	1.05211	0.783094	0.858419	0.554314	0.684635	0.428594	0.579022	0.696247	1.15548	1.03268	1	0.618373	0.533651	0.856493	0.699122	0.567954	1.06272	1.13058	0.562099	0.177069	0.250187
1775	F1Q8K5	tmem167a	Protein kish (Fragment)	1	0.341136	0.651332	0.660061	0.706882	0.671534	0.806318	0.915049	0.853752	1.05594	1.03409	0.551744	0.458556	0.475471	0.613819	0.678071	0.993162	0.805206	1	0.550843	0.728245	0.94158	0.681465	0.589121	0.932789	1.23713	0.56212	0.306999	0.250171
1010	Q6NYS8	ddost	Dolichyl-diphosphooligosaccharide--protein glycosyltransferase 48 kDa subunit	7	0.715553	1.04107	0.853284	0.933821	0.87628	1.0014	0.912701	0.935478	1.01782	0.942264	0.936422	0.910714	0.626986	0.856007	0.924134	1.03426	0.977319	1	0.86997	0.937165	0.955334	0.9298	0.802376	1.00386	1.06877	0.562365	0.0959555	0.249982
1331	A0A8M1PIW2	acad8	isobutyryl-CoA dehydrogenase, mitochondrial	3	0.43266	0.542247	0.430168	0.429723	0.678274	0.39843	0.70727	0.698236	0.759019	0.606882	0.406097	0.522541	0.218482	0.373024	0.608167	0.876626	0.750855	1	0.468358	0.502142	0.721509	0.51184	0.399891	0.875827	1.09284	0.5625	0.12808	0.249878
2446	Q566T6	lgals3bp.2	Zgc:112492	1	0.590747	0.857852	0.842001	0.594365	0.818985	1.12435	1.01542	0.823601	1.04591	0.756606	0.983543	0.765682	0.552484	0.828169	0.819278	0.631066	1.00651	1	0.763533	0.845901	0.961642	0.835277	0.73331	0.879191	1.09396	0.563161	0.129564	0.249368
2372	A0A8M9PPS2	vps13c	vacuolar protein sorting-associated protein 13C isoform X9	3	1.04421	0.685222	0.789817	0.575931	0.776013	0.702277	1.15041	1.14574	0.939579	0.838455	0.737657	0.731557	0.481331	0.978492	0.768947	1.07744	0.892772	1	0.839749	0.68474	1.07858	0.769223	0.742923	0.990072	0.916016	0.563367	-0.126556	0.249208
470	F1R4B7	usp14	Ubiquitin carboxyl-terminal hydrolase	3	0.985965	1.30266	1.33282	1.22115	1.14001	1.09125	1.7761	1.58849	1.38295	1.32157	1.30739	1.21144	0.818681	1.3028	1.13385	1.14456	1.03972	1	1.20715	1.1508	1.58251	1.28013	1.08511	1.06143	1.06046	0.56402	0.0846911	0.248706
2093	Q5SPA1	soul1	SOUL1	3	0.8778	0.55072	0.672755	0.521262	0.669848	0.659715	1.16744	0.906914	0.993747	0.796533	0.603148	0.970433	0.488865	0.778061	0.637527	0.992642	1.04777	1	0.700425	0.616942	1.0227	0.790038	0.634818	1.01347	1.12794	0.564043	0.173692	0.248688
1524	A0A2R8QS39	nptxrb	Neuronal pentraxin receptor b	1	2.0801	0.730763	1.03099	0.675097	0.743995	0.885531	1.05239	1.06798	0.902798	1.42138	0.66312	0.878722	0.720741	1.45173	0.960485	1.09773	0.888746	1	1.28062	0.768208	1.00773	0.987741	1.04432	0.995493	0.771301	0.564668	-0.374634	0.248207
2335	A0A8M9NYX3	LOC110437941	uncharacterized protein LOC110437941	1	0.553305	0.849379	0.76443	0.793335	0.937788	0.730652	1.29363	1.27507	0.946935	0.622853	0.843037	0.944839	0.450359	0.794764	1.15342	1.06392	0.999462	1	0.722371	0.820592	1.17188	0.803576	0.799514	1.02113	1.11241	0.564695	0.153694	0.248186
2397	Q1LWN2	vtg1	Vitellogenin 1	1170	0.765475	0.858911	0.827897	5.07022	0.782754	1.04041	0.970222	0.937858	1.01582	0.846441	0.855888	0.808339	0.645402	0.897763	0.859823	0.816276	1.30846	1	0.817428	2.2978	0.974632	0.836889	0.800996	1.04158	1.02381	0.565194	0.0339454	0.247803
729	Q6P1J5	fk58f09	ATP synthase F1 subunit delta	5	1.50599	0.765712	1.00279	0.707517	0.872067	0.854792	1.12752	1.12035	0.908148	1.07602	0.838753	0.929909	0.687257	0.957614	0.756364	1.0327	0.865597	1	1.0915	0.811459	1.05201	0.948227	0.800412	0.966099	0.868741	0.565373	-0.203002	0.247665
187	Q7T3B0	eif3m	Eukaryotic translation initiation factor 3 subunit M	1	1.31046	0.301837	0.434399	0.254274	0.676589	0.545033	0.477774	0.656183	0.54636	0.560967	0.424089	0.462822	1.01624	0.712643	0.549448	0.909922	0.952156	1	0.682232	0.491965	0.560106	0.482626	0.759442	0.954026	0.707422	0.565481	-0.499358	0.247582
1889	Q6NWB0	rps10	Ribosomal protein S10	7	1.01093	0.719113	0.720708	0.587373	0.701866	0.851245	0.958483	1.00927	0.852643	0.636827	0.727376	0.865925	0.927504	0.771102	0.763355	1.01137	0.972286	1	0.816916	0.713495	0.940132	0.743376	0.820654	0.994552	0.909979	0.565901	-0.136095	0.247259
1563	Q66I37	nucks1	Nuclear casein kinase and cyclin-dependent kinase substrate 1	4	0.790436	1.80361	0.771482	0.581016	0.727986	1.27569	0.85342	0.719659	1.0974	1.20179	0.870453	2.34397	0.912436	0.828169	2.17542	0.853734	1.01859	1	1.12184	0.861563	0.89016	1.47207	1.30534	0.95744	1.31219	0.566695	0.391977	0.24665
1983	A0A0R4IHQ0	tfa	Serotransferrin	238	0.936043	0.433162	1.03522	0.85881	1.05322	0.458727	0.906832	0.881523	0.718895	1.5731	0.780494	0.682502	0.988612	1.09402	0.634731	0.786102	0.960208	1	0.801476	0.790253	0.83575	1.01203	0.905787	0.915437	1.26271	0.567059	0.336524	0.246372
1393	A8KB96	LOC100003661	LOC100003661 protein (Fragment)	1	0.886121	0.557074	1.05638	0.930643	1.3734	0.834693	1.10992	1.42107	0.912829	1.12593	1.07607	0.678237	1.71354	1.17475	0.503311	0.848012	0.920954	1	0.833191	1.04625	1.14794	0.960078	1.13053	0.922989	1.15229	0.567314	0.204503	0.246177
356	Q6NW53	zgc:85960	Zgc:85960 protein	1	0.320335	0.621678	0.307464	0.476128	0.44488	0.619517	0.671466	0.710931	0.752332	0.477121	0.479777	0.48415	0.286287	0.48855	0.454378	1.05403	0.832382	1	0.416492	0.513509	0.711577	0.480349	0.409738	0.962138	1.15332	0.567699	0.205794	0.245882
140	A0A8M3AUM8	bsg	Basigin	4	0.133126	0.454344	0.36388	0.38014	0.3859	0.503653	0.653271	0.718866	0.744307	0.23357	0.449791	0.503345	0.228528	0.384159	0.458572	0.956224	0.794135	1	0.317117	0.423231	0.705481	0.395569	0.357086	0.916786	1.24739	0.568065	0.318915	0.245602
1133	B8A5L6	fga	Fibrinogen alpha chain	93	0.632349	1.07708	0.842001	0.619157	0.798763	1.05578	1.18152	1.0299	1.32009	0.65679	0.791632	0.842464	0.583457	0.670886	0.933921	0.756967	1.07193	1	0.850477	0.824567	1.17717	0.763629	0.729422	0.942966	0.897883	0.568335	-0.155401	0.245396
1641	Q7ZV73	pex12	Peroxisome assembly protein 12	2	2.81229	0.769948	1.59656	1.11563	1.12231	0.863068	0.977852	1.00768	0.940248	1.9564	0.849891	1.1048	0.824541	1.78439	1.05555	0.792865	1.0679	1	1.72626	1.03367	0.975261	1.3037	1.2215	0.95359	0.755212	0.56851	-0.405047	0.245262
231	A0A8M1PDK9	mapre1a	Microtubule-associated protein RP/EB family member 1	4	0.711393	1.11097	0.94778	0.954799	1.11052	1.22603	0.762443	0.814873	0.815193	0.862411	1.06322	1.10053	0.733298	0.981276	1.36453	1.10242	0.917935	1	0.923381	1.09711	0.797503	1.00872	1.02637	1.00678	1.09242	0.56859	0.127531	0.245201
2055	B8A5I7	ssbp1	Single-stranded DNA-binding protein, mitochondrial	6	1.4103	0.566606	0.712245	0.591823	0.79118	0.601783	0.967287	0.907707	0.97636	0.866404	0.604005	0.714495	0.431105	0.768318	0.583002	0.945299	0.886733	1	0.896385	0.661595	0.950451	0.728301	0.594142	0.944011	0.812487	0.569044	-0.299584	0.244854
62	Q6NZS0	cpa5	Cpa5 protein (Fragment)	2	0.832038	0.632269	0.794048	1.3343	0.80129	1.13618	0.860463	0.881523	0.883405	1.09199	0.820761	0.622783	4.17461	2.91321	2.81015	1.0223	0.882707	1	0.752785	1.09059	0.87513	0.845178	3.29932	0.968334	1.12273	0.569158	0.167017	0.244767
285	Q6DRN5	ctdp1	RNA polymerase II subunit A C-terminal domain phosphatase	1	0.366097	0.438458	0.29195	0.581652	0.366521	0.475279	0.421427	0.460995	0.502892	0.335382	0.358119	0.322056	0.250292	0.416172	0.567623	0.80327	1.10716	1	0.365501	0.474484	0.461771	0.338519	0.411362	0.970143	0.926177	0.569382	-0.11064	0.244596
853	A0A8M9PAT6	chtopa	chromatin target of PRMT1 protein isoform X1	2	0.507543	0.976468	1.10151	0.953527	1.0608	1.17756	1.02598	1.51073	1.0847	0.894352	1.30739	0.821136	0.402644	0.907506	0.69345	1.30063	0.820304	1	0.861841	1.06396	1.20714	1.00763	0.667867	1.04031	1.16916	0.569853	0.225467	0.244237
512	A8KBJ5	zgc:173552	Histone H3	625	0.170568	0.541188	0.424526	0.447522	0.540934	0.508383	0.801768	0.918022	0.717557	0.471132	0.459215	0.411634	0.288799	0.552577	0.546651	1.24236	1.03872	1	0.378761	0.498946	0.812449	0.447327	0.462676	1.09369	1.18103	0.569889	0.240044	0.24421
604	E7FGL4	si:rp71-61h23.3	Abhydrolase domain-containing 17A, depalmitoylase b	4	0.740514	0.460698	0.338493	0.286058	0.394326	0.438628	0.7149	0.530818	0.540341	0.471132	0.304144	0.51401	0.282102	0.405037	0.426416	0.736678	0.583774	1	0.513235	0.373004	0.595353	0.429762	0.371185	0.773484	0.837359	0.570155	-0.256082	0.244007
1499	A0A8M3ALY5	si:dkey-222h21.2	NACHT, LRR and PYD domains-containing protein 3	4	1.06085	0.728644	0.753147	0.785071	0.724616	0.806318	0.984309	1.0291	0.839937	0.816496	0.837896	0.667573	0.50477	0.83652	0.770345	0.939576	0.866603	1	0.847547	0.772002	0.951117	0.773988	0.703878	0.935393	0.91321	0.571663	-0.130981	0.24286
1888	F6NMU5	rpl9	Ribosomal protein L9	6	0.682271	0.589905	0.572617	0.483756	0.553573	0.694001	0.980787	0.728387	0.662052	0.652797	0.47892	0.599322	0.612755	0.904722	0.798307	0.923448	1.04777	1	0.614931	0.57711	0.790409	0.577013	0.771928	0.990408	0.938338	0.571871	-0.0918205	0.242702
1737	A0A8M1N146	psma1	Proteasome subunit alpha type	17	0.823718	0.734999	0.792637	0.672555	0.71956	0.760209	0.859289	0.897392	0.841943	0.892356	0.764216	0.782745	0.64038	0.839304	0.721412	1.00045	0.90485	1	0.783785	0.717441	0.866208	0.813106	0.733699	0.968432	1.03741	0.571918	0.0529856	0.242666
306	Q9PUQ6	Sk-Tmod	Sk-tropomodulin	5	0.736354	0.434221	0.592362	0.501555	0.489537	0.452815	0.725465	0.687128	0.696158	1.02611	0.495198	0.584393	0.488028	0.67367	0.493524	0.90732	0.837414	1	0.587646	0.481303	0.702917	0.7019	0.551741	0.914912	1.19443	0.572029	0.256319	0.242582
1157	Q1ECW6	lgalsl	Galectin-related protein	1	0.911082	1.21264	1.42026	1.15123	1.50821	1.11371	1.02187	1.19652	1.14756	0.790544	1.9748	1.46738	0.996983	1.40162	1.2443	1.12427	1.19875	1	1.18133	1.25772	1.12198	1.41091	1.2143	1.10767	1.19434	0.572039	0.256213	0.242575
2364	B8JLL1	umps	Uridine 5'-monophosphate synthase	2	0.715553	0.71064	0.61916	1.33112	0.629405	0.666809	0.915636	0.868828	0.818537	0.700709	0.630564	0.644112	0.55081	0.693157	0.662692	0.984318	0.967254	1	0.681784	0.875779	0.867667	0.658462	0.635553	0.983857	0.965792	0.572561	-0.050216	0.242178
394	A0A2R8S0J3	stt3b	Dolichyl-diphosphooligosaccharide--protein glycotransferase	2	1.32294	0.982823	1.03663	0.744387	0.863641	0.898537	1.52841	1.33617	1.3134	1.20977	0.892728	0.978964	0.729949	1.12882	0.777336	1.23196	1.08904	1	1.11413	0.835522	1.39266	1.02715	0.8787	1.107	0.921932	0.572705	-0.117268	0.242069
207	A0A8M9QLI0	hnrnpa1a	heterogeneous nuclear ribonucleoprotein A1 isoform X2	33	0.744674	0.876915	0.719297	0.520626	0.62772	0.851245	0.773595	0.788689	0.900792	0.680746	0.856745	0.991761	0.467938	0.773886	0.914348	1.11802	1.05985	1	0.780295	0.66653	0.821026	0.843084	0.718724	1.05929	1.08047	0.573078	0.111656	0.241786
1420	A0A8M1NCY2	me3	Malic enzyme	5	0.931883	0.748767	0.716476	0.572752	0.626034	0.769668	0.764791	0.784722	0.913498	0.836459	0.645986	0.755018	0.567552	0.766926	0.724208	0.827722	0.826343	1	0.799042	0.656151	0.821004	0.745821	0.686229	0.884688	0.933394	0.573143	-0.0994422	0.241737
2437	Q6DEL5	zgc:101119	Zgc:101119	1	0.403538	1.01565	0.887133	0.829569	0.949584	0.916271	1.01542	1.01641	0.921523	0.710691	0.9527	1.02802	0.450359	0.979884	0.845842	1.04935	0.880694	1	0.768775	0.898475	0.98445	0.897137	0.758695	0.976681	1.16697	0.57319	0.222766	0.241702
825	Q803E9	cdc5l	CDC5 cell division cycle 5-like (S. pombe)	1	0.0416019	0.780539	0.908289	0.651577	0.842577	1.16219	1.03479	1.15685	1.54746	0.626845	0.733374	0.88512	0.312237	0.530306	1.18418	1.12427	0.895792	1	0.57681	0.885447	1.24637	0.748446	0.675574	1.00669	1.29756	0.573463	0.375802	0.241495
2366	Q568V5	urod	Uroporphyrinogen decarboxylase (Fragment)	3	0.632349	0.494589	0.616339	0.598815	0.584748	0.524935	1.37404	1.82017	0.841943	0.744628	0.570592	0.563064	0.360789	0.825385	0.5844	2.15697	1.28028	1	0.581092	0.569499	1.34539	0.626095	0.590191	1.47908	1.07744	0.573688	0.107614	0.241325
2087	A0A8M2B8B4	slc3a2b	solute carrier family 3 (Amino acid transporter heavy chain), member 2b isoform X1	2	0.44098	0.354791	0.411833	0.337549	0.538407	0.459909	0.90918	0.696649	0.707526	0.473128	0.348695	0.475619	0.264523	0.389727	0.532671	0.881308	0.767965	1	0.402535	0.445288	0.771118	0.432481	0.39564	0.883091	1.07439	0.57376	0.103523	0.24127
2231	E9QHW0	tgfb1b	Transforming growth factor beta	16	1.75976	3.99589	2.25944	1.85684	2.34321	3.27138	1.30067	1.12987	1.79757	1.5751	2.38004	2.67882	1.12757	1.89296	2.56549	0.981717	0.84446	1	2.6717	2.49047	1.40937	2.21132	1.862	0.942059	0.827683	0.574239	-0.27285	0.240907
130	A0A8M1NE74	rplp2l	60S acidic ribosomal protein P2	12	0.594907	0.731822	0.647368	0.678276	0.675747	0.731834	0.70727	0.818841	0.81185	0.662779	0.639988	0.778479	0.526534	0.698724	0.706033	1.01969	0.96826	1	0.658032	0.695286	0.77932	0.693749	0.643764	0.995985	1.05428	0.574833	0.0762553	0.240458
59	Q6P135	tmub1	Transmembrane and ubiquitin-like domain-containing protein 1	1	0.977645	0.525302	0.629033	0.56131	0.534194	0.494195	0.569925	0.60937	0.71087	0.786551	0.541463	0.507611	0.841283	0.995195	0.711625	0.903158	0.775011	1	0.71066	0.5299	0.630055	0.611875	0.849368	0.892723	0.860996	0.576309	-0.215922	0.239344
700	Q567B9	apoa4	Apolipoprotein A-IV (Fragment)	116	0.636509	0.680986	1.1128	0.690354	1.16444	0.721194	1.24609	1.03307	1.02117	0.900341	1.01353	0.812604	0.694791	1.08706	0.763355	0.669565	1.06992	1	0.810097	0.858663	1.10011	0.908825	0.848401	0.913161	1.12187	0.576611	0.165908	0.239117
1583	A0A8M2BHX2	ncl	Nucleolin	48	0.532504	0.772067	0.565565	0.559403	0.565369	0.782673	0.740139	0.74743	0.845955	0.58093	0.665691	0.804073	0.431105	0.617995	0.773141	0.98848	0.835401	1	0.623379	0.635815	0.777842	0.683564	0.607414	0.941294	1.09655	0.576918	0.132969	0.238886
1599	A5WWI1	cmpk	Nucleoside-diphosphate kinase (Fragment)	1	0.603228	1.27407	1.17203	1.00947	1.27819	1.0747	0.994874	0.891838	1.06463	0.854426	1.34766	1.32661	0.976893	1.4406	1.34915	1.29803	1.10615	1	1.01644	1.12078	0.983782	1.17623	1.25555	1.13473	1.15721	0.577099	0.210645	0.238749
552	Q7ZV82	rpl27	60S ribosomal protein L27	4	0.931883	1.03154	0.644547	1.13851	0.721246	0.956469	1.12283	1.21398	0.995084	0.798529	0.683682	0.889386	0.569226	0.7029	0.718616	1.14247	1.11118	1	0.869323	0.938742	1.11063	0.790532	0.663581	1.08455	0.909365	0.578255	-0.137068	0.23788
362	A8E5F5	arpc4	Actin-related protein 2/3 complex subunit 4	9	1.43527	1.52083	2.10571	1.59239	2.14941	1.31825	1.36348	1.26952	1.39767	1.52918	2.36633	1.75744	1.08153	2.02658	1.87204	1.0712	1.12528	1	1.68727	1.68668	1.34355	1.88432	1.66005	1.06549	1.11679	0.579066	0.159353	0.237272
334	A0A8M9Q922	uggt1	UDP-glucose:glycoprotein glucosyltransferase 1 isoform X2	2	0.449301	0.815489	0.641726	0.856903	0.722088	0.846516	0.756574	0.709344	0.804494	0.535014	0.753079	0.882987	0.435291	0.701508	0.838851	0.956224	0.916928	1	0.635505	0.808503	0.756804	0.723693	0.65855	0.957718	1.13877	0.579891	0.187475	0.236654
2320	A0A1D5NT06	otub1b	Ubiquitinyl hydrolase 1 (Fragment)	1	1.51431	1.64051	2.09725	1.55806	2.16458	1.70367	1.421	1.35918	0.829906	1.70885	2.46057	1.6508	1.04721	1.62711	1.86365	0.843329	1.01657	1	1.75069	1.80877	1.20336	1.94008	1.51266	0.953301	1.10818	0.58035	0.148191	0.23631
127	Q6PBI5	rps25	40S ribosomal protein S25	16	0.274573	0.453285	0.310285	0.450065	0.346299	0.46582	0.689662	0.745843	0.674089	0.353349	0.372684	0.4159	0.324794	0.411997	0.662692	1.04207	0.922967	1	0.346047	0.420728	0.703198	0.380644	0.466494	0.988344	1.09998	0.580748	0.137474	0.236012
2498	Q6DGK4	hbba2	Zgc:92880	194	0.669791	0.620619	0.961884	0.793971	1.05828	0.697548	2.29789	1.76543	1.07466	1.04008	0.766787	0.710229	0.591828	0.945087	0.703237	1.40572	1.10917	1	0.750764	0.849932	1.71266	0.839033	0.746717	1.17163	1.11757	0.581456	0.160368	0.235483
2012	E7FFM9	foxk2b	Si:ch211-262e15.1	1	0.690592	1.27619	0.935086	0.838469	1.02794	1.24258	1.03068	1.08147	1.22312	0.844444	1.22	1.21571	0.626986	0.950654	1.21074	1.21531	1.11622	1	0.967288	1.03633	1.11176	1.09339	0.929461	1.11051	1.13036	0.581507	0.176784	0.235445
1814	A0A8M1NFI2	phospho2	pyridoxal phosphate phosphatase PHOSPHO2	1	1.95529	0.53907	0.905468	0.597544	1.82249	0.601783	1.2678	1.43853	0.936904	0.956238	0.836183	0.842464	0.68056	0.812858	0.850036	0.995243	0.791115	1	1.13328	1.00727	1.21441	0.878295	0.781152	0.928786	0.775005	0.58188	-0.367722	0.235167
1017	A0A8M1PEP4	drap1	dr1-associated corepressor	1	1.3687	0.812311	1.08177	0.601358	0.847632	0.97775	0.886876	0.719659	0.794462	1.11594	0.788205	1.02162	0.922482	0.759967	0.991243	0.811074	0.977319	1	1.08759	0.808913	0.800332	0.975257	0.89123	0.929464	0.896711	0.582078	-0.157286	0.235019
118	A0A8M2B2P6	sec24c	protein transport protein Sec24C isoform X1	1	1.83464	1.08873	1.2355	1.42966	1.49473	0.984843	1.1557	1.23064	1.14087	1.64697	0.933852	1.00029	0.796917	0.842088	0.852832	1.10346	1.18567	1	1.38629	1.30308	1.17574	1.1937	0.830612	1.09637	0.861077	0.582159	-0.215786	0.234959
2029	Q4V9H0	si:dkey-252h13.6	Si:dkey-252h13.6 protein (Fragment)	1	0.673951	0.508357	0.723528	0.575295	0.654682	0.619517	0.988417	0.864861	0.642659	0.620856	0.651983	0.48415	0.87393	0.682021	0.541059	0.908881	0.868616	1	0.635279	0.616498	0.831979	0.585663	0.699003	0.925832	0.921899	0.582188	-0.117319	0.234937
858	A0A8M9Q6B6	si:dkey-202b22.6	cilia- and flagella-associated protein 54 isoform X1	2	0.245451	0.474466	0.276436	0.249189	0.350512	0.482372	0.809399	0.898186	0.818537	0.269503	0.422375	0.473486	0.171605	0.315957	0.329948	1.08837	0.807219	1	0.332118	0.360691	0.842041	0.388455	0.272503	0.965196	1.16963	0.582569	0.226052	0.234652
2148	A0A8M1QKC1	si:dkey-92f12.2	SUN domain-containing protein 2-like	5	0.524184	0.797484	0.526074	0.566395	0.622664	0.855974	1.01366	1.12987	0.969672	0.539007	0.725663	0.795542	0.342373	0.668103	0.794113	1.3178	0.776017	1	0.615914	0.681678	1.03773	0.686737	0.601529	1.03127	1.11499	0.583065	0.157029	0.234283
2403	F1R2S5	vtg5	Vitellogenin 5 (Fragment)	1066	0.836198	0.837729	0.904058	5.02128	0.90914	1.03568	1.03244	0.990226	0.958304	0.902338	0.897868	0.833932	0.691443	0.901939	0.866813	0.840208	1.22895	1	0.859329	2.32203	0.993656	0.878046	0.820065	1.02305	1.02178	0.583673	0.0310871	0.233831
1862	Q6NWA2	rbbp5	Retinoblastoma binding protein 5	2	0.87364	0.684163	0.868798	0.606443	0.813929	0.691637	1.00074	0.991019	1.0867	0.692724	0.747081	0.848862	0.580946	0.926992	0.664091	0.942177	0.728712	1	0.808867	0.704003	1.02615	0.762889	0.72401	0.890296	0.943157	0.584247	-0.0844294	0.233403
1277	A0A2R8RRC9	hadhb	Hydroxyacyl-CoA dehydrogenase trifunctional multienzyme complex subunit beta	14	0.632349	0.649214	0.595183	0.49647	0.599072	0.665626	0.670293	0.733941	0.722907	0.626845	0.596294	0.62065	0.397621	0.574847	0.532671	0.754366	0.653223	1	0.625582	0.587056	0.709047	0.614597	0.501713	0.80253	0.98244	0.584289	-0.025559	0.233372
1134	Q6NYE1	fgb	Fibrinogen beta chain	51	0.65731	1.19358	0.810972	0.776171	0.73894	1.13381	1.19033	0.973563	1.31207	0.722669	0.737657	0.90005	0.699814	0.668103	1.07093	0.777778	1.08602	1	0.887287	0.882974	1.15865	0.786792	0.81295	0.9546	0.886739	0.584626	-0.173419	0.233122
2094	F1Q4L6	sp2	Sp2 transcription factor	3	0.44098	0.772067	0.50915	0.40811	0.49375	0.630158	0.746009	0.787103	0.858661	0.48311	0.526898	0.531072	0.346558	0.620779	0.602575	1.09877	0.846473	1	0.574065	0.510673	0.797258	0.513693	0.523304	0.981749	0.894834	0.586102	-0.160308	0.232027
2405	F1QV15	si:rp71-23d18.1	Vitellogenin 6 (Fragment)	1078	0.723873	0.843025	0.925214	4.92147	0.945371	1.00849	1.13809	1.06164	1.05728	0.860415	0.938992	0.814737	0.694791	0.953438	0.819278	0.816796	1.32356	1	0.830704	2.29178	1.08567	0.871381	0.822502	1.04678	1.04897	0.586127	0.0689701	0.232008
2252	E7F7U2	triobpa	TRIO and F-actin-binding protein a	1	1.60583	1.73689	1.5345	1.09274	1.60427	1.92949	1.21498	1.07909	1.21443	1.34752	1.88655	1.29036	1.40214	2.14906	2.07196	0.798588	1.05985	1	1.62574	1.54217	1.1695	1.50814	1.87439	0.952813	0.927665	0.586252	-0.108324	0.231915
1284	A0A2R8QLL5	hyou1	Hypoxia up-regulated protein 1	5	0.64483	1.18934	0.795458	1.21352	0.867011	1.10189	0.775943	0.764886	0.898786	0.752613	1.02809	1.22424	0.618615	0.868533	1.17579	0.96767	1.00148	1	0.876543	1.06081	0.813205	1.00165	0.887646	0.989715	1.14273	0.587308	0.192479	0.231134
646	A0A2R8RZR0	akr7a3	Aldo-keto reductase family 7, member A3 (aflatoxin aldehyde reductase)	2	0.540825	0.870561	0.664292	0.861353	0.604127	0.754298	0.829355	0.827569	0.813856	0.606882	0.959554	0.757151	0.494725	0.565104	0.643119	0.88599	0.747835	1	0.691893	0.739926	0.823593	0.774529	0.567649	0.877942	1.11944	0.587583	0.162771	0.230931
2360	A0A8M1NA23	si:dkey-153k10.9	UPF0577 protein KIAA1324-like homolog precursor	1	2.06345	2.14039	1.51193	1.24531	1.14506	1.68239	0.796486	1.07909	1.25857	1.96039	1.04523	2.04537	1.92616	1.25826	2.00066	0.814715	1.07898	1	1.90526	1.35759	1.04472	1.68366	1.72836	0.964564	0.883692	0.587676	-0.178384	0.230862
1650	A0A8M2B1I1	synj1	Phosphoinositide 5-phosphatase	2	1.31046	1.00612	0.999964	1.00184	1.04142	1.0676	1.28072	1.22112	1.09138	1.19779	0.964695	0.917112	0.714881	1.01329	1.32399	1.13363	0.966247	1	1.10552	1.03696	1.19774	1.02653	1.01739	1.03329	0.928556	0.587949	-0.106939	0.23066
976	A0A2R8QG64	dnase1l1	Deoxyribonuclease	1	1.6932	7.28009	2.4442	2.66543	3.22707	6.17389	1.23904	0.846611	2.16471	1.80468	2.86238	3.53835	1.87259	1.79413	3.48962	1.12166	1.00651	1	3.80583	4.02213	1.41679	2.73514	2.38545	1.04272	0.71867	0.588312	-0.476598	0.230392
1859	Q6DRK4	rfc5	Replication factor C (activator 1) 5	1	0.0416019	0.956346	0.98586	3.88785	0.940316	0.897354	1.08409	1.12432	1.01247	0.934279	0.801056	0.799807	0.651262	1.00494	0.795511	1.04311	1.15144	1	0.661269	1.90851	1.07363	0.845047	0.817237	1.06485	1.27792	0.588811	0.353794	0.230024
1986	A0A8N7URF0	setd5	SET domain-containing protein 5 isoform X4	3	0.361937	0.616382	0.431578	0.671919	0.548517	0.828782	1.04653	1.08306	0.959641	0.463147	0.5843	0.509744	0.412689	0.591549	0.486534	1.19814	1.05784	1	0.469966	0.683073	1.02974	0.519064	0.496924	1.08533	1.10447	0.589057	0.143355	0.229842
1234	O42361	Id6	Helix-loop-helix protein	1	1.65992	0.685222	1.12972	0.990397	1.17708	0.949375	1.56949	2.25737	1.13218	1.23373	0.860172	0.836065	0.558344	1.05226	0.872405	1.14872	0.946117	1	1.15829	1.03895	1.65301	0.976655	0.82767	1.03161	0.84319	0.589111	-0.246071	0.229803
2396	Q90YN8	vg1	Vitellogenin 1	1035	0.682271	0.895978	0.975988	6.30409	0.863641	1.13263	1.259	1.12987	1.02317	0.902338	0.942419	0.868058	0.716556	0.878277	0.896173	0.852694	1.36885	1	0.851412	2.76679	1.13735	0.904271	0.830335	1.07385	1.06208	0.589584	0.0868977	0.229455
2246	A0A8M1P7E1	tmed10	transmembrane emp24 domain-containing protein 10 isoform 2 precursor	14	0.757155	0.941519	0.781354	0.817491	0.829938	0.949375	0.933831	0.918022	1.08737	0.796533	0.790775	0.791276	0.620289	0.762751	0.844444	1.07692	1.59531	1	0.826676	0.865601	0.979741	0.792861	0.742494	1.22408	0.959096	0.590399	-0.0602533	0.228855
1078	Q7ZVA6	eif4a3	Eukaryotic initiation factor 4A-III	7	0.640669	0.79113	0.688269	0.489477	0.706079	0.748386	0.761856	0.920402	0.825893	0.568952	0.728233	0.705963	0.345721	0.697332	0.546651	0.829803	0.751861	1	0.706689	0.647981	0.836051	0.667716	0.529902	0.860555	0.944851	0.590477	-0.0818415	0.228797
2114	A0A8M2BC07	rbm17	Splicing factor 45	3	0.777956	0.72229	0.76725	0.51999	0.739782	0.783855	0.825833	0.907707	0.847293	0.806514	0.769357	0.546002	0.690606	0.74744	0.692052	1.06184	0.940078	1	0.755832	0.681209	0.860278	0.707291	0.710033	1.00064	0.935778	0.590588	-0.0957619	0.228715
2492	Q6GML2	prpsap1	Zgc:91845	2	0.590747	0.528479	0.444272	0.526347	0.418761	0.502471	0.891571	0.846611	0.755676	0.537011	0.490058	0.450025	0.642054	0.535874	0.500515	1.05767	0.808226	1	0.521166	0.482526	0.831286	0.492365	0.559481	0.9553	0.944737	0.590637	-0.0820161	0.228679
2504	A0A8N7T7C1	si:ch73-386h18.1	zinc finger homeobox protein 3	1	0.0416019	0.725467	1.07048	0.83974	1.1181	0.715282	1.72445	1.36632	0.900123	1.07202	0.58687	0.763549	0.578434	0.755791	0.664091	0.758008	0.726698	1	0.612518	0.891041	1.3303	0.807482	0.666105	0.828235	1.3183	0.590652	0.398678	0.228668
1375	F1QGV4	lrrfip1a	Leucine-rich repeat (in FLII)-interacting protein 1a (Fragment)	4	1.06085	1.23594	0.832128	0.754558	0.906613	1.148	0.811747	0.856926	0.920854	0.874389	0.906436	1.10693	0.775152	1.02582	1.27226	0.902118	1.02563	1	1.04297	0.93639	0.863176	0.962586	1.02441	0.975916	0.922925	0.590721	-0.115714	0.228618
86	A0A8M3B909	prkcq	Protein kinase C	1	1.36038	0.574019	1.3709	0.653484	0.920936	1.00494	0.740726	0.971183	1.24386	1.77273	1.11291	1.03655	2.19822	1.34038	1.44981	1.06964	0.997449	1	1.10177	0.859788	0.985255	1.3074	1.6628	1.02236	1.18664	0.590966	0.246881	0.228438
421	A0A8N7UVC2	mmp17a	matrix metalloproteinase-17	1	1.08581	0.841966	1.17767	17.5932	1.19562	1.39983	1.44624	1.48137	1.09807	1.07801	0.944133	0.880854	1.02712	1.11211	0.858424	0.983277	0.979332	1	1.03515	6.72955	1.34189	0.967667	0.999219	0.987536	0.934809	0.591352	-0.0972564	0.228154
2040	X1WD94	si:dkeyp-47f9.4	Si:dkeyp-47f9.4	4	2.51692	0.696872	1.27781	0.689083	0.966435	0.893807	0.83229	1.16955	1.04925	1.47129	0.796773	1.22424	0.699814	1.42807	1.35055	0.88547	1.31047	1	1.4972	0.849775	1.01703	1.1641	1.15948	1.06531	0.777519	0.591427	-0.363051	0.228099
20	B8A5H9	srgn	Serglycin	1	1.54343	1.88516	1.41039	1.14805	1.23185	1.16337	1.08526	1.01958	1.183	1.23373	1.09663	1.97286	0.769293	1.07732	1.2401	0.78298	0.681406	1	1.61299	1.18109	1.09595	1.43441	1.0289	0.821462	0.889283	0.591578	-0.169285	0.227988
772	F1Q8W2	emsy	BRCA2-interacting transcriptional repressor EMSY (Fragment)	1	0.977645	1.20735	0.813793	0.814312	0.805503	1.04278	0.939114	0.88549	1.02117	0.676753	1.01182	1.02802	0.524023	0.81425	0.960485	1.08681	0.839427	1	0.999595	0.88753	0.94859	0.905529	0.766253	0.975412	0.905896	0.591869	-0.142582	0.227774
1657	E9QJQ5	si:dkeyp-110e4.6	Phospholipase D family, member 7	2	0.994286	0.908687	1.19037	1.62481	1.14001	1.33362	1.00779	0.971976	1.12214	0.942264	1.05465	1.35647	0.864722	1.27635	1.0248	0.953623	0.908876	1	1.03111	1.36614	1.03397	1.1178	1.05529	0.954166	1.08407	0.592287	0.116455	0.227468
1192	A0A8M1NG89	shmt2	Glycine hydroxymethyltransferase	15	0.790436	0.438458	0.490815	0.385861	0.49038	0.446904	0.794725	0.83947	0.793794	0.594904	0.419805	0.494814	0.334002	0.46628	0.436203	1.03218	0.949137	1	0.573236	0.441048	0.80933	0.503174	0.412162	0.993773	0.877779	0.593055	-0.188071	0.226905
2189	A0A8M1PCD1	txnrd1	Thioredoxin-disulfide reductase	6	0.927722	1.0326	1.37795	0.89568	1.26302	1.04514	1.20794	1.22033	1.22847	0.920305	1.18145	0.961902	0.682235	1.17892	1.10309	1.11178	0.915922	1	1.11276	1.06795	1.21891	1.02122	0.988082	1.00923	0.917738	0.594103	-0.123846	0.226139
199	F8W2P6	glyctk	Glycerate kinase	8	0.794596	0.464934	0.61916	0.499013	0.557786	0.488284	0.815268	0.840264	0.690808	1.10596	0.531182	0.597189	0.555833	0.74744	0.609565	0.98952	0.962221	1	0.62623	0.515027	0.782113	0.744778	0.637613	0.983914	1.1893	0.594157	0.250117	0.226098
1795	A0A2R8RKG2	sec13	Protein SEC13 homolog	2	1.3479	1.13003	1.19319	0.830205	1.26218	1.40455	1.01307	1.12273	1.25389	1.09598	1.23971	1.20078	0.676375	1.31115	1.05416	0.942698	0.905857	1	1.22371	1.16565	1.1299	1.17882	1.01389	0.949518	0.96332	0.594242	-0.0539124	0.226037
1258	Q6NUT5	zgc:85971	Heterogeneous nuclear ribonucleoprotein U-like 1	12	0.324495	0.827139	0.644547	0.575295	0.676589	0.803954	0.846963	0.974357	0.907479	0.546992	0.73423	0.80194	0.448684	0.656968	0.680868	1.10033	0.921961	1	0.598727	0.685279	0.9096	0.694388	0.595507	1.00743	1.15977	0.594251	0.213843	0.22603
2235	A0A2R8QNF0	vcp	Transitional endoplasmic reticulum ATPase	48	0.640669	0.734999	0.682627	0.606443	0.782754	0.757845	0.876311	0.888664	0.870699	0.640819	0.755649	0.740088	0.47296	0.72517	0.72281	0.970271	0.858551	1	0.686098	0.715681	0.878558	0.712186	0.640313	0.942941	1.03802	0.594327	0.0538375	0.225975
2169	A0A8M9PSZ1	tardbpl	TAR DNA-binding protein 43	1	1.02341	1.31325	1.10997	0.873431	1.033	1.28396	0.998982	0.971976	1.44648	0.850433	1.05208	1.28182	0.926667	1.09263	1.37152	0.92761	1.09709	1	1.14888	1.06346	1.13915	1.06145	1.13027	1.00823	0.923898	0.594461	-0.114194	0.225877
943	A0A8M1NI72	cars1	Cysteine--tRNA ligase	1	1.33958	0.712758	0.922393	1.10228	1.15349	1.08297	1.09172	0.886284	1.03721	1.43735	1.1369	0.838198	1.10329	1.22346	0.633333	0.940617	0.921961	1	0.991578	1.11291	1.00507	1.13748	0.986697	0.954193	1.14715	0.594611	0.198048	0.225767
566	B2GPS5	arpc1b	Actin-related protein 2/3 complex subunit	9	1.7764	2.44647	2.44984	2.12637	2.20587	2.09264	1.27309	1.01641	1.52673	1.81865	2.66019	2.87291	1.48417	2.10174	3.08977	0.98848	1.13232	1	2.22424	2.14163	1.27208	2.45058	2.22523	1.04027	1.10176	0.594696	0.139815	0.225705
1108	H9L6X3	sod3a	Extracellular superoxide dismutase	1	0.757155	0.40139	0.421706	0.350262	0.537564	0.43981	0.984896	0.714105	0.670077	0.970213	0.423232	0.537471	0.517326	0.620779	0.508903	1.12739	1.02362	1	0.52675	0.442545	0.789693	0.643638	0.549003	1.05034	1.2219	0.594934	0.289132	0.225531
2016	H0WE40	si:ch211-64i20.3	Si:ch211-64i20.3 (Fragment)	2	4.87574	0.727585	1.23832	0.619157	1.16865	1.15155	1.20559	0.968009	1.14288	1.93643	1.15489	1.45672	1.09743	1.46426	1.17859	1.23508	1.31953	1	2.28055	0.979786	1.10549	1.51601	1.24676	1.18487	0.664758	0.595019	-0.589099	0.22547
2306	B2GTH9	uqcrb	Ubiquinol-cytochrome c reductase-binding protein	3	0.453461	0.703227	0.564155	0.453243	0.669006	0.606512	0.788856	0.776788	0.819206	0.457158	0.533752	0.588658	0.373346	0.591549	0.588594	0.976514	0.819297	1	0.573614	0.576254	0.79495	0.526523	0.51783	0.931937	0.917904	0.595234	-0.123585	0.225312
2017	E9QHU1	si:ch211-95j8.3	Si:ch211-95j8.3	1	1.46855	0.568724	0.723528	0.636321	0.651312	0.725923	0.818203	0.755365	0.669408	0.80851	0.68968	0.778479	0.888998	0.716818	0.708829	0.690375	0.82131	1	0.920267	0.671185	0.747659	0.75889	0.771548	0.837228	0.824641	0.59531	-0.278162	0.225257
959	A0A8M3BA49	dync1i2b	cytoplasmic dynein 1 intermediate chain 2 isoform X4	1	0.603228	1.10038	1.086	0.535247	0.770115	1.08061	0.733683	0.787896	0.963654	0.642816	0.834469	0.98323	1.92784	1.26383	0.864017	0.941137	0.728712	1	0.929869	0.795323	0.828411	0.820172	1.35189	0.889949	0.88203	0.5961	-0.181101	0.224681
938	A0A8M1NEH0	cst14a.2	cystatin B	5	1.78888	2.66675	2.471	2.86185	2.28338	2.15649	1.51902	1.30046	1.73003	1.40142	3.29504	3.4509	1.94625	1.87625	3.76784	1.09617	1.28732	1	2.30888	2.43391	1.5165	2.71579	2.53012	1.12783	1.17624	0.597461	0.234178	0.22369
2305	Q4QRG3	uqcrc2	Ubiquinol-cytochrome c reductase core protein II	12	1.23974	0.736058	0.823666	0.588644	0.616766	0.725923	0.89568	0.913261	0.935567	1.03609	0.645129	0.78701	0.509792	0.826777	0.764753	0.990041	0.939072	1	0.933154	0.643778	0.914836	0.822743	0.700441	0.976371	0.881681	0.597631	-0.181672	0.223567
756	A0A8M1NBW4	bbs4	Bardet-Biedl syndrome 4 protein	19	2.50027	0.742412	1.20729	0.893773	0.803818	0.85361	1.08468	1.187	1.11278	1.64497	0.827615	0.978964	0.911599	1.22485	1.03179	1.05819	0.983358	1	1.48333	0.8504	1.12815	1.15052	1.05608	1.01385	0.775633	0.59848	-0.366554	0.22295
1242	Q5XXA7	hdgfl2	Hepatoma-derived growth factor-related protein 2	2	1.08997	0.672513	0.777123	0.563217	0.662265	0.667991	0.808225	0.856133	0.839937	0.926293	0.740227	0.605721	0.569226	0.709859	0.605371	0.837086	0.898811	1	0.846535	0.631158	0.834765	0.757414	0.628152	0.911966	0.894722	0.598577	-0.160489	0.22288
1193	F1QUV7	gars	Glycine--tRNA ligase	2	1.11909	1.05908	0.932266	0.757101	0.82741	0.960015	1.01718	1.00768	0.854649	0.844444	1.07521	1.03655	0.745017	0.857398	0.803899	0.975474	0.937059	1	1.03681	0.848176	0.959836	0.985403	0.802105	0.970844	0.950417	0.598958	-0.0733671	0.222604
284	A0A8N7UUZ0	ddx6	RNA helicase	2	0.578266	0.6418	0.417474	0.483121	0.52324	0.721194	0.615707	0.629999	0.60454	0.359338	0.43694	0.652643	0.428594	0.349362	0.479543	0.8657	0.836408	1	0.545847	0.575852	0.616749	0.482974	0.419166	0.900703	0.884815	0.598992	-0.176553	0.222579
2398	Q3T7B3	vg2	Vitellogenin 2 (Fragment)	114	0.919402	1.54096	1.05215	1.3521	1.06249	1.66702	1.3623	1.13543	1.60029	1.22973	1.48131	1.16452	0.799428	1.30976	1.16041	0.935934	1.23901	1	1.17084	1.36054	1.36601	1.29186	1.08987	1.05832	1.10336	0.599033	0.141906	0.222549
1079	Q803E5	etf1	Eukaryotic peptide chain release factor subunit 1	2	1.10661	0.694754	0.763019	0.672555	1.03553	0.753116	1.14983	1.17113	1.09071	0.866404	0.772784	0.691034	0.532394	1.04113	0.848638	1.27982	1.00852	1	0.854795	0.820399	1.13722	0.77674	0.807386	1.09611	0.908687	0.599692	-0.138145	0.222072
2008	B3DHC4	si:ch211-217k17.10	Si:ch211-217k17.10	1	0.678111	0.913983	1.17626	0.977684	1.04817	1.07943	1.12635	1.07751	1.0847	1.00415	0.998964	1.01096	0.533231	0.950654	0.950698	1.11438	0.930013	1	0.922785	1.03509	1.09618	1.00469	0.811528	1.0148	1.08876	0.599705	0.122684	0.222062
790	B2GQW3	calm1b	Calm1b protein	44	2.30059	1.81843	2.44138	1.82314	2.34321	1.53579	1.38226	1.11876	1.51871	1.89052	2.62421	2.55938	1.19538	2.67798	2.44525	1.07432	1.04878	1	2.1868	1.90071	1.33991	2.35804	2.1062	1.04103	1.0783	0.599787	0.108765	0.222003
896	E7FE47	col5a2b	Collagen, type V, alpha 2b	12	0.603228	0.845143	0.796869	0.607715	0.861956	0.880802	0.851659	0.789483	0.843949	0.734647	0.986113	0.71876	4.46257	0.906114	0.84724	1.04467	1.48158	1	0.748413	0.783491	0.828364	0.813173	2.07197	1.17542	1.08653	0.599896	0.119728	0.221924
1759	A0A0R4IPV5	p4hb	Protein disulfide-isomerase	49	0.732194	1.08132	0.868798	1.02854	0.848475	0.961198	0.81879	0.830742	0.922192	0.870396	0.939849	1.07281	0.662144	0.876885	1.04157	0.9068	0.838421	1	0.894103	0.94607	0.857241	0.961018	0.860201	0.915074	1.07484	0.599955	0.104122	0.221881
1152	A0A2R8RWY9	fyco1b	FYVE and coiled-coil domain autophagy adaptor 1b	5	1.67656	0.984941	4.3722	0.564488	5.75396	0.850063	0.871028	0.861687	2.57665	2.43951	1.62096	1.08774	0.936712	1.93889	0.812288	0.88651	0.851505	1	2.34457	2.3895	1.43646	1.71607	1.2293	0.912672	0.731934	0.600093	-0.450214	0.221781
1501	Q6IQS0	ndufa10	NADH dehydrogenase [ubiquinone] 1 alpha subcomplex subunit 10, mitochondrial	3	0.802917	0.953169	0.798279	0.764729	0.841734	0.907995	1.0295	1.06878	1.03721	0.834463	0.867882	0.959769	0.560855	0.871317	0.89058	0.999405	0.978325	1	0.851455	0.838153	1.04517	0.887371	0.774251	0.992577	1.04218	0.600102	0.059608	0.221775
139	B2GSH9	si:ch211-15d5.5	ATP synthase F1 subunit epsilon	7	0.266252	0.418335	0.314516	0.257452	0.309226	0.404341	0.58812	0.549861	0.583141	0.301445	0.335844	0.48415	0.231039	0.349362	0.433406	0.818357	0.731731	1	0.333035	0.323673	0.573707	0.373813	0.337936	0.850029	1.12244	0.600439	0.166645	0.221531
900	A0A158VLX6	c1qb	Complement C1q subcomponent subunit A	1	0.919402	0.716995	0.815204	0.631871	0.861113	0.769668	0.923853	0.840264	0.90213	0.856422	0.741084	0.73369	0.565041	0.773886	0.61376	0.860498	0.861571	1	0.8172	0.754217	0.888749	0.777065	0.650895	0.907356	0.950888	0.600444	-0.0726532	0.221528
393	Q6P2V1	ik:tdsubc_1h2	Dipeptidyl peptidase 1	2	1.57671	1.24124	1.32717	1.26883	1.54107	1.22012	1.33706	1.13067	1.17096	1.29362	1.49502	1.09627	1.10413	1.39745	1.32678	0.955184	0.871636	1	1.38171	1.34334	1.2129	1.29497	1.27612	0.942273	0.937223	0.600794	-0.0935355	0.221274
345	A0A8M3AVV6	wdr37	WD repeat-containing protein 37 isoform X1	1	0.349456	0.651332	0.550051	0.4596	0.535879	0.754298	0.684379	0.711725	0.732938	0.46115	0.686253	0.590791	0.507281	0.559536	0.521486	0.928651	0.939072	1	0.516946	0.583259	0.709681	0.579398	0.529434	0.955907	1.12081	0.600894	0.16454	0.221202
1300	A0A8M9PQQ3	itpr2	Inositol 1,4,5-trisphosphate receptor	12	0.777956	1.28254	1.11844	0.972598	1.06165	1.39273	0.9802	0.883904	0.958304	1.03809	1.05465	1.41406	0.673864	1.062	1.21214	1.08265	1.04073	1	1.05964	1.14233	0.940802	1.16893	0.98267	1.04112	1.10314	0.600895	0.141612	0.221201
1467	A0A8M9PVV0	si:ch211-262i1.3	mitotic interactor and substrate of PLK1 isoform X1	12	0.470102	0.338904	0.413243	0.336913	0.399381	0.425623	0.938527	0.928337	0.765707	0.548989	0.384678	0.398837	0.358278	0.484374	0.440397	1.08941	0.809232	1	0.407416	0.387306	0.877523	0.444168	0.427683	0.966214	1.09021	0.601231	0.124602	0.220959
1546	A7MBR5	nol5	Nop58 protein	10	0.736354	0.643918	0.782765	0.509819	0.733042	0.636069	0.674401	0.77282	0.748988	0.94426	0.649413	0.73369	0.543276	0.737697	0.638925	0.827202	0.718646	1	0.721012	0.62631	0.73207	0.775788	0.639966	0.848616	1.07597	0.601401	0.105638	0.220836
302	X1WCS1	si:dkey-16p21.8	Si:dkey-16p21.8	15	0.407699	0.289128	0.300412	0.330556	0.275523	0.349956	0.710205	0.733148	0.7958	0.429209	0.32385	0.330587	0.231039	0.384159	0.359308	1.13363	0.888746	1	0.332413	0.318678	0.746384	0.361215	0.324835	1.00746	1.08665	0.601478	0.119882	0.220781
605	Q9W795	ACAT2	Acetyl-CoA acetyltransferase 2	1	0.757155	0.694754	0.782765	0.650941	0.788652	0.764938	1.08702	1.1505	0.854649	0.742632	0.702531	0.902183	0.420223	0.860182	0.728403	0.996804	0.892772	1	0.744891	0.734844	1.03073	0.782448	0.669603	0.963192	1.05042	0.601562	0.0709661	0.22072
1469	A0A8M2BKZ0	mob2b	MOB kinase activator 2b isoform X2	2	0.819558	1.13533	0.671344	0.644585	0.988342	1.17637	1.10639	1.08703	1.03187	0.864407	1.03409	0.974699	0.599362	0.817034	0.907357	0.938015	0.609944	1	0.87541	0.936434	1.0751	0.957732	0.774584	0.84932	1.09404	0.601945	0.129663	0.220443
1016	F1QQT6	dpy30	Dpy-30 histone methyltransferase complex regulatory subunit	2	1.01093	1.15651	0.953421	0.893137	0.974861	1.27805	1.1962	1.04656	0.939579	0.744628	0.875593	1.23277	0.570063	0.775277	1.05835	1.21219	1.12628	1	1.04029	1.04868	1.06078	0.950997	0.801231	1.11282	0.914169	0.601948	-0.129468	0.220441
2200	A0A8M2BC05	tmpoa	thymopoietin a isoform X1	7	0.603228	1.09614	0.865977	0.704975	1.05828	0.899719	0.998395	0.90612	1.12148	0.842448	0.992967	0.985363	0.455381	0.883844	0.638925	1.06132	0.882707	1	0.855116	0.887657	1.00866	0.940259	0.659383	0.981341	1.09957	0.60198	0.136938	0.220418
1785	Q4V911	ppp2r1b	Protein phosphatase 2 (Formerly 2A), regulatory subunit A, beta isoform	6	0.998446	0.479762	0.851874	0.610258	0.805503	0.756662	0.850485	1.1989	0.921523	0.736643	0.738514	0.577994	0.364975	0.754399	0.589992	1.09357	0.751861	1	0.776694	0.724141	0.990304	0.684384	0.569789	0.948477	0.88115	0.602054	-0.18254	0.220364
574	Q5PRD0	ywhaba	14-3-3 protein beta/alpha-A	108	1.41862	1.56108	1.74888	1.49259	1.72391	1.3348	1.13691	1.09972	1.31942	1.43136	1.79574	1.75531	0.984427	1.53107	1.57285	1.10554	1.0981	1	1.57619	1.5171	1.18535	1.6608	1.36278	1.06788	1.05368	0.602395	0.075436	0.220119
61	A9JTF0	dhrs13l1	Zgc:77906	3	0.915242	0.554956	0.596594	0.441801	0.49038	0.54858	0.653271	0.707758	0.661383	0.762595	0.472066	0.592924	0.632846	0.615211	0.696247	1.22311	0.869623	1	0.68893	0.493587	0.674137	0.609195	0.648101	1.03091	0.884262	0.603416	-0.177454	0.219383
1335	F6NK54	ivd	Isovaleryl-CoA dehydrogenase, mitochondrial	2	0.287053	0.720172	0.593773	0.550503	0.635303	0.747204	0.622163	0.622858	0.734276	0.566955	0.695677	0.56733	0.430268	0.605468	0.514495	0.881828	0.734751	1	0.533666	0.644337	0.659766	0.609987	0.516744	0.872193	1.14301	0.603442	0.192843	0.219364
2165	B8JIQ0	taf5	TAF5 RNA polymerase II, TATA box-binding protein (TBP)-associated factor	3	0.686431	0.879033	0.826487	0.659205	0.749051	0.805136	1.23376	0.94976	0.985722	0.798529	0.841323	0.853128	0.520675	0.857398	0.689256	1.0764	1.0055	1	0.797317	0.737797	1.05641	0.830993	0.68911	1.0273	1.04224	0.603553	0.0596833	0.219285
661	A0A8M2BGI7	rnpep	aminopeptidase B isoform X1	1	1.37702	1.03789	0.940728	0.721502	0.978232	0.963562	0.860463	0.870415	0.872036	1.04607	0.924428	1.13893	0.642891	0.996586	1.17859	0.950501	0.809232	1	1.11855	0.887765	0.867638	1.03648	0.939354	0.919911	0.926625	0.604271	-0.109942	0.218768
8	A7MCQ3	MGC174761	General transcription factor IIF subunit 2	2	0.457621	0.612146	0.54582	0.959884	0.808874	0.660897	0.986657	0.867241	0.696158	0.507066	0.654553	0.558799	0.40097	0.590157	0.596982	0.957265	0.831375	1	0.538529	0.809885	0.850018	0.573473	0.52937	0.929547	1.06489	0.604279	0.0907006	0.218762
1679	Q6DSU3	zgc:77379	Plexin D1	1	1.00677	0.982823	0.820845	0.581652	1.00772	0.795678	1.15452	1.08385	0.810512	1.08999	0.761646	0.746487	0.593502	0.950654	0.799705	0.936975	0.891766	1	0.936811	0.795017	1.0163	0.866042	0.781287	0.942914	0.924457	0.605322	-0.113322	0.218013
2436	Q6IQQ3	yy1a	YY1 transcription factor a	2	0.478422	0.799603	0.542999	0.56131	0.659738	0.782673	0.859876	0.877556	0.926204	0.572944	0.633991	0.821136	0.328979	0.676454	0.696247	1.13103	0.827349	1	0.607008	0.667907	0.887879	0.676024	0.567227	0.986126	1.1137	0.605435	0.155359	0.217933
2011	E9QHV8	si:ch211-258f1.3	Si:ch211-258f1.3	2	0.782116	1.48482	1.01971	1.75958	1.56045	1.64456	0.953201	1.22667	1.27328	1.01014	1.29968	1.36927	1.40214	0.739089	1.39809	1.11334	1.01758	1	1.09555	1.65486	1.15105	1.22636	1.17977	1.04364	1.1194	0.605715	0.162731	0.217731
2251	B3DHU2	tmem65	Transmembrane protein 65	1	0.424339	0.533774	0.51056	0.424002	0.377474	0.464638	0.680271	0.758538	0.768382	0.439191	0.47892	0.695299	0.56253	0.364673	0.710227	1.00669	0.722672	1	0.489558	0.422038	0.73573	0.537803	0.54581	0.909787	1.09855	0.605795	0.135599	0.217674
990	F1RA88	adam10a	Disintegrin and metalloproteinase domain-containing protein 10	1	0.0416019	0.889624	0.397729	0.326106	0.65384	0.666809	0.643293	0.920402	0.883405	0.473128	0.610002	0.669705	0.483005	0.794764	0.23348	1.21739	0.838421	1	0.442985	0.548918	0.8157	0.584279	0.50375	1.0186	1.31896	0.605808	0.399399	0.217665
1285	A0A0G2L0U4	Ig-like domain-containing protein OS=Danio rerio OX=7955	Ig-like domain-containing protein	1	0.544985	0.50412	0.643136	0.448158	0.780226	0.678632	1.12107	0.994193	0.887417	0.736643	0.540606	0.543869	0.455381	0.900547	0.659896	1.10866	0.784069	1	0.564081	0.635672	1.00089	0.607039	0.671941	0.964243	1.07616	0.605859	0.105889	0.217629
1623	Q6P7E4	pdlim7	PDZ and LIM domain protein 7	4	1.35206	2.2929	1.55002	1.34765	1.49389	1.99688	0.913875	0.81646	1.19169	1.27765	1.67322	1.71052	0.759248	1.3195	1.5365	0.752285	0.682412	1	1.73166	1.61281	0.97401	1.5538	1.20508	0.811566	0.897288	0.605902	-0.156357	0.217598
1787	B8A4G3	ppm1aa	Protein phosphatase, Mg2+/Mn2+-dependent, 1Aa (Fragment)	6	1.43943	1.25289	0.868798	0.783164	0.925992	1.05223	1.2408	1.22509	1.06263	1.39743	1.06493	1.44392	3.21194	1.08427	1.22332	1.17317	1.13635	1	1.18704	0.920463	1.17617	1.30209	1.83985	1.10317	1.09693	0.606372	0.133467	0.217261
598	B3DFK4	LOC557217	6.8 kDa mitochondrial proteolipid	1	0.378577	0.850438	0.572617	0.71006	0.514814	0.679814	0.768313	0.709344	0.957635	0.708694	0.507193	0.876589	0.838772	0.51778	0.845842	0.808472	1.0206	1	0.600544	0.634896	0.811764	0.697492	0.734131	0.943024	1.16143	0.606402	0.215906	0.21724
1472	Q68EG7	morc2	MORC family CW-type zinc finger 2	1	0.524184	1.73265	1.02253	0.62615	1.16865	1.64338	0.918571	0.849785	1.70529	0.786551	1.70064	1.54629	0.699814	1.15944	1.59522	0.843329	0.834395	1	1.09312	1.14606	1.15788	1.34449	1.15149	0.892575	1.22996	0.60644	0.298611	0.217212
122	A0A8M1N0E2	decr1	2,4-dienoyl-CoA reductase, mitochondrial	2	0.274573	0.563429	0.440041	0.462779	0.57548	0.650257	0.607489	0.595088	0.590497	0.307434	0.591154	0.590791	0.366649	0.463496	0.598381	0.840728	0.698516	1	0.426014	0.562838	0.597691	0.49646	0.476175	0.846415	1.16536	0.606565	0.220775	0.217123
234	Q7ZWF0	rae1	mRNA export factor	6	0.386898	0.350554	0.356828	0.287965	0.369049	0.406706	0.586359	0.579219	0.637309	0.353349	0.310998	0.388173	0.258663	0.356321	0.418028	0.856856	0.769978	1	0.36476	0.354573	0.600962	0.35084	0.344337	0.875611	0.961839	0.606992	-0.0561333	0.216817
2310	A0A8M9PAR6	ubap2l	ubiquitin-associated protein 2-like isoform X5	1	1.90537	1.42658	1.19037	0.793971	1.02205	1.45539	1.17389	0.871208	1.11479	1.55314	1.30996	1.27969	0.710696	1.29306	0.975864	1.12375	1.09105	1	1.50744	1.09047	1.0533	1.38093	0.993206	1.0716	0.916079	0.607704	-0.126456	0.216308
248	Q5BLA5	zgc:113084	Nucleophosmin/nucleoplasmin, 3	1	0.765475	0.761476	0.43863	1.48496	0.550203	0.717647	0.730748	0.773614	0.674758	0.636827	0.568879	0.575861	0.57676	0.641657	0.626342	0.984838	1.07294	1	0.655194	0.917603	0.726373	0.593856	0.61492	1.01926	0.906382	0.608147	-0.14181	0.215992
321	Q6AZB9	zgc:92411	Tetraspanin	1	1.62663	0.832434	0.995733	1.46144	0.888918	0.873709	0.827594	0.783929	0.805162	0.828474	1.25513	0.912847	12.3338	1.22903	0.706033	1.17265	1.45944	1	1.1516	1.07469	0.805562	0.998817	4.75629	1.2107	0.86733	0.608174	-0.205348	0.215972
277	Q4G5W2	rtn4	Reticulon	3	0.703072	0.642859	0.637495	0.563853	0.557786	0.602965	0.737204	0.712518	0.708864	0.836459	0.569735	0.710229	0.45287	0.585982	0.633333	0.92761	0.871636	1	0.661142	0.574868	0.719529	0.705474	0.557395	0.933082	1.06705	0.608346	0.0936333	0.21585
1352	F1QXP8	khsrp	KH-type-splicing regulatory protein	12	0.711393	0.880092	0.667113	0.61725	0.694283	0.880802	0.87455	0.891838	0.930217	0.620856	0.72909	0.776346	0.645402	0.686197	0.775937	0.979636	0.926994	1	0.752866	0.730779	0.898868	0.708764	0.702512	0.968876	0.941421	0.608842	-0.0870875	0.215495
1786	A5PMV7	ppp2r1a	Protein phosphatase 2, regulatory subunit A, beta a	6	1.02341	1.23382	1.19319	1.59239	1.17371	1.51687	1.05709	0.994193	1.06731	1.0301	1.42391	1.21357	1.20709	1.11629	1.21214	1.05871	1.03469	1	1.15014	1.42766	1.03953	1.22253	1.17851	1.03113	1.06294	0.60932	0.0880598	0.215155
250	Q4KM15	nupl1	Nupl1 protein	4	0.328655	0.419394	0.352597	0.27843	0.380845	0.427987	0.67851	0.624445	0.640652	0.34736	0.369257	0.454291	0.208437	0.416172	0.412435	0.904199	0.775011	1	0.366882	0.362421	0.647869	0.390303	0.345682	0.89307	1.06384	0.610389	0.0892768	0.214393
2299	A0A2R8QU40	smx5	U6 snRNA-associated Sm-like protein LSm2	3	1.27302	0.95211	1.22281	0.801599	1.03384	0.883167	1.10933	1.16002	1.076	1.25968	0.956984	1.00456	0.650425	1.12603	1.00942	1.09877	0.954169	1	1.14931	0.906202	1.11512	1.07374	0.928625	1.01765	0.934247	0.610536	-0.0981241	0.214289
1805	F1REF9	prg4b	Proteoglycan 4b	1	0.823718	0.772067	1.17203	0.711332	0.886391	0.990755	1.14748	0.991813	1.1061	0.98219	0.973262	1.02162	0.51063	0.879669	1.01361	0.691936	0.874655	1	0.922605	0.862826	1.0818	0.992358	0.801303	0.85553	1.0756	0.610647	0.105147	0.21421
1283	Q6P5L8	hsdl2	Hydroxysteroid dehydrogenase-like protein 2	7	0.520024	0.754062	0.724939	0.766636	0.727986	0.815777	0.88981	0.81408	0.876717	0.69472	0.688823	0.740088	0.449521	0.739089	0.789918	1.02958	0.891766	1	0.666342	0.770133	0.860203	0.707877	0.659509	0.973782	1.06233	0.611045	0.0872369	0.213927
1521	F1QKE1	nrg2a	Neuregulin 2a	2	1.93449	0.703227	0.98304	0.492656	0.436455	0.743657	0.680858	0.848992	0.821212	1.37946	0.644272	0.88512	0.717393	0.9771	0.764753	0.692976	0.685432	1	1.20692	0.557589	0.783687	0.969617	0.819749	0.792803	0.803382	0.611157	-0.315841	0.213847
1306	A0A8M1RIJ9	ints1	integrator complex subunit 1	1	1.53511	0.751944	1.17626	0.902037	0.985815	1.04041	1.23963	1.12591	1.2044	1.26766	0.998964	1.69986	0.781849	1.52411	0.963281	1.12687	0.827349	1	1.15444	0.976088	1.18998	1.32216	1.08975	0.984739	1.14529	0.611432	0.195707	0.213652
265	A0A8M6YV54	fam216a	protein FAM216A	1	0.341136	0.52742	0.234124	0.234568	0.287319	0.412617	0.495383	0.581599	0.711539	0.263515	0.270731	0.407369	0.190858	0.352146	0.479543	0.859457	0.875662	1	0.36756	0.311501	0.596173	0.313871	0.340849	0.911706	0.853933	0.61166	-0.227806	0.21349
524	A3KQW5	rps18	40S ribosomal protein S18	17	1.02757	0.947873	0.892775	0.959884	0.851002	0.903266	1.00192	1.10528	1.02852	0.888363	0.833613	1.03015	0.671352	0.833736	0.871007	1.14768	1.05381	1	0.956072	0.904718	1.04524	0.917376	0.792032	1.06716	0.959526	0.611945	-0.0596057	0.213288
246	A0A8M9Q7P7	nop10	Nucleolar protein 10	1	0.316174	0.540129	0.451324	0.376961	0.484482	0.453997	0.757161	0.921196	0.842612	0.417231	0.758219	0.362579	2.93486	0.662535	0.5844	1.13623	1.16654	1	0.435876	0.43848	0.840323	0.512677	1.39393	1.10092	1.1762	0.612134	0.234132	0.213154
695	A0A0G2KQL4	ap3b2	AP-3 complex subunit beta	1	0.952684	0.720172	1.42731	0.797149	3.35851	0.75548	0.832877	0.943412	1.09339	0.948253	1.03495	0.746487	0.729949	1.23599	0.717218	0.896915	0.921961	1	1.03339	1.63705	0.956559	0.909896	0.894386	0.939625	0.880497	0.612218	-0.18361	0.213094
1071	A0A8N1Z258	efnb2b	ephrin-B2b precursor	1	1.19397	0.867383	1.07613	0.856903	0.968121	0.854792	0.963766	0.987052	0.843949	1.11594	0.998964	0.806206	0.81617	1.32229	0.936717	0.912003	0.953163	1	1.04583	0.893272	0.931589	0.973705	1.02506	0.955055	0.931037	0.612349	-0.103089	0.213001
2014	A0A0N4SU43	si:ch211-271b14.1	Si:ch211-271b14.1	1	0.120646	0.870561	0.424526	0.499013	0.477741	0.77085	0.858702	0.844231	0.986391	0.337378	0.542319	1.02802	0.303866	0.494118	0.989844	0.930732	0.812252	1	0.471911	0.582535	0.896441	0.635906	0.595943	0.914328	1.34751	0.612468	0.430298	0.212917
846	Q7ZYX4	fa95c01	Chaperonin containing TCP1, subunit 6A (Zeta 1)	19	0.819558	0.662982	0.981629	0.641406	0.772643	0.682178	0.904484	0.900566	0.89143	0.842448	0.722236	0.735823	0.501421	0.832345	0.720014	1.03062	0.847479	1	0.821389	0.698742	0.898827	0.766836	0.684593	0.959367	0.933583	0.612776	-0.0991493	0.212698
82	E7F1D2	pagr1	PAXIP1-associated glutamate-rich protein 1	1	1.26054	0.400331	0.722118	0.336277	0.431399	0.414982	0.400884	0.537166	0.505567	0.950249	0.396673	0.541736	0.514815	0.602684	0.469757	0.442735	0.391531	1	0.794329	0.39422	0.481206	0.629553	0.529085	0.611422	0.792559	0.612875	-0.335409	0.212628
1776	A5PF61	leg1a	Protein leg1a	10	0.407699	0.839847	0.678396	0.664291	0.626877	0.790949	1.02363	0.810113	1.04992	0.519044	0.549173	0.641979	0.473797	0.551185	0.601177	0.84385	0.969267	1	0.641981	0.694039	0.961223	0.570065	0.542053	0.937705	0.887979	0.613243	-0.171403	0.212367
1329	F1RBD9	isca2	Iron-sulfur cluster assembly 2 (Fragment)	1	0.952684	0.581433	0.716476	0.53779	0.800448	0.630158	1.00485	0.937858	0.932892	0.519044	0.705958	0.80194	0.395947	0.772494	1.8231	1.14299	0.943098	1	0.750198	0.656132	0.958534	0.675647	0.997181	1.0287	0.900626	0.614326	-0.151001	0.211601
1433	Q14TH1	ZC6AST1	Metalloendopeptidase	1	1.7972	0.715936	0.867388	0.721502	0.666478	0.782673	1.12224	1.32427	0.831243	1.28164	0.943276	0.490548	1.79892	0.69594	0.877998	0.826161	1.03368	1	1.12684	0.723551	1.09258	0.905154	1.12429	0.953281	0.803267	0.616067	-0.316049	0.210372
1598	Q7SXL4	ndpkz2	Nucleoside diphosphate kinase	33	0.927722	0.610028	1.08177	0.855632	1.06502	0.658533	1.08468	1.0053	0.894105	1.15387	0.965551	0.784878	0.81031	1.14134	0.808093	0.837086	1.01859	1	0.873172	0.859727	0.994694	0.968101	0.919915	0.951891	1.10872	0.616383	0.148891	0.210149
348	B7ZVB1	xab2	XPA-binding protein 2	2	0.65731	0.639682	0.605056	0.498377	0.647099	0.651439	0.653271	0.732355	0.757013	0.73265	0.641702	0.597189	0.481331	0.714035	0.6571	0.980676	0.930013	1	0.634016	0.598972	0.714213	0.657181	0.617489	0.97023	1.03654	0.616412	0.0517704	0.210129
1753	Q7T3B6	si:ch1073-188c16.3	Protein C (Inactivator of coagulation factors Va and VIIIa)	1	0.44098	0.838788	0.943549	0.655391	0.832466	0.572226	1.13222	1.26952	1.10141	0.794536	0.935565	0.757151	0.743343	1.15387	0.822074	0.840728	1.1132	1	0.741106	0.686694	1.16772	0.829084	0.906429	0.984642	1.11871	0.616833	0.161839	0.209833
1716	F1QBM2	pdcd4a	Programmed cell death protein 4	1	1.63912	1.01142	1.55989	0.910301	0.963908	1.0747	1.50728	1.16002	0.901461	1.51321	1.10948	1.21144	1.02712	1.07592	1.05975	1.13519	1.1132	1	1.40347	0.982969	1.18959	1.27805	1.05426	1.0828	0.910631	0.616881	-0.135062	0.209798
1094	Q7T2A5	eif3l	Eukaryotic translation initiation factor 3 subunit L	1	1.00261	0.841966	1.0324	0.885509	0.842577	0.965927	1.18974	1.24016	1.17631	0.491095	1.20116	0.838198	0.70651	1.01886	0.992641	1.1893	1.05583	1	0.958992	0.898004	1.20207	0.843483	0.906003	1.08171	0.879552	0.616982	-0.185159	0.209727
1616	Q6IQ58	pvalb1	Parvalbumin 1	24	0.994286	0.356909	1.21716	0.874067	1.14843	0.405524	0.958483	1.13701	0.73762	1.11794	1.07093	0.823268	0.711533	1.19702	0.708829	0.643032	1.17761	1	0.856119	0.809341	0.944372	1.00405	0.87246	0.940215	1.17279	0.617299	0.229942	0.209504
765	Q567F4	zgc:112084	Beta-hexosaminidase	1	1.3687	0.684163	1.16498	0.488842	0.878807	0.624246	0.781225	0.895012	0.761694	1.32356	0.69996	0.729424	0.655447	1.09959	0.515894	0.890672	0.767965	1	1.07262	0.663965	0.812644	0.917649	0.756976	0.886213	0.855525	0.618045	-0.225119	0.20898
1515	Q7ZVH7	nasp	Nasp protein	3	0.944363	1.73371	1.45129	3.33607	1.36413	1.85619	1.09818	1.29253	1.42776	0.980194	1.79488	1.97499	0.798591	1.24017	2.05519	1.14872	0.956182	1	1.37645	2.18546	1.27282	1.58336	1.36465	1.03497	1.15032	0.618054	0.202029	0.208973
1691	A0A2R8QQF9	ptbp1b	Polypyrimidine tract-binding protein 1b	2	0.237131	0.461757	0.301823	0.390311	0.422131	0.401977	0.412623	0.400692	0.559066	0.325401	0.491771	0.324189	0.246107	0.352146	0.437601	0.68049	0.619002	1	0.33357	0.404806	0.457461	0.380454	0.345284	0.766498	1.14055	0.618238	0.189729	0.208845
678	A0A0R4ICD6	anxa1c	Annexin	1	1.33126	0.707463	0.867388	1.49259	1.54023	0.697548	1.04887	1.16717	0.997759	1.93843	0.902152	0.742221	1.14264	1.04391	0.589992	1.00617	1.45642	1	0.968704	1.24346	1.07127	1.19427	0.925514	1.15419	1.23285	0.618911	0.301998	0.208372
1068	A0A8M1N1U5	echs1	enoyl-CoA hydratase, mitochondrial	16	0.453461	0.562369	0.502098	0.453243	0.558628	0.569861	0.848137	0.763299	0.828568	0.479117	0.5526	0.550267	0.470449	0.494118	0.515894	0.959866	0.875662	1	0.505976	0.527244	0.813335	0.527328	0.493487	0.945176	1.0422	0.618959	0.0596327	0.208338
999	A0A0R4IWF9	apex1	DNA-(apurinic or apyrimidinic site) endonuclease	5	4.53877	1.81843	1.60502	0.794606	1.30431	1.42111	1.04594	1.02117	1.29535	2.29178	1.6578	2.44208	1.18114	1.75099	1.34775	0.84437	1.03972	1	2.65407	1.17334	1.12082	2.13055	1.42663	0.961364	0.802748	0.619592	-0.316981	0.207894
2513	A0A8M1P8Y4	cnbpb	zinc finger protein 9	8	0.474262	0.990236	0.794048	0.849911	0.882178	0.900901	1.05063	0.978324	1.00378	0.602889	0.951843	1.02375	0.667167	0.705683	1.10449	0.943218	1.09609	1	0.752849	0.877663	1.01091	0.859495	0.825779	1.0131	1.14166	0.620011	0.19113	0.207601
867	Q6NWC6	cpsf6	Cleavage and polyadenylation specificity factor subunit 6	5	0.969324	0.75724	0.798279	0.64967	0.859428	0.803954	1.097	1.17907	1.04256	0.936275	0.907293	0.804073	0.641217	0.974316	0.775937	1.19554	0.940078	1	0.841614	0.771017	1.10621	0.882547	0.797157	1.04521	1.04864	0.620244	0.0685138	0.207437
1255	A0A8M2BHR5	hnrnpm	heterogeneous nuclear ribonucleoprotein M isoform X1	23	1.44775	1.13851	0.998554	0.64522	0.87965	1.148	1.01072	1.00292	1.12148	1.24171	0.982686	1.11546	0.835423	0.986843	0.91295	1.15912	1.02664	1	1.19494	0.890956	1.04504	1.11329	0.911739	1.06192	0.931672	0.620369	-0.102106	0.20735
330	E9QG65	tp63	Tumor protein 63 (p63)	16	0.245451	0.690518	0.25669	0.256817	0.294902	0.39843	0.461927	0.500667	0.440699	0.251537	0.356406	0.343384	0.177465	0.335443	0.475349	0.787142	0.633093	1	0.397553	0.316716	0.467764	0.317109	0.329419	0.806745	0.797651	0.620615	-0.32617	0.207178
2361	Q7SZP2	zgc:65873	UPF0690 protein C1orf52 homolog	1	1.8388	0.758299	1.02958	0.860082	1.0389	1.24258	1.02363	0.985465	0.904805	1.23572	0.920144	0.923511	1.08655	1.63128	0.968873	1.0379	0.987384	1	1.2089	1.04719	0.971301	1.02646	1.2289	1.00843	0.849089	0.621002	-0.236012	0.206907
2345	A0A8M9PS16	LOC569265	uncharacterized protein LOC569265 isoform X1	8	1.8388	0.706404	1.02253	0.651577	0.740625	0.870162	0.81116	0.920402	0.819875	1.25169	0.722236	1.00029	0.696465	1.03278	1.06954	0.84385	0.923974	1	1.18925	0.754121	0.850479	0.991407	0.932925	0.922608	0.833644	0.621553	-0.262497	0.206522
2103	Q6PBY8	skp1a	S-phase kinase-associated protein 1	3	1.25222	1.65534	1.29332	1.32985	1.34391	1.40574	1.24726	1.24175	1.41639	0.980194	1.48217	1.41406	0.765944	1.05365	1.43024	1.28815	1.05281	1	1.40029	1.35983	1.3018	1.29214	1.08328	1.11365	0.922765	0.622039	-0.115965	0.206183
201	A0A8M9QA83	gorasp2	Golgi reassembly-stacking protein 2 isoform X1	1	0.923562	0.636505	0.829307	0.491385	0.630247	0.532028	0.681445	0.712518	0.728926	1.45931	0.672545	0.693166	0.671352	1.02582	0.711625	1.0275	0.891766	1	0.796458	0.55122	0.70763	0.941674	0.802931	0.973088	1.18233	0.622111	0.241629	0.206132
856	A0A8M2BL16	cbx3a	chromobox protein homolog 3 isoform X1	12	0.490902	0.753003	0.607877	0.515541	0.639516	0.696366	0.900962	0.901359	1.01113	0.576937	0.677685	0.740088	0.416875	0.6514	0.740985	1.01241	0.865597	1	0.617261	0.617141	0.937819	0.664904	0.603087	0.959336	1.07718	0.622605	0.107265	0.205787
1806	A0A8M9PTX6	LOC100330744	proteoglycan 4-like	2	0.952684	0.604733	0.688269	0.532704	0.659738	0.7141	1.11813	1.16478	0.961647	0.80851	0.651126	0.588658	0.646239	0.741872	0.662692	1.02386	0.875662	1	0.748562	0.635514	1.08152	0.682765	0.683601	0.966506	0.912102	0.62268	-0.132732	0.205735
952	Q4VBU7	zgc:114165	Cytochrome c oxidase subunit 5A, mitochondrial	12	0.819558	0.799603	0.809562	0.689083	0.754106	0.776761	0.919745	0.939445	0.860668	0.832466	0.76336	0.799807	0.473797	0.810074	0.739587	0.959866	0.861571	1	0.809574	0.739983	0.906619	0.798544	0.674486	0.940479	0.986376	0.623577	-0.0197904	0.20511
1576	A0A8M2B413	nrip1a	nuclear receptor-interacting protein 1	1	0.353616	0.178984	0.238355	1.07939	0.287319	0.240004	0.261191	0.256284	0.221353	0.23357	0.253596	0.198352	0.618615	0.278376	0.247461	0.249201	0.873649	1	0.256985	0.535572	0.246276	0.228506	0.381484	0.707617	0.88918	0.624256	-0.169452	0.204638
614	Q6DGP6	sub1	Activated RNA polymerase II transcriptional coactivator p15	2	0.740514	0.702168	0.930855	0.760915	0.878807	0.800407	1.23259	1.14971	1.02518	0.878382	0.938135	0.712362	0.529883	1.2165	0.898969	1.11178	0.941085	1	0.791179	0.813376	1.13582	0.84296	0.881785	1.01762	1.06545	0.624451	0.0914596	0.204501
1102	A0A8M3AKJ3	eif5b	Eukaryotic translation initiation factor 5B	1	1.15653	0.812311	0.87585	0.696711	0.930205	0.861886	0.897441	1.01165	0.838599	1.37547	0.824188	0.957636	0.652099	1.00494	0.891979	1.10762	0.703549	1	0.948232	0.8296	0.915896	1.05243	0.849672	0.937055	1.10989	0.624617	0.150413	0.204386
2124	Q5RGK8	snd1	Staphylococcal nuclease domain-containing protein	6	1.45607	0.959523	1.25242	1.21797	1.39952	1.17283	1.29069	1.26952	1.07734	1.69687	1.30654	1.04295	0.987775	1.24712	1.08491	1.13155	1.14037	1	1.22267	1.26344	1.21252	1.34879	1.1066	1.09064	1.10315	0.624838	0.141625	0.204233
546	Q7T1K0	zgc:65996	60S ribosomal protein L17	7	1.05253	1.27089	0.880081	0.893137	0.942843	1.11844	1.12341	1.23778	1.12348	0.970213	0.88159	1.13679	0.768456	0.922817	1.29323	1.36774	1.11622	1	1.06783	0.984807	1.16156	0.996199	0.994834	1.16132	0.932915	0.62521	-0.100182	0.203974
294	Q568L3	sf3a3	Sf3a3 protein	4	0.565786	0.604733	0.684038	0.512998	0.664793	0.6207	0.679097	0.734735	0.789781	0.523036	0.598008	0.652643	0.353255	0.659751	0.563428	0.919286	0.831375	1	0.618185	0.599497	0.734538	0.591229	0.525478	0.916887	0.956394	0.626416	-0.0643224	0.203137
2184	Q6PFI8	tspy	Testis-specific protein Y-linked	5	0.540825	0.593083	0.51197	0.55686	0.539249	0.643163	0.719596	0.722833	0.723576	0.517047	0.575732	0.609986	0.377531	0.594333	0.630537	0.921367	0.754881	1	0.548626	0.579757	0.722002	0.567589	0.534134	0.892083	1.03456	0.626726	0.0490232	0.202922
1609	A0A8M2B705	osbp	Oxysterol-binding protein	1	0.936043	0.749826	0.444272	0.518719	0.368206	0.529664	0.914462	0.876762	1.0225	0.69472	0.486631	0.697432	1.45571	0.583198	0.585798	1.29439	1.02161	1	0.710047	0.472196	0.937909	0.626261	0.874903	1.10533	0.882	0.627035	-0.18115	0.202708
424	T1ECU5	casd1	N-acetylneuraminate 9-O-acetyltransferase	2	1.12325	0.684163	1.17626	0.860717	1.11726	0.800407	1.38167	1.33538	1.00846	1.18981	1.11462	0.949105	0.49305	1.10376	0.815084	0.848012	0.839427	1	0.994559	0.926127	1.24184	1.08451	0.803965	0.895813	1.09045	0.627439	0.124918	0.202428
1634	Q90ZC5	wu:fa03h10	Peptidylprolyl isomerase	1	1.01925	1.44458	1.1537	0.96497	1.63544	1.03332	0.966113	0.921989	1.00445	0.85243	1.10606	1.35647	0.779338	1.12742	1.20515	0.907841	0.799167	1	1.20584	1.21124	0.964183	1.10499	1.0373	0.902336	0.916362	0.627444	-0.126011	0.202425
1110	A5A4L9	zgc:194732	FACT complex subunit	12	0.836198	0.837729	0.669934	0.629328	0.676589	0.801589	0.728987	0.795037	0.866018	0.706698	0.781351	0.761417	0.756736	0.804507	0.775937	1.01241	0.922967	1	0.781287	0.702502	0.796681	0.749822	0.77906	0.97846	0.959727	0.627618	-0.0593047	0.202304
433	E3P7J3	plxnb2a	Plexin B2a	5	1.06501	0.590965	3.00977	0.6306	2.34068	0.847698	1.38989	2.0963	1.56151	0.85243	1.71006	0.857393	0.499747	2.9995	0.727004	0.929171	0.908876	1	1.55525	1.27299	1.68256	1.13996	1.40875	0.946016	0.732978	0.62818	-0.448157	0.201916
63	A0A8M9Q5S9	mpx	eosinophil peroxidase isoform X1	14	0.961004	0.720172	0.788406	1.06732	0.959695	1.2213	0.926201	0.90612	0.908148	0.958235	0.903866	0.755018	4.54879	2.04467	4.50883	0.957785	0.875662	1	0.823194	1.08277	0.91349	0.872373	3.70076	0.944482	1.05974	0.628291	0.0837123	0.201839
2506	Q67EQ8	rnf113a	Zinc finger protein 183	2	4.23923	1.00295	1.37795	1.12198	0.975704	1.10071	1.09876	0.97515	1.17765	2.4994	0.91586	1.44392	0.917459	2.19082	1.2443	0.88547	0.885727	1	2.20671	1.06613	1.08385	1.61972	1.45086	0.923732	0.734	0.628812	-0.446148	0.201479
2303	A0A2R8QEX8	UBC core domain-containing protein OS=Danio rerio OX=7955	UBC core domain-containing protein	17	2.32555	1.59285	2.08032	1.11944	1.81575	1.82781	0.860463	1.11321	1.36824	1.29162	1.78546	2.3397	1.10413	2.23397	1.29882	0.916165	0.799167	1	1.99957	1.58767	1.11397	1.80559	1.54564	0.905111	0.90299	0.629142	-0.147219	0.201252
730	Q7ZVE5	atp5g	ATP synthase lipid-binding protein	2	1.86377	0.790071	0.981629	0.713239	0.717033	0.768485	0.942636	0.975944	1.02986	1.49525	0.651126	0.833932	0.693117	0.862966	0.848638	1.1508	1.03972	1	1.21182	0.732919	0.982813	0.993435	0.801574	1.06351	0.819786	0.629265	-0.286681	0.201166
532	Q642H9	rps4x	40S ribosomal protein S4, X isoform	14	0.848679	1.17134	1.03522	1.18047	1.1914	1.0546	1.29774	1.51073	1.292	0.848437	1.05037	0.98323	0.724927	1.05783	1.21913	1.4052	1.12729	1	1.01841	1.14216	1.36682	0.960679	1.00063	1.1775	0.943309	0.629763	-0.084198	0.200823
1364	A0A8M9PW96	lmnl3	lamin L3 isoform X1	1	1.67656	0.658745	1.22139	0.646492	1.08355	0.774397	1.41043	1.34648	0.966329	2.41555	0.935565	1.07494	1.32261	1.7315	0.915746	1.1893	0.964234	1	1.18557	0.834814	1.24108	1.47535	1.32329	1.05118	1.24443	0.62982	0.315484	0.200784
916	B2GTE8	cops3	COP9 signalosome complex subunit 3	2	1.21062	0.629091	0.864567	0.924922	0.779383	0.863068	0.979026	1.00848	0.866018	0.96622	0.724806	0.720893	0.491376	0.825385	0.689256	0.878707	0.882707	1	0.901425	0.855791	0.951173	0.803973	0.668673	0.920471	0.891892	0.630428	-0.16506	0.200364
693	A0A8M2BB77	ap2a1	AP-2 complex subunit alpha	5	1.13157	1.22217	1.02958	1.15123	1.07176	1.11489	1.18328	1.27269	1.1723	1.15587	1.09235	1.03228	0.844631	1.0968	1.00383	1.27202	1.05482	1	1.12778	1.11263	1.20943	1.0935	0.981753	1.10895	0.969609	0.631398	-0.0445253	0.199697
2444	Q503P4	itih3a	Zgc:110377	1	1.23558	0.912924	1.19601	0.525076	1.2824	1.13972	1.75673	1.27031	1.6237	1.22973	1.08036	0.772081	0.527372	0.997978	1.00243	0.98796	1.32758	1	1.11484	0.9824	1.55025	1.02739	0.842592	1.10518	0.921562	0.631671	-0.117848	0.199509
2353	A0A8M1RQT6	si:ch73-173p19.1	uncharacterized protein si:ch73-173p19.1	1	0.782116	0.621678	0.534537	0.506005	0.705237	0.839422	0.926788	0.755365	0.918179	0.606882	0.661407	0.546002	0.513141	0.985451	0.910154	1.11074	0.900824	1	0.64611	0.683555	0.866777	0.604764	0.802915	1.00385	0.936007	0.631713	-0.0954087	0.19948
536	B2GNT1	RPSA	40S ribosomal protein SA	10	0.985965	1.22429	1.06907	1.38134	1.30431	1.19293	1.25078	1.40044	1.28331	0.840452	1.08293	1.16879	0.745017	1.08845	1.22332	1.36358	1.31752	1	1.09311	1.29286	1.31151	1.03072	1.01893	1.22703	0.942925	0.632201	-0.0847853	0.199145
262	F1QR78	psmb10	Proteasome subunit beta	1	0.486742	0.659804	0.617749	0.581016	0.705237	0.660897	0.703162	0.684748	0.739626	0.636827	0.650269	0.56733	0.444499	0.633306	0.581604	0.939576	0.90787	1	0.588099	0.64905	0.709178	0.618142	0.553136	0.949149	1.05109	0.632395	0.0718799	0.199011
75	A0A0F7EVQ6	IQGAP3	IQGAP3 protein	11	2.26314	0.773126	1.32717	0.631235	0.638673	0.742475	0.917397	1.06164	1.10208	1.86656	0.693963	0.929909	0.933364	1.20815	0.841647	1.09721	1.10011	1	1.45448	0.670794	1.02704	1.16348	0.994388	1.06578	0.799926	0.63267	-0.322061	0.198823
2033	Q502F2	si:dkey-90m5.4	Si:dkey-90m5.4 protein (Fragment)	2	1.06917	0.6651	1.40757	1.16394	1.58236	0.880802	1.02187	1.07274	0.882067	1.58308	1.17203	0.853128	1.09743	1.41276	0.85423	0.627425	0.910889	1	1.04728	1.20903	0.992228	1.20275	1.12147	0.846105	1.14845	0.632918	0.199687	0.198652
508	A7MCA7	zgc:114046	Histone H2B	1138	0.270412	0.441635	0.296181	0.338184	0.347984	0.432716	0.702575	0.759332	0.720901	0.325401	0.358976	0.4159	0.208437	0.389727	0.425018	1.07276	0.84446	1	0.336076	0.372962	0.727603	0.366759	0.341061	0.972407	1.0913	0.633199	0.126043	0.19846
175	A0A8M1N957	top1l	DNA topoisomerase I	8	0.507543	0.338904	0.342724	0.353441	0.269625	0.432716	0.499491	0.603022	0.52496	0.670764	0.246742	0.479884	0.256989	0.521955	0.447387	0.919806	0.652217	1	0.396391	0.351927	0.542491	0.465797	0.408777	0.857341	1.1751	0.633338	0.232779	0.198365
819	F1Q8A0	ctsk	Cathepsin K	1	0.844519	3.49389	1.60784	2.08187	1.62112	2.97936	0.885115	0.802972	1.62905	1.94641	2.11188	3.26321	1.91193	1.54638	3.15268	1.05455	1.43528	1	1.98208	2.22745	1.10571	2.4405	2.20366	1.16328	1.23128	0.63352	0.300159	0.19824
560	A0A2R8Q736	rpl36a	60S ribosomal protein L36a	4	0.861159	1.15016	0.87585	0.901401	0.848475	0.971838	1.01776	1.16478	0.915504	0.912319	0.780494	1.01522	0.857188	0.722386	1.07792	1.31416	1.13534	1	0.962389	0.907238	1.03268	0.902679	0.885833	1.14983	0.937956	0.633757	-0.0924074	0.198077
1275	A0A8M9Q3I3	hcfc1b	host cell factor 1 isoform X3	20	0.590747	0.71064	0.685448	0.606443	0.656367	0.777944	0.865746	0.888664	0.866018	0.642816	0.664834	0.757151	0.442825	0.727954	0.672479	1.00773	0.849492	1	0.662278	0.680251	0.873476	0.688267	0.614419	0.952407	1.03924	0.634491	0.0555303	0.197575
905	A0A2R8Q5A9	c6	Complement component 6	5	0.981805	0.797484	0.94637	0.745659	0.82067	0.831146	1.21615	1.13146	1.14889	0.92829	0.885017	0.810471	0.717393	0.975708	0.857026	0.940617	1.02865	1	0.908553	0.799158	1.1655	0.874593	0.850042	0.989756	0.962622	0.63462	-0.0549591	0.197486
849	F1R9G6	chmp4ba	Charged multivesicular body protein 4Ba	2	0.769635	2.28655	1.87299	1.31333	1.57309	1.92358	1.27133	1.02196	1.56218	1.15587	2.36462	2.33757	1.54445	1.58674	1.72803	1.20959	1.2068	1	1.64306	1.60333	1.28515	1.95269	1.61974	1.1388	1.18845	0.634745	0.249076	0.197401
173	B8PWL7	disc1	Disrupted in schizophrenia 1	1	1.18149	0.658745	0.8011	0.772993	0.681645	0.625429	0.691423	0.725213	0.742301	0.888363	0.646842	0.840331	0.483005	0.856007	0.662692	0.945819	0.910889	1	0.880446	0.693355	0.719646	0.791846	0.667235	0.952236	0.899368	0.634795	-0.153016	0.197367
417	A8KBZ8	hn1l	Hn1l protein	3	1.15653	1.27089	1.46539	0.889959	1.31695	1.30288	1.51197	1.31395	1.17765	1.00215	1.41277	1.2477	0.569226	1.29306	1.34076	0.973393	0.820304	1	1.29761	1.16993	1.33453	1.22088	1.06768	0.931232	0.940868	0.634886	-0.0879362	0.197305
616	F1QCE9	ndufab1	Acyl carrier protein	2	0.507543	0.628032	0.667113	0.522533	0.539249	0.733017	0.743074	0.761712	0.781088	0.660783	0.517474	0.752885	0.367486	0.641657	0.661294	0.84385	0.729718	1	0.600896	0.598266	0.761958	0.643714	0.556812	0.857856	1.07126	0.6357	0.099304	0.196748
1070	A0A8M1NG87	evpla	envoplakin	2	2.60428	0.564488	1.29615	0.567667	1.0153	0.628976	0.802942	0.799004	0.798475	1.83462	0.777067	0.793409	0.786872	1.10515	0.816482	0.861538	0.892772	1	1.4883	0.737316	0.800141	1.13503	0.902836	0.918103	0.762635	0.636398	-0.390936	0.196271
948	Q7SXM1	zgc:66195	Cytochrome c oxidase subunit	4	0.478422	0.406685	0.497867	0.352805	0.406965	0.440992	0.774182	0.909294	0.810512	0.511058	0.465212	0.456423	0.441988	0.476023	0.504709	1.06132	0.93102	1	0.460991	0.400254	0.831329	0.477565	0.47424	0.997445	1.03595	0.636846	0.050957	0.195966
2117	A0A2R8Q4W3	srsf1a	Splicing factor, arginine/serine-rich 1	14	0.316174	1.31961	0.91111	0.385861	0.785281	1.10307	0.852246	0.912468	1.14154	0.73265	0.974976	1.36714	0.532394	0.60686	0.938115	1.26161	0.879688	1	0.848964	0.758071	0.968751	1.02492	0.692456	1.0471	1.20726	0.636917	0.271737	0.195917
497	Q1L8D8	si:rp71-15k1.1	Si:rp71-15k1.1	1	1.57255	0.899156	0.771482	1.07176	1.02879	1.19647	1.15687	0.918022	1.04992	1.3575	1.11548	1.16665	0.895694	0.906114	0.861221	0.735117	0.930013	1	1.08106	1.09901	1.0416	1.21321	0.887676	0.888377	1.12224	0.636981	0.16638	0.195873
2025	F1Q4X3	si:dkey-222n6.2	Si:dkey-222n6.2 (Fragment)	46	0.786276	0.642859	0.667113	1.49132	0.594859	0.799225	0.831116	0.806145	0.740963	0.914316	0.627994	0.701698	0.974382	0.698724	0.738189	0.92605	1.59028	1	0.698749	0.9618	0.792742	0.748002	0.803765	1.17211	1.07049	0.636997	0.0982677	0.195863
1570	A0A8M6Z6M9	nup214	nuclear pore complex protein Nup214	9	0.694752	0.672513	0.722118	0.549232	0.778541	0.776761	1.07822	1.10052	1.00445	0.822485	0.663977	0.682502	0.495562	0.837912	0.760558	1.09929	0.958195	1	0.696461	0.701511	1.06106	0.722988	0.698011	1.01916	1.03809	0.637136	0.0539291	0.195768
1438	A5D6S3	mut	Methylmalonyl-CoA mutase, mitochondrial	3	0.586587	0.692636	0.76584	0.706246	0.687543	0.779126	0.963179	0.963249	0.746313	0.652797	0.678542	0.829667	0.502259	0.921425	0.721412	0.96871	1.04475	1	0.681688	0.724305	0.890913	0.720335	0.715032	1.00449	1.05669	0.637148	0.079558	0.19576
1195	Q66I87	zgc:103490	Glyoxalase domain containing 4	3	1.23974	0.910806	1.44565	0.790792	1.26892	1.02622	1.95042	1.60912	1.23382	1.47728	1.01781	1.42686	0.751714	0.952046	1.07093	1.47231	1.16554	1	1.19873	1.02865	1.59779	1.30732	0.924898	1.21262	1.09058	0.63723	0.125101	0.195704
2390	Q7SXP0	sec22bb	Vesicle-trafficking protein SEC22b-B	7	0.515864	0.43528	0.441451	0.322928	0.448251	0.443357	0.821725	0.776788	0.786438	0.429209	0.406097	0.49908	0.336513	0.499685	0.480941	1.04051	0.877675	1	0.464198	0.404845	0.794983	0.444795	0.439047	0.972727	0.958201	0.637387	-0.0615996	0.195597
1672	A0A8M1NSY9	gp1bb	platelet glycoprotein Ib beta chain precursor	8	0.619868	1.9667	0.846232	1.60955	0.950427	2.18013	0.954961	0.732355	0.959641	0.926293	1.24142	2.09443	0.714044	0.71821	2.09154	0.928651	0.799167	1	1.14427	1.58004	0.882319	1.42072	1.1746	0.909273	1.24159	0.637623	0.312192	0.195436
1353	A0A8M2B5B8	ktn1	kinectin isoform X2	6	1.08997	0.894919	0.771482	0.692261	0.758319	0.961198	0.700227	1.02514	1.1937	1.37147	0.758219	0.938441	0.715718	0.872709	0.809491	0.92657	0.842447	1	0.91879	0.803926	0.973021	1.02271	0.799306	0.923006	1.11311	0.63765	0.154591	0.195418
2259	Q7SXW1	zgc:63734	Tropomyosin 4b	60	2.13834	0.866324	1.51617	0.884238	1.06333	2.9368	1.23552	1.00609	1.13418	1.66294	1.05123	1.17945	0.87979	1.51715	1.12546	0.960386	1.07394	1	1.50694	1.62812	1.12527	1.29787	1.17413	1.01144	0.861261	0.638343	-0.215478	0.194946
2423	Q6NV31	wdr82	WD repeat-containing protein 82	3	0.807077	1.04637	0.897006	0.850547	1.03553	0.949375	1.0565	0.956107	1.19036	0.880378	0.953557	1.04508	0.436128	1.01329	0.78153	1.10866	0.984364	1	0.916817	0.945149	1.06766	0.959672	0.743649	1.03101	1.04674	0.63871	0.0659083	0.194696
1035	A0A2R8RIC6	pdzrn3b	E3 ubiquitin-protein ligase PDZRN3-B	4	0.919402	0.629091	1.25807	0.809863	1.09451	0.705824	1.18622	1.14892	0.955629	1.28364	1.22086	0.697432	0.933364	1.08149	0.848638	0.873504	1.1907	1	0.935519	0.870065	1.09692	1.06731	0.954498	1.0214	1.14087	0.638813	0.190139	0.194627
1236	Q90485	ba2l	Hemoglobin subunit beta-2	990	0.944363	0.467053	1.22986	0.863896	1.49389	0.608877	2.83554	3.00956	1.0653	1.1958	1.10606	0.737956	0.606059	1.51437	0.622148	1.29023	1.03469	1	0.880424	0.988887	2.30347	1.01327	0.914191	1.10831	1.15089	0.63995	0.202748	0.193854
1968	A8DZG2	srsf6b	Serine and arginine-rich-splicing factor 6b	10	0.565786	0.65345	0.593773	0.506005	0.642886	0.637252	0.764791	0.828362	0.809175	0.588915	0.633991	0.63558	0.388413	0.62913	0.629138	1.07848	0.858551	1	0.604336	0.595381	0.800776	0.619495	0.548894	0.979012	1.02508	0.640332	0.0357422	0.193595
2339	A0A8M1PD30	zgc:77262	uncharacterized protein LOC402952	5	1.44775	1.19887	1.10715	0.837197	0.956325	1.12672	0.905658	0.97039	0.97636	1.29961	0.983543	1.25623	0.683072	1.11072	1.03458	0.919806	0.92498	1	1.25126	0.973413	0.950802	1.17979	0.942792	0.948262	0.942886	0.641015	-0.0848454	0.193132
1553	Q7T158	myo1bl2	Novel protein similar to rodent myosin Ib (MYO1B) (Fragment)	2	0.478422	1.3535	1.04228	1.0101	1.22932	0.851245	1.94103	1.30602	1.71331	0.61886	1.16346	0.618518	0.375857	0.707075	1.0248	1.02854	1.58324	1	0.958066	1.03022	1.65345	0.800279	0.702576	1.20393	0.835307	0.641659	-0.259622	0.192696
282	Q6IQJ7	mg:cb02e11	Ribosomal protein L37	1	0.336975	0.312427	0.299002	0.288601	0.281421	0.347592	0.395015	0.47369	0.417962	0.319412	0.267304	0.328454	0.232713	0.382767	0.363502	0.687254	0.63108	1	0.316135	0.305871	0.428889	0.305057	0.326328	0.772778	0.964957	0.641948	-0.0514632	0.1925
2126	F1QPC3	saraf	Store-operated calcium entry-associated regulatory factor	1	0.274573	0.888565	0.953421	0.387768	0.953797	1.00376	0.771247	0.827569	0.890092	0.572944	0.98954	0.934175	0.629497	0.72517	0.864017	0.983277	0.842447	1	0.70552	0.781775	0.829636	0.83222	0.739561	0.941908	1.17958	0.642395	0.238278	0.192198
2465	A3KP86	hbae4	Zgc:163057	3	0.794596	0.771007	0.988681	0.815584	0.999296	0.999031	1.60119	1.49407	1.21911	0.980194	0.970692	0.755018	0.468775	1.04252	0.766151	1.26161	0.937059	1	0.851428	0.93797	1.43812	0.901968	0.759148	1.06622	1.05936	0.642459	0.0831912	0.192154
2502	A0A8M2B4H5	zc3h4	zinc finger CCCH domain-containing protein 4	1	0.640669	0.708522	0.647368	0.597544	0.704394	0.806318	1.03596	0.898186	0.842612	0.702705	0.720522	0.627049	0.443662	0.753007	0.696247	0.933333	0.767965	1	0.66552	0.702752	0.925586	0.683426	0.630972	0.900433	1.02691	0.643904	0.038303	0.191179
1096	A0A8M2B8V6	eif4ba	eukaryotic translation initiation factor 4B isoform X2	1	1.06085	0.588846	0.825076	0.532704	0.79792	0.555674	1.30948	1.06719	0.801819	0.904334	0.62371	0.708096	0.460404	0.661143	0.708829	0.981717	1.11722	1	0.824924	0.628766	1.0595	0.74538	0.610125	1.03298	0.903575	0.644387	-0.146285	0.190853
1897	A0A286YB71	rps9	Ribosomal protein S9	17	2.27146	0.835611	0.952011	0.804777	0.854373	0.85361	1.03361	1.15288	1.03053	1.45732	0.898725	0.966167	0.751714	1.12186	1.05416	1.15028	1.08803	1	1.35303	0.837587	1.07234	1.1074	0.975909	1.07944	0.818462	0.64444	-0.289013	0.190818
2302	A0A8M1P122	lsm8	U6 snRNA-associated Sm-like protein LSm8	1	1.99689	0.797484	1.16921	0.797149	0.829938	1.07706	1.04594	1.06719	1.22781	1.47329	0.960411	0.940573	0.950106	1.29306	1.00522	1.29491	1.15346	1	1.3212	0.901383	1.11364	1.12476	1.0828	1.14946	0.851317	0.645096	-0.232231	0.190376
416	Q7ZU44	cb811	High density lipoprotein-binding protein (Vigilin)	3	1.40198	1.55155	1.48373	1.84857	1.57225	1.46367	1.39106	1.48375	1.34216	1.21975	1.51644	1.53563	1.1418	1.36822	1.3883	1.11646	1.238	1	1.47909	1.62816	1.40566	1.42394	1.29944	1.11816	0.962716	0.64542	-0.0548171	0.190158
1694	F1QFA3	kcnk7	Potassium channel, subfamily K, member 7	5	2.67916	0.657686	1.53873	0.579109	0.770115	0.66208	1.07176	1.09258	1.26459	2.12409	0.668261	0.991761	0.730786	1.39884	1.00103	1.0249	1.1132	1	1.62519	0.670435	1.14298	1.26137	1.04355	1.04603	0.776135	0.645656	-0.365621	0.189999
2511	Q568E2	znf750	Zinc finger protein 750	1	0.145607	0.0984941	0.0832128	0.0966241	0.0867854	0.118229	0.0821725	0.0753778	0.0862674	0.103809	0.0993824	0.0959769	0.118868	0.0862966	0.100662	0.152434	0.14695	1	0.109105	0.100546	0.0812725	0.0997227	0.101942	0.433128	0.91401	0.645877	-0.129717	0.18985
2181	A0A8M2BIC4	LOC101885099	tensin-3-like	1	2.0801	7.74502	7.30298	5.85657	7.66661	6.83834	2.01733	1.52263	3.85729	3.71316	7.60532	9.52304	4.1001	5.91688	8.8359	1.26057	2.3351	1	5.70937	6.78717	2.46575	6.94717	6.2843	1.53189	1.2168	0.645974	0.283095	0.189785
365	F1RB32	arfgap2	ADP-ribosylation factor GTPase-activating protein 2	1	0.811237	1.10885	0.975988	0.739937	1.02794	1.22248	1.41982	1.22747	1.12214	0.826477	0.956984	1.40126	0.904903	1.06618	1.25967	1.04259	0.95115	1	0.965359	0.996788	1.25648	1.06157	1.07692	0.997912	1.09967	0.646109	0.137068	0.189694
582	F6P3G4	psmd11a	26S proteasome non-ATPase regulatory subunit 11A	8	0.682271	0.672513	0.662882	0.523804	0.670691	0.656168	0.898615	0.915642	0.835924	0.738639	0.719666	0.616385	0.629497	0.82121	0.629138	1.10502	0.93102	1	0.672555	0.616888	0.883393	0.691563	0.693282	1.01201	1.02826	0.646531	0.0402079	0.189411
1175	E7F1P4	grik4	Glutamate receptor	1	1.19813	0.581433	0.65583	0.45515	0.57211	0.340498	0.611598	0.638727	0.538335	1.12393	0.386392	0.475619	0.630335	0.698724	0.390066	0.614418	0.660269	1	0.811799	0.455919	0.59622	0.66198	0.573041	0.758229	0.815448	0.646874	-0.294335	0.18918
410	F1RAT1	glmnb	Glomulin, FKBP-associated protein b	1	0.86948	0.970114	1.0451	1.19191	1.09956	1.2816	1.40104	1.30523	1.24586	0.904334	1.35708	0.868058	1.19035	1.22207	1.4596	0.942177	0.942091	1	0.961563	1.19102	1.31738	1.04316	1.29068	0.961423	1.08486	0.647517	0.117504	0.188749
1881	F6P056	rpl15	Ribosomal protein L15	6	0.973485	0.9627	0.923803	0.92365	1.0389	1.00612	1.05533	1.1989	1.13151	1.16386	0.944133	0.880854	0.82203	0.982668	0.877998	1.40936	1.17761	1	0.953329	0.989557	1.12858	0.996281	0.894232	1.19566	1.04505	0.647667	0.0635779	0.188648
1090	F1QUG5	EIF3S8	Eukaryotic translation initiation factor 3 subunit C	4	0.748834	1.23594	0.708014	0.590551	0.851002	1.87983	0.933244	0.8117	1.34417	1.01413	0.700817	0.680369	0.720741	0.922817	0.805297	0.955184	0.852512	1	0.897597	1.10713	1.0297	0.798439	0.816285	0.935899	0.88953	0.647734	-0.168885	0.188603
1836	F8W411	rad50	RAD50 homolog, double strand break repair protein	1	1.70152	0.789012	0.813793	0.77045	0.927677	0.841787	1.10052	1.00689	0.996422	1.18981	0.88159	0.74862	0.616104	0.970141	0.813686	0.943218	0.914915	1	1.10144	0.846638	1.03461	0.940006	0.799977	0.952711	0.853433	0.647734	-0.22865	0.188603
1730	B2GQI9	psmd7	Proteasome (Prosome, macropain) 26S subunit, non-ATPase, 7 (Mov34 homolog)	1	0.790436	0.636505	0.702373	0.610893	0.631933	0.623064	0.906832	0.97039	0.734945	0.784555	0.718809	0.701698	0.449521	0.854615	0.571817	0.859977	0.803193	1	0.709771	0.621963	0.870722	0.73502	0.625318	0.887724	1.03557	0.648037	0.0504302	0.1884
2054	A5D6S0	sin3aa	SIN3 transcription regulator family member Aa	1	0.965164	1.20311	1.2905	0.803506	1.31863	0.952922	1.03126	1.23461	1.21376	1.00615	0.997251	1.26263	0.542439	0.889412	0.886386	1.14768	1.01355	1	1.15293	1.02502	1.15988	1.08868	0.772746	1.05374	0.944272	0.648196	-0.0827262	0.188294
553	Q6P2M0	fa93g12	60S ribosomal protein L27a	3	0.582427	0.816548	0.613518	0.717053	0.649627	0.78622	0.926788	0.944999	0.763032	0.848437	0.62371	0.686768	1.50929	0.757183	0.774539	1.24861	1.09407	1	0.670831	0.717633	0.878273	0.719638	1.01367	1.11423	1.07276	0.648926	0.101323	0.187805
177	Q6P122	dnm2	Dynamin GTPase	3	0.823718	0.706404	0.668523	0.703068	0.722931	0.691637	0.816442	0.788689	0.717557	0.878382	0.747081	0.682502	0.807799	0.779453	0.789918	0.982237	1.00248	1	0.732882	0.705878	0.77423	0.769322	0.79239	0.994906	1.04972	0.649012	0.070007	0.187747
1914	Q0P3W4	ddx10	RNA helicase (Fragment)	11	2.79149	0.655568	1.25383	0.6128	0.684172	0.699913	0.927962	0.989432	0.961647	1.75077	0.733374	1.18585	0.761759	1.2861	0.963281	0.957785	0.90787	1	1.56696	0.665628	0.959681	1.22333	1.00371	0.955218	0.780702	0.649631	-0.357155	0.187333
1487	B3DFS9	myh11	Myosin, heavy chain 11a, smooth muscle	523	1.8388	3.13381	1.88287	1.75131	1.78963	2.6495	1.00779	0.950553	1.54613	1.23972	2.39117	2.38449	1.03633	1.51297	2.23274	0.971311	0.945111	1	2.28516	2.06348	1.16816	2.00513	1.59401	0.972141	0.877456	0.649831	-0.1886	0.1872
1060	F1R7V9	eml2	EMAP-like 2	2	1.7348	0.88221	1.33564	0.692261	1.24449	0.93637	0.800008	0.870415	0.897448	1.34552	1.24742	0.959769	0.659633	1.5255	1.01641	1.00981	0.935046	1	1.31755	0.957705	0.855957	1.18424	1.06718	0.981619	0.898818	0.649872	-0.153899	0.187172
1841	A0A8M9QLF8	rap1gap2a	rap1 GTPase-activating protein 2 isoform X8	3	0.174728	0.216052	0.403371	0.211683	0.403594	0.204535	1.52723	1.03863	0.878724	0.425217	0.240745	0.262337	0.205089	0.432875	0.336939	1.12479	0.925987	1	0.264717	0.273271	1.14819	0.309433	0.324967	1.01692	1.16892	0.650002	0.225177	0.187085
2317	X1WER2	uba5	Ubiquitin-like modifier-activating enzyme 5	1	1.43943	0.417276	0.805331	0.613436	1.25881	0.650257	0.569338	0.852166	0.674758	0.760599	0.73423	0.729424	0.45287	0.91029	0.527078	0.585804	0.488156	1	0.887344	0.840834	0.698754	0.741418	0.630079	0.69132	0.835547	0.650064	-0.259207	0.187044
2352	A0A8M9P4M0	si:ch211-274k16.2	uncharacterized protein si:ch211-274k16.2 isoform X2	14	2.86221	0.625914	1.39769	0.710696	0.793707	0.697548	1.33589	1.2965	1.18501	1.96238	0.814764	1.01522	0.864722	1.45591	1.02619	1.13155	0.969267	1	1.62861	0.733984	1.27246	1.26412	1.11561	1.03361	0.7762	0.650373	-0.3655	0.186837
1903	A1A5T8	ddx39ab	RNA helicase	16	0.65731	0.960582	0.857515	0.685268	0.868697	0.957651	0.840507	0.891045	0.950948	0.776569	0.909863	0.938441	0.479657	0.794764	0.908756	0.869862	0.788095	1	0.825136	0.837205	0.894166	0.874958	0.727725	0.885986	1.06038	0.650963	0.0845816	0.186444
2459	A1L215	zgc:123103	Zgc:158580	18	0.553305	0.704286	0.83918	0.542875	0.781911	0.743657	1.06179	0.867241	1.16361	0.648805	0.788205	0.799807	0.396784	0.688981	0.749374	0.695057	0.986377	1	0.698924	0.689481	1.03088	0.745606	0.611713	0.893812	1.06679	0.651447	0.0932779	0.186121
808	A8WGN2	cpn1	Carboxypeptidase N, polypeptide 1	1	0.736354	1.31431	1.40757	0.949713	1.26555	1.12908	0.977265	0.991813	1.14555	1.13391	1.20458	1.45885	1.50343	1.02164	1.06534	1.03114	0.98839	1	1.15274	1.11478	1.03821	1.26578	1.1968	1.00651	1.09806	0.651538	0.134955	0.18606
1104	Q6PBZ8	zgc:73175	Exosc4 protein	2	0.719713	0.9627	1.21434	0.749473	1.39194	0.873709	0.999569	1.03545	1.1723	0.900341	0.962124	0.81687	0.463752	1.05365	0.795511	0.957265	0.759913	1	0.965585	1.00504	1.06911	0.893112	0.770972	0.905726	0.924943	0.65185	-0.112563	0.185852
2464	A3KP44	fb59c09	Zgc:162938 protein	35	1.39782	0.706404	1.09587	0.847368	0.828253	0.759027	1.04829	0.999747	0.97101	1.18981	0.732517	0.927777	0.626149	1.1831	0.791316	1.05871	0.878681	1	1.0667	0.811549	1.00635	0.950034	0.866855	0.979132	0.890629	0.652324	-0.167103	0.185536
1738	B3DG31	si:rp71-45k5.4	Proteasome subunit alpha type	8	0.64899	0.612146	0.674165	0.594365	0.644571	0.593507	0.780051	0.70379	0.707526	0.760599	0.570592	0.688901	0.480494	0.665319	0.634731	0.925009	0.792121	1	0.6451	0.610815	0.730456	0.673364	0.593515	0.90571	1.04381	0.652909	0.0618629	0.185147
249	I7HJI0	nup37	Nucleoporin 37 (Fragment)	2	0.266252	0.42363	0.372342	0.349627	0.472686	0.433899	0.724292	0.753778	0.759688	0.363331	0.358976	0.411634	0.256152	0.602684	0.587196	1.06392	0.878681	1	0.354075	0.418737	0.745919	0.37798	0.482011	0.980866	1.06751	0.653215	0.0942563	0.184944
328	A0A8M9PTS2	psip1b	trichohyalin isoform X2	2	0.407699	0.475525	0.339903	0.284787	0.256986	0.410253	0.629793	0.607783	0.631959	0.389283	0.272445	0.462822	0.236899	0.332659	0.437601	1.06912	0.970273	1	0.407709	0.317342	0.623178	0.37485	0.33572	1.01313	0.919405	0.653553	-0.121227	0.184719
915	Q6IQT4	cops2	COP9 signalosome complex subunit 2	3	0.940203	0.721231	0.782765	0.875974	0.720403	0.78149	0.95144	0.786309	0.805831	0.90633	0.729947	0.667573	0.489702	0.85879	0.659896	0.84489	0.782056	1	0.814733	0.792622	0.84786	0.76795	0.669463	0.875649	0.942579	0.654022	-0.0853152	0.184408
241	A0A8M2BCE7	hmgn7	nonhistone chromosomal protein HMG-14A-like isoform X1	20	0.461781	0.798543	0.490815	0.435444	0.446566	0.696366	0.582838	0.528438	0.660715	0.608878	0.537179	0.797675	0.42106	0.595725	0.858424	0.842809	0.863584	1	0.583713	0.526125	0.590663	0.647911	0.62507	0.902131	1.10998	0.654144	0.150535	0.184327
367	D2U4U1	SIAT7B-r2	Alpha-2,6-sialyltransferase ST6GalNAc IIB	1	0.886121	0.704286	1.40898	0.586102	1.41384	1.06287	3.02571	2.25975	1.91126	1.45532	1.22086	0.750752	0.457892	1.09541	0.652906	0.977034	0.832382	1	0.999794	1.02094	2.3989	1.14231	0.735403	0.936472	1.14255	0.655168	0.192252	0.183647
2315	A0A0R4I9C6	ufm1	Ubiquitin-fold modifier 1	3	1.10661	1.02307	1.28486	1.01074	1.8166	0.854792	1.17859	1.01562	1.12482	1.1399	1.22772	1.16452	0.639543	1.34456	1.07653	1.00201	0.814265	1	1.13818	1.22738	1.10634	1.17738	1.02021	0.938757	1.03444	0.655725	0.0488488	0.183278
1213	O42248	gnb2l1	Guanine nucleotide-binding protein subunit beta-2-like 1	9	1.35622	0.886447	1.33282	1.37689	1.40121	1.00612	1.15922	1.2354	1.06865	1.62501	1.18488	1.08987	0.960151	1.41972	1.06394	1.20855	1.14037	1	1.19183	1.26141	1.15442	1.29992	1.14794	1.11631	1.09069	0.655749	0.125245	0.183262
2113	Q6NWB3	chunp6902	Splicing factor 3b, subunit 4	2	0.574106	0.852556	0.978808	0.615979	1.124	1.04514	0.96494	1.1513	1.28599	0.477121	0.978402	0.678237	0.462078	0.883844	0.511699	1.10033	0.918941	1	0.801824	0.928372	1.13407	0.711253	0.619207	1.00643	0.887045	0.655863	-0.172921	0.183187
872	Q90X47	f5	Coagulation factor V	4	0.886121	1.5113	1.11985	0.955435	1.1914	1.20002	0.899202	0.8117	1.02919	0.948253	1.45304	1.47804	0.750877	1.04252	1.00662	0.786102	0.729718	1	1.17242	1.11562	0.913364	1.29311	0.933339	0.838607	1.10294	0.655865	0.141354	0.183185
422	A0A2R8QL48	mob1ba	MOB kinase activator 1Ba	2	1.10661	2.16687	1.45693	1.34066	1.70369	1.73205	1.72856	1.60753	1.57956	1.26766	1.46846	1.53136	0.996146	1.73846	1.30581	1.09981	1.03268	1	1.5768	1.59213	1.63855	1.4225	1.34681	1.04416	0.902139	0.656673	-0.148578	0.182651
1184	Q6DGU9	gstk1	Glutathione S-transferase kappa	5	0.507543	0.445871	0.492225	0.446887	0.571267	0.453997	0.782986	0.736322	0.821212	0.413239	0.54746	0.556666	0.332328	0.496901	0.45997	0.92605	0.676373	1	0.48188	0.490717	0.780173	0.505788	0.429733	0.867474	1.04961	0.656998	0.06986	0.182436
1519	A0A8M9PRX5	si:ch211-250g4.3	nesprin-1 isoform X9	99	0.495063	0.404567	0.43581	0.363612	0.460047	0.484737	0.87455	0.945793	0.748988	0.531022	0.416378	0.450025	0.376694	0.531698	0.480941	1.09305	0.703549	1	0.445146	0.436132	0.856444	0.465808	0.463111	0.9322	1.04642	0.657044	0.065456	0.182405
529	Q6P6E2	rps26	40S ribosomal protein S26	8	1.00261	0.780539	0.779944	0.748837	0.838364	0.848881	0.957896	1.07751	0.928879	1.0301	0.798486	0.878722	0.788546	0.964573	0.799705	1.13519	0.976312	1	0.854363	0.812027	0.988094	0.902437	0.850941	1.03717	1.05627	0.657451	0.0789765	0.182137
778	Q08D75	brd4-a	Bromodomain-containing protein 4A	1	0.66147	0.706404	0.389267	0.387768	0.427186	0.591143	0.466035	0.441952	0.499548	0.600893	0.424945	0.569463	0.380042	0.714035	0.521486	0.712226	0.493189	1	0.585714	0.468699	0.469178	0.531767	0.538521	0.735138	0.907896	0.657772	-0.139401	0.181925
1251	Q7SYN1	hnrpk	Heterogeneous nuclear ribonucleoprotein K	33	0.524184	0.736058	0.645957	0.497106	0.700181	0.734199	0.973157	0.938652	0.876049	0.562963	0.712812	0.750752	0.405992	0.670886	0.69345	1.06132	0.906863	1	0.6354	0.643829	0.929286	0.675509	0.59011	0.989393	1.06312	0.657918	0.0883105	0.181828
1225	Q6PGX4	zgc:63663	Heat shock cognate 70	108	0.736354	0.42363	0.534537	0.442437	0.553573	0.478825	0.856941	0.797417	0.738288	0.642816	0.429229	0.460689	0.354092	0.615211	0.499117	0.94738	0.843453	1	0.56484	0.491612	0.797549	0.510911	0.489473	0.930278	0.904523	0.658608	-0.14477	0.181373
2477	Q7ZUZ6	im:6908405	Zgc:56310	3	1.26054	0.801721	0.919572	0.781257	0.851845	1.00376	0.944396	0.950553	1.01582	1.23772	0.920144	1.06001	0.643728	1.05365	1.03039	0.972872	0.934039	1	0.993944	0.878954	0.970255	1.07262	0.909257	0.96897	1.07916	0.659172	0.10991	0.181001
894	Q6PEI9	alpha3(I)	Collagen, type I, alpha 3	282	1.7556	0.827139	1.07471	0.871524	0.706922	0.907995	0.804116	0.987052	0.890761	1.46131	3.35159	0.206883	69.2564	2.21448	3.68396	1.21323	7.90712	1	1.21915	0.828814	0.893976	1.67326	25.0516	3.37345	1.37248	0.65929	0.456784	0.180923
1002	A0A8M2B2W1	polr2a	DNA-directed RNA polymerase subunit	3	1.01509	0.876915	0.898416	0.771722	1.01699	0.874891	1.11696	1.20763	1.08403	0.972209	0.903866	0.985363	0.638705	1.05226	0.75916	0.985358	0.935046	1	0.930139	0.887868	1.13621	0.953812	0.816709	0.973468	1.02545	0.659359	0.0362587	0.180878
1296	A0A8M6Z7C3	LOC108179061	inner centromere protein A-like isoform X1	14	0.565786	0.873738	0.69391	0.596908	0.735569	0.883167	1.10052	1.11718	1.12348	0.654794	0.841323	0.78701	0.565041	0.926992	0.830463	1.22415	0.945111	1	0.711145	0.738548	1.11373	0.761042	0.774165	1.05642	1.07017	0.659702	0.0978338	0.180652
2067	F1QPY7	snrpg	Small nuclear ribonucleoprotein G	5	0.736354	0.76783	0.847642	0.631871	0.869539	0.705824	0.970222	1.05846	0.966329	0.67875	0.914147	0.872323	0.409341	0.850439	0.843046	0.995763	0.879688	1	0.783942	0.735745	0.998338	0.82174	0.700942	0.958484	1.04821	0.660106	0.0679344	0.180386
[truncated: 1,163 more rows]
