# Supplementary material for: Modeling ANKRD26 5′-UTR mutation-related thrombocytopenia
Source: Dis Model Mech. 2025 Apr 28;18(4):dmm052222. doi: 10.1242/dmm.052222 (PMC12067082; doi:10.1242/dmm.052222)
Supplement: Table S2. Proteomic analysis of ankrd26ku6 and wt mature thrombocytes. [file dmm-18-052222-TableS2.xlsx]

## Sheet: AK26Δ2GFPvsWTGFP
SortID	Accession	GENE	Protein name	# PSMs	WTDP7	WTDP8	WTDP9	WTGFP7	WTGFP8	WTGFP9	WTRed7	WTRed8	WTRed9	AK26Δ2DP7	AK26Δ2DP8	AK26Δ2DP9	AK26Δ2GFP7	AK26Δ2GFP8	AK26Δ2GFP9	AK26Δ2Red7	AK26Δ2Red8	AK26Δ2Red9	WTDP(Ave)	WTGFP(Ave)	WTRed(Ave)	AK26Δ2DP(Ave)	AK26Δ2GFP(Ave)	AK26Δ2Red(Ave)	Ratio(AK26Δ2GFP/WTGFP)	T-test-Ratio(AK26Δ2GFP/WTGFP)	Log2-Ratio(AK26Δ2GFP/WTGFP)	log10-T-test-Ratio(AK26Δ2GFP/WTGFP)	Call (Ratio(AK26Δ2GFP/WTGFP)>1.25, <0.8, p<0.05)
6	Q24JW2	lyz	Lysozyme	60	0.936043	0.855734	0.904058	2.20837	1.20067	2.5029	0.991352	0.948173	0.985053	1.60904	1.531	0.725159	18.5518	8.17173	17.7012	1.02542	1.14541	1	0.898611	1.97065	0.974859	1.2884	14.8082	1.05694	7.5144	0.0185953	2.90966	1.7306	2
10	Q567G7	zgc:112064	Golgi SNAP receptor complex member 1	2	0.619868	0.589905	0.540178	0.467864	0.459204	0.480008	0.814681	0.852959	0.77975	0.700709	0.427516	0.522541	0.53072	0.7029	0.666887	1.1508	1.0206	1	0.583317	0.469025	0.815797	0.550255	0.633502	1.05713	1.35068	0.0356511	0.433683	1.44793	2
11	Q6NWI8	zgc:85680	Zgc:85680	6	0.574106	0.643918	0.514791	0.410653	0.449936	0.490648	0.73603	0.653803	0.821212	0.572944	0.530325	0.580127	0.50477	0.656968	0.641721	1.0301	0.955176	1	0.577605	0.450412	0.737015	0.561132	0.601153	0.995092	1.33467	0.0482548	0.416486	1.31646	2
12	Q6TGZ4	thap11	THAP domain-containing protein 11	1	1.04005	0.827139	0.816614	0.699889	0.650469	0.606512	0.815855	0.775994	0.757013	1.06803	0.601435	1.30955	0.792731	0.860182	0.901765	0.841769	0.772998	1	0.8946	0.65229	0.782954	0.993006	0.85156	0.871589	1.30549	0.00876505	0.384594	2.05725	2
25	Q6NUX4	zgc:85809	Leukotriene A(4) hydrolase	2	0.65315	0.65345	0.664292	0.734852	0.800448	0.807501	0.592229	0.649042	0.641321	0.986183	1.04694	0.778479	1.14431	2.4344	1.9	1.03738	0.86459	1	0.656964	0.780933	0.627531	0.937201	1.82624	0.967325	2.33853	0.0494213	1.2256	1.30609	2
55	A0A2R8Q981	LOC100003647	Three-finger protein 5	3	0.944363	0.818666	0.772892	1.88036	0.788652	2.43551	0.81116	0.754571	0.793125	1.627	1.65523	0.51401	25.1054	7.50641	21.8269	1.14143	1.25511	1	0.845307	1.70151	0.786285	1.26541	18.1462	1.13218	10.6648	0.0387327	3.41479	1.41192	2
56	Q7ZVQ1	fc37e10	3 beta-hydroxysteroid dehydrogenase type 7	2	0.457621	0.517888	0.482352	0.507912	0.513129	0.526117	0.743074	0.806145	0.68947	0.61886	0.529468	0.488416	0.62866	0.758575	0.644517	1.07744	1.00953	1	0.485954	0.515719	0.74623	0.545581	0.677251	1.02899	1.31322	0.0173423	0.393104	1.76089	2
57	Q568R1	nsrp1	Nuclear speckle splicing regulatory protein 1	1	0.0416019	0.508357	0.465428	0.396032	0.363993	0.484737	0.681445	0.587153	0.761694	1.08999	0.420662	0.49908	0.539928	0.545617	0.501913	1.03478	0.811245	1	0.338462	0.414921	0.676764	0.669911	0.529153	0.948676	1.27531	0.0416768	0.350849	1.38011	2
58	A0A2R8RKS6	PPM-type phosphatase domain-containing protein OS=Danio rerio OX=7955	PPM-type phosphatase domain-containing protein	6	0.856999	0.590965	0.531716	0.506005	0.615081	0.610059	0.689662	0.805352	0.862674	0.626845	0.598865	0.435095	0.849654	0.700116	0.721412	1.11178	1.02764	1	0.659893	0.577048	0.785896	0.553602	0.757061	1.04647	1.31195	0.0374048	0.391717	1.42707	2
59	Q6P135	tmub1	Transmembrane and ubiquitin-like domain-containing protein 1	1	0.977645	0.525302	0.629033	0.56131	0.534194	0.494195	0.569925	0.60937	0.71087	0.786551	0.541463	0.507611	0.841283	0.995195	0.711625	0.903158	0.775011	1	0.71066	0.5299	0.630055	0.611875	0.849368	0.892723	1.60288	0.0192337	0.68067	1.71594	2
60	A1L1S1	zgc:158288	Zgc:158288	12	0.20801	0.236174	0.267973	0.199605	0.265412	0.243551	0.484231	0.474483	0.438024	0.305437	0.264734	0.290063	0.344884	0.285336	0.360706	0.724192	0.71764	1	0.237386	0.236189	0.465579	0.286745	0.330309	0.813944	1.39849	0.0349925	0.483872	1.45602	2
61	A9JTF0	dhrs13l1	Zgc:77906	3	0.915242	0.554956	0.596594	0.441801	0.49038	0.54858	0.653271	0.707758	0.661383	0.762595	0.472066	0.592924	0.632846	0.615211	0.696247	1.22311	0.869623	1	0.68893	0.493587	0.674137	0.609195	0.648101	1.03091	1.31304	0.0173292	0.392915	1.76122	2
62	Q6NZS0	cpa5	Cpa5 protein (Fragment)	2	0.832038	0.632269	0.794048	1.3343	0.80129	1.13618	0.860463	0.881523	0.883405	1.09199	0.820761	0.622783	4.17461	2.91321	2.81015	1.0223	0.882707	1	0.752785	1.09059	0.87513	0.845178	3.29932	0.968334	3.02526	0.00899913	1.59706	2.0458	2
63	A0A8M9Q5S9	mpx	eosinophil peroxidase isoform X1	14	0.961004	0.720172	0.788406	1.06732	0.959695	1.2213	0.926201	0.90612	0.908148	0.958235	0.903866	0.755018	4.54879	2.04467	4.50883	0.957785	0.875662	1	0.823194	1.08277	0.91349	0.872373	3.70076	0.944482	3.41787	0.0345755	1.7731	1.46123	2
64	Q0H0R9	lect2l	Leukocyte cell-derived chemotaxin 2 like	2	1.3271	1.21158	1.03946	1.12071	1.03384	1.5819	1.13985	1.31554	1.09673	1.22375	1.26199	1.17092	6.11835	2.62369	7.56364	1.16172	1.1293	1	1.19271	1.24548	1.18404	1.21888	5.43523	1.09701	4.36395	0.0469536	2.12563	1.32833	2
65	A2VD22	npsnl	Metalloendopeptidase	20	1.02341	0.846202	0.919572	1.04125	0.967278	1.21894	1.00074	0.991813	0.924198	1.16785	1.09406	0.895784	5.81699	2.76706	4.26136	0.964548	0.96826	1	0.929727	1.07582	0.972251	1.05257	4.2818	0.977603	3.98003	0.0221978	1.99278	1.65369	2
66	E9QE40	npsnl	Metalloendopeptidase (Fragment)	20	1.41446	0.529538	0.819435	0.763458	0.947899	0.840605	1.35585	1.10924	0.92286	1.08999	0.902152	0.853128	3.19939	2.02379	2.88425	0.893794	0.797154	1	0.921146	0.850654	1.12932	0.948424	2.70248	0.896983	3.17694	0.00646739	1.66764	2.18927	2
67	A0A8M2B2C8	sult2st1	Sulfotransferase	1	2.29226	0.880092	1.14523	1.66867	1.17371	1.56062	1.61175	1.64244	1.01515	1.65894	1.04609	1.16879	4.62245	2.74757	5.78807	1.17421	1.52486	1	1.4392	1.46767	1.42311	1.29127	4.38603	1.23302	2.98844	0.031412	1.57939	1.5029	2
68	A0A8M3AUJ1	arhgap6	uncharacterized protein LOC559813 isoform X1	1	2.67084	2.14145	3.57251	1.61464	3.00126	2.57147	1.37521	0.990226	1.4739	4.21024	4.03355	3.31653	6.06728	5.09985	5.41898	0.858417	0.823323	1	2.79493	2.39579	1.27978	3.85344	5.5287	0.893913	2.30768	0.00328459	1.20644	2.48352	2
69	A0A8M2BCM1	antxr2a	anthrax toxin receptor 2 isoform X1	1	0.86532	0.910806	1.00984	0.81622	0.862799	0.870162	1.03772	1.04735	0.837262	1.04607	1.14118	0.955503	1.12171	1.12464	1.10169	0.838647	1.13937	1	0.928654	0.849727	0.974112	1.04759	1.11601	0.992671	1.31338	0.000131485	0.393284	3.88113	2
70	Q99J87	Dhx58	ATP-dependent RNA helicase DHX58	2	3.19087	0.606851	1.50629	0.900766	1.09619	0.999031	0.963179	1.11718	0.766375	2.55928	1.08121	1.42899	2.12958	2.00013	1.23451	1.59093	1.43629	1	1.768	0.998663	0.948911	1.68983	1.78807	1.34241	1.79047	0.0503049	0.840336	1.29839	2
71	A0A8M3BEX0	f8	coagulation factor VIII	2	2.55436	0.486116	1.47526	0.43163	0.579693	0.529664	0.686727	0.9085	0.627946	2.43551	0.609146	1.23704	0.966848	1.49627	0.917144	0.869862	0.712607	1	1.50525	0.513662	0.741058	1.42723	1.12675	0.860823	2.19357	0.032253	1.13328	1.49143	2
72	A0A8M2BIW6	cc2d1b	coiled-coil and C2 domain-containing protein 1B isoform X1	1	1.01925	0.755121	0.877261	0.7749	0.758319	0.730652	1.02481	1.12908	0.914836	0.858419	0.775354	0.840331	1.03968	0.918641	0.973067	1.03322	1.22391	1	0.883876	0.754624	1.02291	0.824701	0.977128	1.08571	1.29485	0.00396691	0.37279	2.40155	2
73	A0A8M1QL44	dspa	desmoplakin isoform X1	6	2.13834	0.582492	1.13113	0.674462	0.68333	0.607695	0.767726	0.95214	0.784431	2.10412	0.676828	0.957636	0.914948	1.25269	0.864017	0.952582	0.937059	1	1.28399	0.655162	0.834766	1.2462	1.01055	0.963214	1.54245	0.0459417	0.62522	1.33779	2
74	A0A2R8RXZ9	fancc	FA complementation group C	2	2.50859	0.709581	1.15652	0.615979	0.652154	0.725923	0.775356	0.902153	0.824556	1.87854	0.749652	1.06214	0.825378	1.15248	1.00802	0.960386	0.845466	1	1.45823	0.664685	0.834022	1.23011	0.995292	0.935284	1.49739	0.0297787	0.582448	1.52609	2
75	A0A0F7EVQ6	IQGAP3	IQGAP3 protein	11	2.26314	0.773126	1.32717	0.631235	0.638673	0.742475	0.917397	1.06164	1.10208	1.86656	0.693963	0.929909	0.933364	1.20815	0.841647	1.09721	1.10011	1	1.45448	0.670794	1.02704	1.16348	0.994388	1.06578	1.4824	0.0491127	0.567938	1.30881	2
76	F8W4M8	si:ch73-362f1.1	Junction plakoglobin (Fragment)	11	2.04681	0.419394	0.881492	0.401753	0.535879	0.489466	0.669706	0.730768	0.63664	1.6809	0.532038	0.712362	0.724089	1.07453	0.838851	0.812634	0.646178	1	1.1159	0.475699	0.679038	0.975101	0.879157	0.819604	1.84814	0.0216811	0.886072	1.66392	2
77	Q6NWF6	krt8	Keratin, type II cytoskeletal 8	282	1.67656	0.67675	1.04087	0.490113	0.504703	0.611241	0.565816	0.68078	0.632628	1.25369	0.556884	0.723026	0.920807	1.02721	0.746578	0.59673	0.686438	1	1.13139	0.535353	0.626408	0.844533	0.898198	0.761056	1.67777	0.0158684	0.746543	1.79947	2
78	Q1RLQ2	LOC555678	LOC555678 protein (Fragment)	6	2.55852	0.503061	1.27076	0.471678	0.567897	0.625429	0.804116	0.95214	0.92821	2.25185	0.666547	1.05148	0.900717	1.36404	0.85423	0.943738	0.833388	1	1.44411	0.555001	0.894822	1.32329	1.03966	0.925709	1.87326	0.0454212	0.905554	1.34274	2
79	A2BGU8	septin3	Neuronal-specific septin-3	4	1.29382	0.380208	0.621981	0.321657	0.365678	0.453997	0.822899	0.788689	0.772394	1.42537	0.310998	0.531072	0.55081	0.683413	0.524282	1.00669	0.877675	1	0.765336	0.380444	0.794661	0.755815	0.586169	0.961454	1.54075	0.0305353	0.623631	1.5152	2
80	A0A8M9NYR7	si:dkey-121n8.4	NLR family CARD domain-containing protein 3 isoform X3	4	1.23974	0.503061	0.888544	0.451336	0.559471	0.482372	0.816442	0.820428	0.643327	1.50922	0.579159	0.923511	0.720741	0.889412	0.81089	0.705983	0.77803	1	0.877114	0.497727	0.760066	1.00396	0.807014	0.828004	1.6214	0.00609515	0.697241	2.21502	2
81	Q7ZW07	zgc:55435	Nucleoporin 155	3	0.457621	0.509416	0.519022	0.548596	0.417918	0.592325	0.832877	0.776788	0.771057	0.878382	0.537179	0.727291	0.919133	0.754399	0.682266	0.979636	0.829362	1	0.495353	0.519613	0.793574	0.714284	0.785266	0.936333	1.51125	0.0385687	0.595744	1.41376	2
82	E7F1D2	pagr1	PAXIP1-associated glutamate-rich protein 1	1	1.26054	0.400331	0.722118	0.336277	0.431399	0.414982	0.400884	0.537166	0.505567	0.950249	0.396673	0.541736	0.514815	0.602684	0.469757	0.442735	0.391531	1	0.794329	0.39422	0.481206	0.629553	0.529085	0.611422	1.34211	0.0507725	0.424501	1.29437	2
83	A0A8M3AYL0	pde5aa	Phosphodiesterase	4	2.82893	0.782657	1.69105	0.716417	0.750736	0.942281	1.13222	1.35521	1.24653	2.53533	0.850748	1.46098	1.20458	1.7663	1.27366	1.17525	1.07596	1	1.76755	0.803145	1.24465	1.61569	1.41485	1.08374	1.76163	0.0324539	0.816912	1.48873	2
84	A0A0R4IUY2	pde6c	Phosphodiesterase	2	3.64849	0.427867	1.20165	0.486935	0.695968	0.597054	0.954374	0.985465	0.802487	2.84276	0.757362	0.848862	1.14766	1.68	0.947902	0.984838	0.84446	1	1.75933	0.593319	0.914109	1.483	1.25852	0.943099	2.12115	0.0426171	1.08485	1.37042	2
85	X1WEB3	kcnt2	Potassium channel, subfamily T, member 2 (Fragment)	1	2.25066	0.888565	1.08036	0.671919	0.613396	0.866615	0.582838	0.728387	0.680777	1.29561	0.714525	0.87019	0.955128	1.00772	0.889182	0.585804	0.577735	1	1.40653	0.71731	0.664001	0.96011	0.950677	0.72118	1.32534	0.0496933	0.406359	1.3037	2
86	A0A8M3B909	prkcq	Protein kinase C	1	1.36038	0.574019	1.3709	0.653484	0.920936	1.00494	0.740726	0.971183	1.24386	1.77273	1.11291	1.03655	2.19822	1.34038	1.44981	1.06964	0.997449	1	1.10177	0.859788	0.985255	1.3074	1.6628	1.02236	1.93397	0.0502057	0.951566	1.29925	2
87	A9JTC4	memo1	Protein MEMO1	3	2.82061	0.524243	1.01971	0.494563	0.524925	0.597054	0.765965	0.787896	0.877386	2.45548	0.532038	0.910714	0.772641	1.14273	0.780132	0.862579	0.795141	1	1.45485	0.538847	0.810416	1.29941	0.898502	0.885907	1.66745	0.0460421	0.737645	1.33685	2
88	A0A8M2BBX1	scaf11	protein SCAF11 isoform X1	1	0.403538	0.53907	0.389267	0.49202	0.495435	0.586413	0.971983	1.03466	0.868693	0.576937	0.51062	0.537471	0.716556	0.613819	0.668285	1.34901	1.04576	1	0.443958	0.524623	0.958445	0.541676	0.66622	1.13159	1.2699	0.0298078	0.344718	1.52567	2
89	U3JAS8	tatdn3	Putative deoxyribonuclease tatdn3	2	1.56423	0.432103	0.915341	0.54796	0.628562	0.598236	0.754813	0.735528	0.704851	1.3575	0.659693	1.30102	0.842957	1.09123	0.742383	0.779338	0.793128	1	0.970559	0.591586	0.731731	1.10607	0.892192	0.857489	1.50813	0.0474473	0.592765	1.32379	2
90	A0A8M2B415	rell2	RELT-like protein 2	4	0.278733	0.402449	0.313106	0.294322	0.350512	0.378331	0.889223	0.955314	0.87003	0.425217	0.374397	0.424431	0.532394	0.439834	0.508903	1.18722	0.965241	1	0.331429	0.341055	0.904856	0.408015	0.49371	1.05082	1.4476	0.0147783	0.53366	1.83038	2
91	A0A8M9PQG3	LOC110438079	rho guanine nucleotide exchange factor 17-like	2	2.87885	0.554956	1.33282	0.584195	0.769273	0.57932	1.04711	1.1267	0.840606	3.38177	0.788205	0.769948	1.13762	1.52689	0.973067	1.1612	1.0206	1	1.58887	0.644262	1.00481	1.64664	1.21253	1.0606	1.88204	0.0318484	0.912295	1.49691	2
92	R4GE14	si:ch211-207i1.2	Si:ch211-207i1.2	9	1.98857	0.508357	1.02253	0.474857	0.527453	0.593507	0.704922	0.825982	0.633965	1.629	0.573162	1.01522	0.775989	1.03973	0.742383	0.688814	0.703549	1	1.17315	0.531939	0.721623	1.07246	0.852703	0.797454	1.60301	0.03275	0.680782	1.48479	2
93	Q567B1	yod1	Ubiquitin thioesterase OTU1	1	2.12586	0.901274	1.39628	0.934457	0.939473	0.902083	1.24315	1.26555	1.04858	2.0642	0.99211	1.08347	1.25062	1.67861	1.41766	1.20282	0.956182	1	1.47447	0.925338	1.18576	1.37993	1.44896	1.053	1.56588	0.0138497	0.646969	1.85856	2
94	A0A8M1RJA9	si:ch73-347e22.4	uncharacterized protein si:ch73-347e22.4	7	2.2881	0.513652	1.21857	0.518083	0.774328	0.597054	0.989004	1.03307	0.824556	2.41355	0.720522	0.8318	1.01456	1.32507	0.887784	1.04051	0.885727	1	1.34011	0.629822	0.948877	1.32196	1.07581	0.975411	1.70811	0.041316	0.772402	1.38388	2
95	A0A8M9QL86	myo18aa	unconventional myosin-XVIIIa isoform X1	3	1.94697	0.538011	1.21575	0.494563	0.598229	0.574591	0.950853	0.895012	0.934898	1.6809	0.656266	0.989628	0.835423	1.20815	0.884988	0.979636	1.02362	1	1.23358	0.555794	0.926921	1.10893	0.976188	1.00108	1.75638	0.0254816	0.812608	1.59377	2
96	A0A8M2BG92	uacab	uveal autoantigen with coiled-coil domains and ankyrin repeats isoform X1	1	2.90797	0.677809	1.51476	0.542875	0.733884	0.604148	0.922679	1.06084	0.860668	3.11426	0.762503	0.981097	1.08823	1.44477	1.03598	1.09305	1.10112	1	1.70018	0.626969	0.948063	1.61929	1.18966	1.06472	1.89748	0.0159673	0.924083	1.79677	2
97	A0A8M1RLN1	yeats2	YEATS domain-containing protein 2 isoform X1	1	3.74833	0.42469	1.21998	0.653484	0.631933	0.750751	0.773008	0.979118	0.888755	2.24986	0.720522	1.1176	2.44516	1.47957	1.27645	1.01761	1.17057	1	1.79767	0.678723	0.880293	1.36266	1.73373	1.06273	2.5544	0.0436152	1.35298	1.36036	2
98	Q05AL9	wu:fa91c11	Zgc:153629	228	2.82477	0.546483	1.23973	0.559403	0.586433	0.611241	0.923266	1.03942	0.839268	2.15403	0.65798	1.00243	0.850491	1.30698	0.851434	0.932813	0.84144	1	1.53699	0.585693	0.933985	1.27148	1.00297	0.924751	1.71245	0.0523389	0.776059	1.28118	2
99	Q6NZX1	zgc:65851	Zgc:65851	17	2.675	0.549661	1.02676	0.413195	0.520712	0.503653	0.908006	0.987052	0.711539	1.97636	0.566308	0.855261	0.974382	1.13995	0.803899	0.877666	0.793128	1	1.41714	0.479187	0.868866	1.13264	0.972744	0.890265	2.02999	0.00857901	1.02147	2.06656	2
100	Q804G5	anxa6	Annexin (Fragment)	1	1.35622	1.49012	1.99852	2.46836	1.95983	1.83727	1.59825	1.34887	1.48326	2.172	2.3055	0.944839	1.12339	1.57839	1.10169	0.96767	1.12125	1	1.61495	2.08849	1.47679	1.80745	1.26782	1.02964	0.607053	0.0296609	-0.720107	1.52782	1
101	F1QX13	c3c	Complement C3a, tandem duplicate 3	32	0.898601	0.926692	1.17203	0.963063	1.22005	0.949375	1.30419	1.3814	1.16628	1.084	0.824188	0.927777	0.647076	0.743264	0.826268	0.959346	0.98839	1	0.999108	1.04416	1.28396	0.945323	0.73887	0.982579	0.707619	0.0403669	-0.498955	1.39397	1
102	A0A8M9QCW1	zgc:112265	inter-alpha-trypsin inhibitor heavy chain H4 isoform X9	20	0.64483	0.915042	0.830718	0.992304	0.871224	0.956469	1.30126	1.04577	1.34149	0.67875	0.727376	0.727291	0.554159	0.720994	0.728403	0.820959	0.916928	1	0.796863	0.939999	1.22951	0.711139	0.667852	0.912629	0.710481	0.0155341	-0.493131	1.80871	1
103	Q6NWI0	fb02d10	Tubulin alpha chain	65	0.956844	2.20817	1.89415	1.6229	2.0997	1.8018	1.55541	1.4179	1.6879	1.48926	2.50769	2.12429	1.22635	1.44616	1.4582	1.2382	1.26619	1	1.68639	1.84147	1.55373	2.04041	1.37691	1.16813	0.747721	0.042509	-0.419428	1.37152	1
104	Q7SXA1	rpl26	60S ribosomal protein L26	6	0.977645	1.09403	0.763019	0.833383	0.795392	0.969474	0.983722	1.19732	1.04791	0.790544	0.809624	0.917112	0.558344	0.675062	0.738189	1.25953	1.00449	1	0.944897	0.866083	1.07632	0.839093	0.657198	1.08801	0.758817	0.0488417	-0.398176	1.31121	1
105	A0A8M3AT40	myh10	myosin-10 isoform X2	69	0.985965	0.811252	1.0451	0.923015	1.01952	1.03568	1.17976	1.23223	1.13619	1.07402	0.959554	0.966167	0.689768	0.851831	0.761957	1.2049	1.06388	1	0.947438	0.992738	1.18273	0.999914	0.767852	1.08959	0.773469	0.0185014	-0.370585	1.7328	1
106	Q6TGT0	TUBB2	Tubulin beta chain	102	1.27302	1.67228	1.44142	1.18682	1.47114	1.65875	0.956135	0.958488	1.14756	1.2477	1.52158	1.5271	0.71823	1.0968	0.921338	0.932293	0.963228	1	1.46224	1.4389	1.02073	1.43213	0.912123	0.965173	0.633902	0.0398468	-0.657668	1.39961	1
107	Q6P5L3	rpl19	60S ribosomal protein L19	3	1.17317	1.3069	1.03099	0.982133	1.17876	1.10189	1.11872	1.41234	1.04256	1.16186	0.928711	0.880854	0.722415	0.88106	0.739587	1.53006	1.1283	1	1.17036	1.0876	1.19121	0.990475	0.781021	1.21945	0.718117	0.0157902	-0.47771	1.80161	1
108	Q7ZTS3	cct7	Cct7 protein (Fragment)	3	0.919402	0.716995	1.02394	0.872796	1.03468	1.03923	1.28776	1.23064	1.04591	0.980194	0.846464	0.761417	0.667167	0.833736	0.569021	1.02906	0.891766	1	0.886779	0.982236	1.1881	0.862692	0.689975	0.973608	0.702453	0.0366951	-0.509526	1.43539	1
109	A0A8M1N3I8	c3a.6	complement C3-H1-like precursor	3	0.21217	0.13768	0.187581	0.275887	0.348827	0.186801	0.163758	0.159483	0.191259	0.161702	0.150787	0.130102	0.138958	0.157283	0.121633	0.131104	0.150976	1	0.179144	0.270505	0.1715	0.14753	0.139291	0.42736	0.514931	0.0521478	-0.957549	1.28276	1
110	B3DIX0	dlat	Dihydrolipoamide S-acetyltransferase (E2 component of pyruvate dehydrogenase complex)	2	2.23402	1.33867	1.385	1.2078	1.3001	1.33244	1.05768	1.12511	1.21777	1.3016	1.0735	1.06428	0.85384	1.01051	1.13525	1.08837	0.958195	1	1.65256	1.28011	1.13352	1.14646	0.999863	1.01552	0.781076	0.0352187	-0.356466	1.45323	1
111	A1L2E3	dnttip2	Dnttip2 protein (Fragment)	1	7.41762	0.750885	1.23268	1.03807	1.23522	0.906813	1.40574	1.28936	1.29535	0.636827	0.80791	0.43083	0.349907	0.775277	0.504709	1.25225	0.995436	1	3.13373	1.06003	1.33015	0.625189	0.543298	1.08256	0.512528	0.0300075	-0.964296	1.52277	1
112	A7YYJ4	gnb1b	Guanine nucleotide binding protein (G protein), beta polypeptide 1, like	18	1.95113	1.95717	1.74606	2.20201	1.595	2.05954	1.16039	1.17669	1.4525	1.68689	1.59526	1.68279	1.18282	1.35291	1.49036	1.00149	1.13031	1	1.88479	1.95218	1.26319	1.65498	1.34203	1.04393	0.68745	0.0401318	-0.540673	1.39651	1
113	A0A8N7T5F3	hdac5	Histone deacetylase	2	1.99273	0.910806	1.21716	1.07685	1.02289	0.978932	0.852246	0.989432	0.823887	1.00615	0.784778	0.902183	0.695628	0.860182	0.796909	0.977034	0.960208	1	1.37357	1.02622	0.888522	0.897702	0.78424	0.979081	0.7642	0.0121831	-0.387978	1.91424	1
114	Q5BJ31	ighm	Ighm protein	3	0.782116	0.873738	0.98445	1.02981	1.0667	1.10662	1.0119	0.869621	1.03253	0.884371	0.681112	0.778479	0.798591	0.847655	0.801103	0.755407	0.874655	1	0.880101	1.06771	0.97135	0.781321	0.815783	0.876687	0.764049	0.000768531	-0.388263	3.11434	1
115	Q7ZYZ5	OTTDARP00000001845	Novel beta-type globin	160	1.04837	1.26877	1.21434	1.4233	1.31695	1.34426	1.50845	2.49223	1.28398	1.1419	1.24571	1.19651	0.638705	1.19284	0.929727	0.963508	1.02161	1	1.17716	1.3615	1.76155	1.1947	0.920425	0.995038	0.676037	0.0539253	-0.564827	1.26821	1
116	A0A8M9QPN0	LOC110440214	nuclear cap-binding protein subunit 1-like	1	1.13989	1.04213	0.682627	0.677005	0.869539	0.991937	0.960831	1.20287	1.16494	0.0199632	0.870453	1.13466	0.398458	0.583198	0.608167	1.16224	0.933033	1	0.954883	0.84616	1.10955	0.675025	0.529941	1.03176	0.626289	0.0489281	-0.675099	1.31044	1
117	A2BGK0	cds2	Phosphatidate cytidylyltransferase	2	0.794596	1.20523	1.02676	0.846097	0.988342	1.02859	1.04007	1.03545	1.07868	0.752613	0.818191	0.81687	0.565878	0.715427	0.819278	1.10242	0.917935	1	1.00886	0.954342	1.0514	0.795892	0.700194	1.00678	0.733693	0.0507988	-0.446752	1.29415	1
118	A0A8M2B2P6	sec24c	protein transport protein Sec24C isoform X1	1	1.83464	1.08873	1.2355	1.42966	1.49473	0.984843	1.1557	1.23064	1.14087	1.64697	0.933852	1.00029	0.796917	0.842088	0.852832	1.10346	1.18567	1	1.38629	1.30308	1.17574	1.1937	0.830612	1.09637	0.637424	0.042724	-0.649675	1.36933	1
119	A0A1L1QZG0	cct2	T-complex protein 1 subunit beta (Fragment)	9	0.0416019	0.862088	1.05074	1.31523	1.30515	1.11253	1.49613	2.05345	1.54078	1.17384	1.52072	1.06641	0.58262	0.928384	0.959087	1.38751	1.43125	1	0.651476	1.2443	1.69678	1.25366	0.823364	1.27292	0.661706	0.037641	-0.595738	1.42434	1
120	Q6DH23	vps26bl	Vacuolar protein sorting-associated protein 26B-like	2	0.540825	0.790071	0.861746	0.713239	0.890604	0.793313	0.705509	0.697443	0.738957	0.556974	0.775354	0.769948	0.526534	0.560928	0.69345	0.696618	0.522377	1	0.730881	0.799052	0.71397	0.700759	0.593638	0.739665	0.742927	0.0467067	-0.428707	1.33062	1
1	Q803B5	zgc:55944	Aspartyl aminopeptidase	2	0.582427	0.542247	0.566975	0.806684	0.701024	0.647892	0.859289	0.896599	0.797806	0.758602	0.713668	0.823268	0.529883	0.746048	0.750772	1.0686	0.964234	1	0.563883	0.718533	0.851231	0.76518	0.675568	1.01094	0.940203	0.645524	-0.0889552	0.190087
2	A0A2R8QSI1	cops7a	COP9 constitutive photomorphogenic homolog subunit 7A	3	0.478422	0.60791	0.540178	0.663655	0.786967	0.678632	1.27661	1.04894	0.82255	0.698713	0.706814	0.73369	0.434454	0.570671	0.694848	0.901077	0.731731	1	0.54217	0.709751	1.04937	0.713072	0.566658	0.877603	0.798389	0.166169	-0.324836	0.77945
3	A0A0R4IKP3	elmod2	ELMO/CED-12 domain-containing 2 (Fragment)	1	0.461781	0.398213	0.569796	0.852454	0.69007	0.893807	0.944983	0.989432	0.745645	0.960231	0.629707	0.765682	0.367486	0.926992	0.896173	0.985879	0.827349	1	0.476597	0.81211	0.893353	0.785207	0.730217	0.937743	0.89916	0.691577	-0.153351	0.160159
4	A0A2R8Q7L5	si:ch211-269m15.3	Si:ch211-269m15.3	1	0.511703	0.471289	0.579669	0.73358	0.835836	0.74484	1.21204	0.967216	0.916173	0.892356	0.76336	0.639846	1.29499	1.03138	0.665489	1.19762	0.88472	1	0.520887	0.771419	1.03181	0.765187	0.997287	1.02745	1.2928	0.289988	0.370495	0.53762
5	A0A8M9P3A5	spna2	spectrin alpha chain, non-erythrocytic 1 isoform X3	457	0.0416019	0.0879033	0.166426	0.309579	0.513972	0.404341	1.95629	2.55412	1.45451	0.437195	0.507193	0.23461	0.00837098	0.580414	0.0139809	1.94887	0.640139	1	0.0986436	0.409297	1.98831	0.392999	0.200922	1.19633	0.490895	0.353567	-1.02651	0.451529
7	Q803U6	aqp3	Aquaporin-3	2	0.320335	0.353731	0.370932	0.525076	0.502176	0.510747	0.546447	0.45306	0.479486	0.381298	0.5526	0.601455	0.429431	0.446794	0.408241	0.523894	0.664295	1	0.348333	0.512666	0.492998	0.511784	0.428155	0.729396	0.835154	0.00288507	-0.259886	2.53984
8	A7MCQ3	MGC174761	General transcription factor IIF subunit 2	2	0.457621	0.612146	0.54582	0.959884	0.808874	0.660897	0.986657	0.867241	0.696158	0.507066	0.654553	0.558799	0.40097	0.590157	0.596982	0.957265	0.831375	1	0.538529	0.809885	0.850018	0.573473	0.52937	0.929547	0.653636	0.0595885	-0.613441	1.22484
9	Q8AXX5	ppp2r5e1	Serine/threonine protein phosphatase 2A regulatory subunit	1	0.985965	1.34185	1.1946	1.621	1.4922	1.615	1.42041	1.3933	1.08202	1.26567	2.05362	1.75744	3.25882	1.71062	1.70706	1.07224	1.96672	1	1.17414	1.57607	1.29858	1.69224	2.2255	1.34632	1.41206	0.278501	0.497801	0.555173
13	A0A8M2B749	pcmt	Protein-L-isoaspartate O-methyltransferase	3	2.00937	1.49224	1.6022	0.903944	1.21752	1.26977	1.59415	1.37188	1.64844	1.87455	1.14375	1.50577	0.841283	1.14691	1.34496	1.02074	0.963228	1	1.70127	1.13041	1.53815	1.50802	1.11105	0.994654	0.98287	0.922002	-0.0249269	0.0352679
14	A0A8M2BGJ7	ak1	Adenylate kinase isoenzyme 1	14	1.19397	1.01248	1.15652	0.801599	0.956325	0.943463	1.01424	0.941825	1.1061	1.16984	0.958697	1.03868	1.0221	1.12186	1.10169	0.86622	1.00047	1	1.12099	0.900462	1.02072	1.05574	1.08188	0.955563	1.20147	0.0355843	0.264804	1.44874
15	I1XUS8	ddb1	DNA damage-binding protein 1	7	1.17733	0.927751	0.950601	0.6128	0.788652	0.788584	0.946744	0.952934	1.06998	1.23772	0.741941	0.966167	0.795243	0.959006	0.833259	1.12635	0.952156	1	1.01856	0.730012	0.989887	0.981943	0.862502	1.02617	1.18149	0.15918	0.240608	0.798111
16	A5PN46	edf1	Edf1 protein	2	1.37702	1.237	1.33282	0.906487	1.06502	1.14209	0.993113	0.83709	1.01113	1.17983	1.09749	1.14532	0.699814	1.05644	0.999631	0.919286	0.95115	1	1.31561	1.03786	0.947112	1.14088	0.918627	0.956812	0.885114	0.412804	-0.176065	0.384256
17	A0A8N7UUW0	fmn1	formin-1	1	1.19813	0.934105	1.10433	0.788249	0.792022	0.890261	1.08057	1.08147	0.89143	1.15188	0.864455	1.07068	0.55667	1.0968	0.957689	0.966629	1.01053	1	1.07886	0.823511	1.01782	1.029	0.870387	0.992388	1.05692	0.790834	0.0798692	0.101915
18	A0A8M2BAB1	lsm14aa	protein LSM14 homolog A isoform X3	1	1.06501	1.04001	1.24255	0.760279	0.819827	0.641981	0.991352	0.964042	0.690139	1.58708	1.08721	0.740088	0.798591	0.991019	0.778734	0.826681	0.900824	1	1.11586	0.740696	0.881844	1.13812	0.856115	0.909169	1.15582	0.248482	0.208923	0.604705
19	F8W5Q9	sbds	Ribosome maturation protein SBDS	2	1.31462	1.43505	1.15088	0.989126	1.02626	0.904448	1.30654	1.14257	0.951616	1.39144	1.21572	1.38633	0.719067	1.19563	1.20655	0.858417	1.01557	1	1.30018	0.973277	1.13358	1.33116	1.04041	0.957994	1.06898	0.704417	0.0962338	0.15217
20	B8A5H9	srgn	Serglycin	1	1.54343	1.88516	1.41039	1.14805	1.23185	1.16337	1.08526	1.01958	1.183	1.23373	1.09663	1.97286	0.769293	1.07732	1.2401	0.78298	0.681406	1	1.61299	1.18109	1.09595	1.43441	1.0289	0.821462	0.871149	0.33946	-0.199008	0.469211
21	Q6IQS6	sae1	SUMO-activating enzyme subunit 1	4	1.37702	1.0792	1.18896	0.827026	0.95801	1.0014	0.919158	1.01879	1.06196	1.09199	1.01182	1.04295	0.730786	1.0634	1.03179	0.825121	0.860564	1	1.21506	0.92881	0.999969	1.04892	0.94199	0.895228	1.01419	0.916621	0.0203276	0.0378103
22	Q7SX98	zgc:66258	Transcription initiation factor IIB	1	0.923562	0.729704	0.781354	0.570209	0.685015	0.624246	0.831116	0.901359	0.834587	0.712687	0.61857	0.612119	0.379205	0.780845	0.757762	0.830323	0.700529	1	0.81154	0.62649	0.855687	0.647792	0.639271	0.843617	1.0204	0.928793	0.0291352	0.0320812
23	Q568J8	tmem256	Transmembrane protein 256	1	0.549145	0.480821	0.581079	0.396667	0.470158	0.397248	0.764791	0.742669	0.859999	0.686735	0.524328	0.614252	0.374183	0.53309	0.504709	0.910962	0.738777	1	0.537015	0.421358	0.789153	0.608438	0.470661	0.883246	1.11701	0.418192	0.159642	0.378624
24	A0A8M2B907	zgc:100832	uncharacterized protein LOC445148 isoform X2	1	1.2647	1.1438	1.37231	0.924286	1.07007	0.987208	0.948505	0.925956	0.897448	1.19979	1.00839	1.27756	0.641217	1.11629	1.15062	0.958305	0.753874	1	1.26027	0.993855	0.92397	1.16191	0.969376	0.90406	0.97537	0.892288	-0.035979	0.0494948
26	Q32PS5	grpel1	GrpE protein homolog	5	0.291213	0.271124	0.284898	0.307036	0.321864	0.325128	0.785334	0.736322	0.677433	0.379301	0.311855	0.379642	0.310563	0.393902	0.415231	0.997324	0.859557	1	0.282412	0.31801	0.73303	0.356933	0.373232	0.952294	1.17365	0.163664	0.231004	0.786048
27	A0A0R4IDX9	ninj1	Ninjurin-1	1	0.0416019	0.17157	0.616339	0.369333	1.79132	0.67272	0.189584	0.36102	0.316314	0.776569	1.78546	2.32477	0.982753	0.46628	1.07932	0.588926	0.572703	1	0.276504	0.944457	0.288972	1.62893	0.842785	0.720543	0.892348	0.840127	-0.164321	0.0756552
28	Q6DG22	ada	Adenosine deaminase	6	1.33542	1.40857	2.00275	1.35909	2.00955	1.42347	1.2367	1.14971	1.22379	2.20594	2.36719	3.07766	1.21044	1.88043	1.42745	0.983277	0.892772	1	1.58225	1.59737	1.2034	2.55026	1.50611	0.958683	0.942866	0.765582	-0.0848752	0.116008
29	A0A8M3ALV0	p4ha2	Procollagen-proline 4-dioxygenase	4	0.952684	1.02624	0.87585	0.85881	0.863641	0.708189	0.921505	0.846611	0.783763	1.25768	1.15746	1.35647	0.585131	0.901939	0.746578	0.970271	0.895792	1	0.951593	0.810213	0.850627	1.25721	0.744549	0.955354	0.918954	0.56469	-0.121935	0.24819
30	A0A8M2B6P3	anp32b	acidic leucine-rich nuclear phosphoprotein 32 family member B isoform X1	5	0.407699	0.499884	0.428758	2.47726	0.435612	1.25913	0.83992	0.845818	0.821881	0.600893	0.506336	0.556666	0.325631	0.534482	0.574613	0.985358	0.996443	1	0.445447	1.39067	0.835873	0.554632	0.478242	0.993934	0.343893	0.201777	-1.53997	0.695128
31	H9GX78	actn4	Actinin, alpha 4	61	0.973485	1.37574	1.29615	1.25294	1.27061	1.27805	0.879245	0.953727	1.19437	1.53118	1.55242	1.66573	0.916622	1.20119	1.58823	0.895355	0.906863	1	1.21512	1.2672	1.00911	1.58311	1.23535	0.934073	0.974866	0.878031	-0.0367249	0.0564899
32	A0A8M9PUJ9	crtac1a	cartilage acidic protein 1a isoform X2	1	1.17317	0.987059	1.2355	0.994211	1.06249	0.85361	1.56773	1.54961	1.60297	1.47528	1.31425	1.43965	0.643728	1.40997	0.95629	1.41613	1.34167	1	1.13191	0.970103	1.57344	1.40973	1.00333	1.2526	1.03425	0.892482	0.0485874	0.0494007
33	A0A0R4I9E5	kpna5	Importin subunit alpha	3	0.536665	0.723349	0.747505	0.712603	1.06165	0.969474	0.961418	0.99816	0.775069	1.09798	1.09064	0.929909	1.27825	0.947871	0.757762	1.41145	1.53291	1	0.669173	0.914574	0.911549	1.03951	0.994627	1.31479	1.08753	0.686694	0.121055	0.163237
34	A0A8N7UVR1	si:ch1073-15f12.3	laminin subunit beta-3	2	0.490902	0.694754	0.805331	2.07933	0.800448	0.820506	0.785334	0.795831	0.973685	0.922301	0.964695	1.1112	3.90506	0.957614	0.764753	0.959346	3.48453	1	0.663662	1.23343	0.851616	0.999398	1.87581	1.81463	1.52081	0.590797	0.604841	0.228562
35	A0A8M1MZZ8	ppil3	Peptidyl-prolyl cis-trans isomerase	1	0.798757	0.890683	0.83918	0.823848	1.00182	1.14682	1.08057	0.909294	0.993078	0.950249	1.11291	1.2541	0.561693	0.933952	0.831861	1.1612	0.926994	1	0.842873	0.990829	0.994313	1.10575	0.775835	1.0294	0.783016	0.21256	-0.352887	0.672518
36	Q6P5J4	ppia	Peptidyl-prolyl cis-trans isomerase (Fragment)	21	0.719713	0.620619	0.763019	0.790792	0.740625	0.676267	0.83992	0.891838	0.809844	0.94426	0.825045	0.964034	0.587643	0.737697	0.877998	0.977555	0.875662	1	0.701117	0.735895	0.8472	0.911113	0.734446	0.951072	0.998031	0.987945	-0.00284365	0.00526725
37	Q1JPZ7	prpf39	Pre-mRNA-processing factor 39	5	0.461781	0.677809	0.634674	0.624243	0.729671	0.865433	1.05298	1.04656	0.908148	0.866404	0.835326	0.744354	0.68056	0.825385	0.671081	1.18045	0.90485	1	0.591421	0.739782	1.00256	0.815361	0.725676	1.02843	0.980931	0.877417	-0.0277761	0.0567939
38	A0A8M2B1X8	si:ch211-222l21.1	prothymosin alpha	38	1.74312	2.16475	2.72346	1.4786	2.53279	2.03708	1.26076	1.09179	1.62905	3.20609	2.9592	3.51275	1.93286	2.63205	2.72487	1.07328	0.958195	1	2.21044	2.01616	1.3272	3.22601	2.42992	1.01049	1.20523	0.352853	0.269305	0.452407
39	A0A8M1PS32	rbm15	putative RNA-binding protein 15	1	0.511703	0.622737	0.513381	0.305764	0.507231	0.467003	0.599272	0.620478	0.605878	0.85243	0.899582	0.673971	0.332328	0.716818	0.366298	0.497361	0.465007	1	0.549274	0.426666	0.608543	0.808661	0.471815	0.654123	1.10582	0.759027	0.145113	0.119743
40	F6NSR1	sepw1	Selenoprotein W, 1	6	0.852839	0.948932	1.20306	1.03871	1.28072	1.06169	1.32063	1.19811	0.898786	1.88253	1.52843	1.4034	1.09241	1.50184	1.28764	1.04155	0.936052	1	1.00161	1.12704	1.13917	1.60479	1.29396	0.992533	1.14811	0.302504	0.199258	0.519269
41	B2GPN5	srsf4	Serine and arginine-rich-splicing factor 4	2	0.490902	0.741353	0.73058	0.784435	0.896502	0.943463	0.970222	1.13384	1.00846	0.866404	1.0161	0.891519	0.585968	0.86575	0.819278	1.17109	1.04375	1	0.654279	0.8748	1.03751	0.924674	0.756999	1.07161	0.865339	0.298101	-0.208663	0.525636
42	X1WCT1	si:ch211-227m13.1	Si:ch211-227m13.1	1	0.133126	0.131325	0.176298	0.139851	0.203061	0.177343	0.801182	0.531612	0.366469	0.235566	0.231321	0.232477	0.0979404	0.212958	0.261442	0.414121	0.282829	1	0.146917	0.173418	0.566421	0.233121	0.19078	0.56565	1.10012	0.754522	0.137655	0.122328
43	Q7SZR5	sumo1	Small ubiquitin-related modifier 1	1	0.416019	0.624855	0.612108	0.549232	0.795392	0.70346	1.11755	1.16082	0.835924	0.784555	0.843894	0.772081	0.330654	0.807291	0.573215	1.15028	0.854525	1	0.550994	0.682695	1.0381	0.800176	0.570386	1.0016	0.835493	0.509379	-0.259301	0.292959
44	A0A8M1PFC8	strip1	striatin-interacting protein 1 homolog	1	0.769635	0.554956	0.658651	0.641406	0.720403	0.723558	1.2543	1.23382	0.901461	1.01214	0.837896	0.882987	0.498073	1.00494	0.696247	1.08161	0.966247	1	0.661081	0.695123	1.12986	0.911006	0.733086	1.01595	1.05461	0.812556	0.0767147	0.0901465
45	O93507	tal1	T-cell acute lymphocytic leukemia protein 1 homolog	1	0.474262	0.569783	0.47248	0.516812	0.613396	0.594689	0.666771	0.620478	0.766375	0.662779	0.710241	0.682502	1.18952	0.74048	0.659896	0.918766	0.69751	1	0.505508	0.574966	0.684541	0.685174	0.863297	0.872092	1.50148	0.160084	0.586382	0.795653
46	A0A8M1PI77	ywhaz	tyrosine 3-monooxygenase/tryptophan 5-monooxygenase activation protein, zeta polypeptide	41	1.08165	1.18934	1.35115	1.97126	1.34981	1.15509	0.971983	0.946586	0.969004	1.50523	1.49416	1.65507	1.26988	1.30698	1.51552	0.956224	1.43931	1	1.20738	1.49205	0.962524	1.55149	1.36413	1.13184	0.914261	0.645652	-0.129322	0.190002
47	Q6NY25	wdr1	WD repeat domain 1	32	1.26886	1.47423	1.86171	1.60447	1.72307	1.44712	1.04359	0.973563	1.18701	1.93643	2.11445	2.27359	1.3201	1.69809	2.00625	0.989	1.0206	1	1.53493	1.59155	1.06806	2.10815	1.67482	1.0032	1.05232	0.716921	0.0735691	0.144529
48	Q6PI45	CH73-223D24.2	Zgc:55347	2	0.819558	1.08343	0.868798	0.836561	0.914196	1.04159	1.24843	1.10131	1.2579	1.22574	1.19687	1.1048	1.40046	1.09402	0.685062	1.03738	1.00449	1	0.92393	0.930783	1.20255	1.1758	1.05985	1.01396	1.13866	0.581789	0.18734	0.235235
49	A0A8M1RTG2	si:rp71-36a1.3	uncharacterized protein si:rp71-36a1.3	7	1.46439	1.20947	1.24537	0.909665	1.22932	1.18465	1.8119	1.59801	1.87983	1.086	0.996394	0.797675	0.918296	1.11629	0.940912	1.25017	1.44233	1	1.30641	1.10788	1.76325	0.960023	0.991832	1.23083	0.895254	0.38075	-0.159632	0.41936
50	A0A8M1PQQ4	slc25a4	ADP/ATP translocase	23	0.786276	1.02413	0.840591	0.741844	0.685857	0.715282	1.15335	0.925163	1.17564	0.660783	0.608289	0.676104	0.372508	0.69594	0.724208	0.781419	1.0367	1	0.883664	0.714328	1.08472	0.648392	0.597552	0.939374	0.836524	0.363462	-0.257522	0.439541
51	Q4V9P8	camk2ga	Calcium/calmodulin-dependent protein kinase	5	1.15653	1.3016	1.07471	1.14233	0.865326	1.35135	0.982548	1.08544	1.0954	0.970213	0.944989	0.925644	0.673026	1.0119	1.04717	1.01293	0.724685	1	1.17762	1.11967	1.05446	0.946949	0.910697	0.912539	0.813363	0.320649	-0.298029	0.49397
52	A3KPP9	exoc1	Exocyst complex component 1	1	1.13573	1.1957	1.02535	0.815584	0.988342	1.17046	0.876898	1.11083	1.15291	0.924297	0.932995	0.797675	0.863048	0.98406	0.982854	1.13675	1.09307	1	1.11893	0.991463	1.04688	0.884989	0.94332	1.07661	0.951443	0.684329	-0.0718108	0.164735
53	Q6PC16	zgc:86843	NADH dehydrogenase [ubiquinone] 1 beta subcomplex subunit 10	3	0.632349	0.723349	0.73058	0.540332	0.658895	0.728288	0.765378	0.807732	0.777744	0.495088	0.606575	0.543869	0.483842	0.580414	0.581604	0.728874	0.817284	1	0.695426	0.642505	0.783618	0.548511	0.54862	0.848719	0.853877	0.214643	-0.2279	0.668282
54	G1K2N2	brk1	Probable protein BRICK1	1	2.25482	1.73794	1.76439	1.2434	1.61185	1.49204	0.794138	0.803765	0.96566	1.32755	1.57555	1.36287	0.854677	1.23321	1.2429	0.725752	0.604911	1	1.91905	1.4491	0.854521	1.42199	1.11026	0.776888	0.766174	0.113384	-0.384257	0.945449
121	A0A2R8Q8A4	igf2bp2a	Insulin-like growth factor 2 mRNA-binding protein 2a	1	0.411859	0.383386	0.375163	0.365519	0.475213	0.409071	0.37858	0.335629	0.365132	0.373312	0.386392	0.375376	0.469612	0.519171	0.672479	0.65916	0.685432	1	0.390136	0.416601	0.35978	0.37836	0.553754	0.781531	1.32922	0.11732	0.410579	0.930626
122	A0A8M1N0E2	decr1	2,4-dienoyl-CoA reductase, mitochondrial	2	0.274573	0.563429	0.440041	0.462779	0.57548	0.650257	0.607489	0.595088	0.590497	0.307434	0.591154	0.590791	0.366649	0.463496	0.598381	0.840728	0.698516	1	0.426014	0.562838	0.597691	0.49646	0.476175	0.846415	0.846025	0.373145	-0.241228	0.428123
123	Q8AW07	fc34f08	26S proteasome non-ATPase regulatory subunit 12	6	0.65731	0.855734	0.708014	0.732945	0.633618	0.656168	0.828768	0.735528	0.849299	0.766588	0.656266	0.784878	0.573412	0.624954	0.815084	1.08629	0.959202	1	0.740353	0.674244	0.804532	0.735911	0.67115	1.01516	0.995412	0.970788	-0.00663455	0.0128754
124	F1QZA5	psmd6	26S proteasome non-ATPase regulatory subunit 6	4	0.499223	0.725467	0.559924	0.550503	0.6016	0.721194	0.647402	0.731561	0.768382	0.572944	0.629707	0.601455	0.543276	0.591549	0.724208	0.92709	0.856538	1	0.594871	0.624432	0.715781	0.601369	0.619678	0.927876	0.992386	0.951891	-0.0110265	0.0214127
125	F1R9B4	bdh1	3-hydroxybutyrate dehydrogenase, type 1 (Fragment)	3	0.503383	0.339963	0.404781	0.433537	0.347984	0.437445	0.70727	0.741876	0.682783	0.550985	0.359833	0.398837	0.361626	0.432875	0.441795	1.01761	0.857544	1	0.416043	0.406322	0.710643	0.436552	0.412099	0.958386	1.01422	0.888494	0.0203654	0.0513456
126	F1QE62	hibadhb	3-hydroxyisobutyrate dehydrogenase	3	0.536665	0.514711	0.661471	0.512362	0.707764	0.715282	0.767726	0.744256	0.765038	0.700709	0.587727	0.577994	0.433617	0.779453	0.529874	0.985358	0.934039	1	0.570949	0.645136	0.759007	0.622143	0.580981	0.973132	0.900556	0.628437	-0.151112	0.201738
127	Q6PBI5	rps25	40S ribosomal protein S25	16	0.274573	0.453285	0.310285	0.450065	0.346299	0.46582	0.689662	0.745843	0.674089	0.353349	0.372684	0.4159	0.324794	0.411997	0.662692	1.04207	0.922967	1	0.346047	0.420728	0.703198	0.380644	0.466494	0.988344	1.10878	0.693519	0.148971	0.158942
128	Q6PBK3	rps28	40S ribosomal protein S28	6	0.391058	0.611087	0.540178	0.615979	0.622664	0.626611	0.794138	0.835503	0.77975	0.477121	0.628851	0.624916	0.568389	0.569279	0.578807	1.04467	1.03872	1	0.514108	0.621751	0.80313	0.576963	0.572159	1.02779	0.920237	0.000403948	-0.119923	3.39367
129	Q6DHL6	wu:fb64g06	40S ribosomal protein S6	26	0.420179	0.421512	0.334262	0.396032	0.395168	0.445721	0.737791	0.832329	0.650015	0.401261	0.353836	0.447892	0.296333	0.467672	0.490728	1.13103	0.865597	1	0.391984	0.412307	0.740045	0.400996	0.418244	0.998875	1.0144	0.930066	0.0206256	0.0314864
130	A0A8M1NE74	rplp2l	60S acidic ribosomal protein P2	12	0.594907	0.731822	0.647368	0.678276	0.675747	0.731834	0.70727	0.818841	0.81185	0.662779	0.639988	0.778479	0.526534	0.698724	0.706033	1.01969	0.96826	1	0.658032	0.695286	0.77932	0.693749	0.643764	0.995985	0.925898	0.448885	-0.111074	0.347865
131	A0A286YBP4	rpl28	60S ribosomal protein L28	8	0.578266	0.88221	0.605056	0.753922	0.563684	0.818141	0.727813	0.940238	0.819875	0.590911	0.541463	0.806206	0.944246	0.591549	0.725606	1.18618	1.237	1	0.688511	0.711916	0.829309	0.646193	0.753801	1.14106	1.05883	0.760032	0.0824762	0.119168
132	Q6DRC6	rpl6	60S ribosomal protein L6	6	0.678111	0.886447	0.603646	0.765365	0.54936	0.78149	0.92444	0.92675	0.827231	0.83047	0.620283	0.838198	1.52352	0.798939	1.0206	1.22207	1.24908	1	0.722734	0.698738	0.892807	0.762984	1.11435	1.15705	1.59481	0.141137	0.673382	0.85036
133	A0A0R4ILA7	abi2a	Abl-interactor 2a	2	0.43682	0.469171	0.380804	0.308307	0.305013	0.500107	0.531773	0.547481	0.564416	0.533018	0.347838	0.456423	0.420223	0.474631	0.566225	0.92605	0.830369	1	0.428932	0.371142	0.54789	0.44576	0.487026	0.918806	1.31224	0.208159	0.392028	0.681606
134	Q7T2C2	wu:fc75e01	Acyl-Coenzyme A dehydrogenase, very long chain	5	0.320335	0.559192	0.383625	0.480578	0.452464	0.584049	0.701401	0.769647	0.708864	0.46115	0.496912	0.601455	0.393436	0.534482	0.539661	1.05351	0.873649	1	0.421051	0.505697	0.726637	0.519839	0.489193	0.97572	0.967364	0.804511	-0.0478688	0.0944678
135	A0A8M6YT74	LOC101886429	afadin-like	1	0.832038	0.540129	0.596594	0.503463	0.825725	0.723558	0.663836	0.614924	0.656702	0.638823	0.705958	0.750752	0.849654	0.778061	0.692052	0.868301	1.19573	1	0.656254	0.684249	0.645154	0.698511	0.773256	1.02134	1.13008	0.446091	0.176425	0.350576
136	A0A8M1PF13	slc4a1a	Anion exchange protein	573	0.266252	0.237233	0.249638	0.21804	0.262884	0.260103	0.727813	0.734735	0.62059	0.325401	0.243316	0.279399	0.184161	0.334051	0.310375	1.00773	0.849492	1	0.251041	0.247009	0.694379	0.282705	0.276196	0.952407	1.11816	0.581483	0.161129	0.235463
137	Q32ZE7	aqp1a.1	Aquaporin 1	22	0.22049	0.201224	0.207327	0.175449	0.201376	0.216358	0.510643	0.4967	0.501555	0.285474	0.198765	0.24954	0.176628	0.239403	0.281015	0.802229	0.911896	1	0.20968	0.197728	0.502966	0.244593	0.232349	0.904708	1.17509	0.34821	0.232777	0.458158
138	B2GSS5	arcn1a	Archain 1a	1	0.353616	0.517888	0.334262	0.650306	0.388428	0.659715	0.501839	0.543513	0.611897	0.543	0.497769	0.354048	0.570901	0.469064	0.602575	0.909401	1.03872	1	0.401922	0.56615	0.552416	0.464939	0.547513	0.982706	0.967082	0.857867	-0.0482898	0.06658
139	B2GSH9	si:ch211-15d5.5	ATP synthase F1 subunit epsilon	7	0.266252	0.418335	0.314516	0.257452	0.309226	0.404341	0.58812	0.549861	0.583141	0.301445	0.335844	0.48415	0.231039	0.349362	0.433406	0.818357	0.731731	1	0.333035	0.323673	0.573707	0.373813	0.337936	0.850029	1.04406	0.854169	0.0622114	0.0684562
140	A0A8M3AUM8	bsg	Basigin	4	0.133126	0.454344	0.36388	0.38014	0.3859	0.503653	0.653271	0.718866	0.744307	0.23357	0.449791	0.503345	0.228528	0.384159	0.458572	0.956224	0.794135	1	0.317117	0.423231	0.705481	0.395569	0.357086	0.916786	0.843715	0.448602	-0.245173	0.348138
141	A0A8M3B9E6	add2	beta-adducin isoform X2	14	0.361937	0.377031	0.392088	0.348355	0.407807	0.407888	0.667358	0.640314	0.797806	0.447176	0.427516	0.396704	0.356604	0.51778	0.441795	0.973913	0.818291	1	0.377018	0.388017	0.701826	0.423799	0.438726	0.930734	1.13069	0.372982	0.177201	0.428313
142	A0A8M3AZ75	gusb	Beta-glucuronidase	3	0.499223	0.509416	0.411833	0.529526	0.435612	0.553309	0.636837	0.714105	0.716889	0.435198	0.484918	0.524674	0.431105	0.661143	0.911552	1.00981	0.981345	1	0.47349	0.506149	0.689277	0.481596	0.667933	0.997052	1.31964	0.322059	0.400142	0.492064
143	B2GS23	zmpste24	CAAX prenyl protease	9	0.507543	0.618501	0.469659	0.47295	0.432242	0.597054	0.666771	0.608576	0.678771	0.610875	0.424945	0.588658	0.603547	0.51082	0.65011	0.96767	0.898811	1	0.531901	0.500748	0.651373	0.541493	0.588159	0.955494	1.17456	0.245521	0.23212	0.609911
144	Q08BI9	mcu	Calcium uniporter protein, mitochondrial	14	0.378577	0.588846	0.495046	0.472314	0.576322	0.60533	0.706683	0.771234	0.70552	0.527029	0.543176	0.590791	0.352418	0.55536	0.61376	0.897436	0.86761	1	0.48749	0.551322	0.727812	0.553665	0.507179	0.921682	0.919933	0.645548	-0.1204	0.190071
145	A0A8M9Q8U4	camk2b1	Calcium/calmodulin-dependent protein kinase	5	0.703072	0.531656	0.54864	0.46405	0.466787	0.610059	0.726052	0.81408	0.799144	0.800525	0.565452	0.537471	0.392599	0.634698	0.644517	1.06964	0.872642	1	0.594456	0.513632	0.779759	0.634482	0.557271	0.98076	1.08496	0.671291	0.117644	0.173089
146	A0A8M3B2K2	slc25a25b	calcium-binding mitochondrial carrier protein SCaMC-2-B isoform X1	1	0.453461	0.434221	0.358238	0.511726	0.416233	0.658533	0.605141	0.671259	0.573778	0.463147	0.412951	0.48415	0.381717	0.452361	0.503311	0.911482	1.1142	1	0.415307	0.528831	0.616726	0.453416	0.445796	1.00856	0.842985	0.351411	-0.246422	0.454185
147	A0A8M9Q0B2	atp2b1a	Calcium-transporting ATPase	13	0.453461	0.498825	0.458376	0.423366	0.429714	0.52257	0.761269	0.79345	0.765707	0.497084	0.43951	0.456423	0.338187	0.450969	0.497718	1.06496	0.859557	1	0.47022	0.45855	0.773475	0.464339	0.428958	0.974838	0.935467	0.632118	-0.0962417	0.199202
148	F1QKF2	atp2b4	Calcium-transporting ATPase	10	0.636509	0.516829	0.569796	0.619157	0.74231	0.640798	0.78416	0.792657	0.765038	0.704702	0.606575	0.599322	0.548299	0.727954	0.749374	1.12739	1.00953	1	0.574378	0.667422	0.780618	0.636866	0.675209	1.04564	1.01167	0.921474	0.0167346	0.0355171
149	A0A8M1PZ90	si: ch211-223l2.4	caldesmon, smooth muscle-like isoform X1	1	1.18565	0.754062	0.630443	0.687175	0.723773	0.621882	0.892158	0.762506	0.781088	0.880378	0.69739	0.908581	1.53607	0.828169	1.63716	0.943738	1.15446	1	0.85672	0.67761	0.811917	0.828783	1.3338	1.03273	1.96839	0.0625776	0.977015	1.20358
150	A0A8M2B772	clgn	calmegin isoform X1	11	0.245451	0.526361	0.355417	0.397939	0.367363	0.52257	0.615707	0.616511	0.685458	0.301445	0.417235	0.501213	0.272894	0.39947	0.528476	0.88547	0.776017	1	0.375743	0.429291	0.639225	0.406631	0.40028	0.887162	0.932422	0.757485	-0.100946	0.120626
151	A0A8M1PB70	calr3a	Calreticulin	23	0.44514	1.15439	0.643136	1.17792	0.695968	0.981297	0.649749	0.58636	0.809844	0.620856	0.708528	0.959769	0.549136	0.624954	1.01221	0.928651	0.905857	1	0.747557	0.95173	0.681984	0.763051	0.728768	0.944836	0.76573	0.328134	-0.385092	0.483949
152	A0A8M9Q707	LOC110439874	carboxypeptidase N subunit 2-like isoform X2	4	0.565786	0.300778	0.337082	0.284787	0.331975	0.393701	0.67264	0.679193	0.579797	0.497084	0.328133	0.422298	0.313075	0.462104	0.443193	0.944779	1.02664	1	0.401215	0.336821	0.643877	0.415839	0.406124	0.990472	1.20576	0.287009	0.269938	0.542104
153	A2CF48	crata	Carnitine O-acetyltransferase a	3	0.64899	0.427867	0.5839	0.425273	0.501333	0.469367	0.727226	0.696649	0.691477	0.658786	0.516617	0.505478	0.398458	0.624954	0.522884	0.878186	0.788095	1	0.553586	0.465325	0.705117	0.560294	0.515432	0.888761	1.10768	0.508522	0.147546	0.29369
154	F1Q9M2	cd2bp2	CD2 (cytoplasmic tail)-binding protein 2	9	0.361937	0.374913	0.317337	0.298772	0.331133	0.442175	0.713727	0.700617	0.706858	0.415235	0.318709	0.345517	0.19337	0.427307	0.45997	0.975474	0.923974	1	0.351396	0.35736	0.707067	0.35982	0.360216	0.966482	1.00799	0.977343	0.0114838	0.00995304
155	Q6DBW9	cd99l2	CD99 antigen-like protein 2	11	0.270412	0.18322	0.252459	0.221218	0.262884	0.266014	0.602794	0.745843	0.603872	0.477121	0.298147	0.351915	0.942572	0.41478	0.514495	1.16797	1.02462	1	0.235364	0.250039	0.650836	0.375728	0.623949	1.0642	2.49541	0.0828923	1.31928	1.08149
156	B2GR46	cdc42l	Cell division control protein 42 homolog	5	0.486742	0.73394	0.322979	0.452608	0.41202	0.669173	0.551729	0.585566	0.664058	0.361334	0.420662	0.671838	0.246107	0.424524	0.520088	0.862058	0.744816	1	0.514554	0.511267	0.600451	0.484611	0.396906	0.868958	0.776318	0.369567	-0.36528	0.432307
157	A0A8M9PB00	cep131	centrosomal protein of 131 kDa isoform X3	1	0.611548	0.581433	0.416064	0.469771	0.527453	0.630158	0.686727	0.706964	0.619921	0.666772	0.415521	0.526806	0.502259	0.585982	0.645915	0.94842	0.889753	1	0.536348	0.542461	0.671204	0.536366	0.578052	0.946058	1.06561	0.600808	0.0916804	0.221265
158	Q6TH31	CHIA	Chitinase	1	0.574106	0.491411	0.514791	3.08943	0.538407	0.718829	0.659141	0.687921	0.633296	0.576937	0.637418	0.73369	1.34103	1.01746	0.599779	0.846971	1.08602	1	0.52677	1.44889	0.660119	0.649348	0.986091	0.977664	0.680585	0.614836	-0.555153	0.211241
159	A0A8N7T8I4	si:ch211-288g17.3	chromosomal protein D1	21	0.353616	1.16181	0.40055	1.00947	0.449093	1.21184	0.54586	0.530818	0.7851	0.465143	0.526041	1.19864	0.467938	0.459321	0.908756	0.858937	1.00047	1	0.638658	0.890134	0.620593	0.729943	0.612005	0.953135	0.687542	0.364565	-0.540481	0.438225
160	Q6PHE8	ccdc124	Coiled-coil domain-containing protein 124	3	0.382738	0.324077	0.421706	0.322292	0.451621	0.360597	0.802355	0.688715	0.626609	0.433202	0.377824	0.473486	0.314749	0.505253	0.492126	0.910962	0.84446	1	0.376173	0.37817	0.705893	0.428171	0.437376	0.918474	1.15656	0.459526	0.209838	0.33769
161	A0A8M6Z442	si:dkey-225n22.4	collagen alpha-1(XXI) chain-like isoform X1	3	0.678111	0.531656	0.654419	0.58928	0.717875	0.582867	0.72077	0.787103	0.702845	0.880378	0.671688	0.616385	2.47195	0.832345	0.585798	0.9068	1.08904	1	0.621396	0.630007	0.736906	0.722817	1.2967	0.998614	2.05823	0.324198	1.0414	0.489189
162	F1QXD5	col10a1a	Collagen, type X, alpha 1a	9	0.499223	0.486116	0.486583	0.808591	0.450779	0.613606	0.65151	0.627619	0.629284	0.594904	0.594581	0.5524	1.98057	0.611036	0.583002	0.887551	0.865597	1	0.490641	0.624325	0.636138	0.580628	1.0582	0.917716	1.69496	0.410632	0.761247	0.386547
163	A0A0R4IAT5	col10a1b	Collagen, type X, alpha 1b	7	0.628189	0.477643	0.462607	0.435444	0.449093	0.52257	0.60925	0.601435	0.601866	0.738639	0.678542	0.407369	5.32645	0.693157	1.30861	1.77198	1.47957	1	0.522813	0.469036	0.604184	0.608183	2.44274	1.41718	5.208	0.245913	2.38073	0.609219
164	Q52PJ6	CRMP-1	Collapsin response mediator protein 1	1	1.05253	0.408803	0.396319	0.363612	0.376632	0.435081	0.57462	0.749017	0.503561	0.537011	0.388962	0.426564	0.442825	0.567887	0.668285	1.11126	0.964234	1	0.619217	0.391775	0.609066	0.450846	0.559666	1.02516	1.42854	0.0712363	0.51454	1.1473
165	A0A8M2B242	cops4	COP9 signalosome complex subunit 4	1	1.20646	0.662982	0.76443	0.765365	0.629405	0.708189	0.710792	0.789483	0.724245	1.00215	0.546603	0.656908	0.982753	0.796156	0.822074	1.01189	1.04073	1	0.877956	0.700986	0.741507	0.735222	0.866994	1.01754	1.23682	0.0778917	0.306636	1.10851
166	Q08BB5	ctdspl2a	CTD small phosphatase-like protein 2-A	15	0.178888	0.514711	0.210148	0.207869	0.265412	0.469367	0.423188	0.582392	0.527635	0.283478	0.305001	0.479884	0.14984	0.353538	0.341133	0.98848	1.23096	1	0.301249	0.314216	0.511072	0.356121	0.281504	1.07315	0.895892	0.767012	-0.158603	0.115198
167	A0A8M2BGC2	celf1	CUGBP Elav-like family member 1 isoform X12	1	0.332815	0.855734	0.499277	0.469136	0.60497	0.795678	0.662662	0.67602	0.760357	0.367323	0.709385	0.71876	0.3114	0.520563	0.74518	1.00461	0.908876	1	0.562609	0.623261	0.69968	0.598489	0.525714	0.971161	0.84349	0.568103	-0.245558	0.245573
168	Q6NY41	cyb5b	Cytochrome b5 type B	11	0.270412	0.336786	0.273615	0.249189	0.308383	0.344045	0.609837	0.601435	0.590497	0.34736	0.29729	0.34765	0.220157	0.385551	0.380279	0.9479	0.860564	1	0.293605	0.300539	0.60059	0.330767	0.328662	0.936155	1.09358	0.66831	0.129054	0.175022
169	Q6IQM2	cyc	Cytochrome c	1	0.615708	0.558133	0.65724	0.563217	0.817299	0.581684	0.706683	0.594294	0.764369	0.706698	0.533752	0.503345	0.412689	0.534482	0.478145	0.999405	0.941085	1	0.610361	0.654067	0.688449	0.581265	0.475105	0.980163	0.726387	0.114811	-0.46119	0.940015
170	F1Q9A4	cox7a2	Cytochrome c oxidase subunit 7A2a	3	0.345296	0.808075	0.685448	0.624243	0.705237	0.762574	0.751878	0.783929	0.522954	0.525033	0.776211	0.691034	0.352418	0.662535	0.675275	0.951022	1.07092	1	0.61294	0.697351	0.686254	0.664092	0.56341	1.00732	0.807928	0.301234	-0.307701	0.521096
171	A3KNV0	dci	Dci protein (Fragment)	3	0.703072	0.654509	0.626212	0.570209	0.629405	0.72947	0.705509	0.764886	0.7851	0.698713	0.622853	0.682502	0.418549	0.776669	0.647314	0.981717	0.917935	1	0.661264	0.643028	0.751832	0.668023	0.614177	0.96655	0.955133	0.813562	-0.0662266	0.0896095
172	F1R484	diablob	Direct IAP-binding protein with low pI (Fragment)	2	0.669791	0.592024	0.595183	0.492656	0.584748	0.692819	0.719596	0.754571	0.812518	0.67875	0.573162	0.829667	0.403481	0.682021	0.637527	1.05455	0.888746	1	0.618999	0.590074	0.762229	0.69386	0.574343	0.981099	0.97334	0.887057	-0.0389838	0.0520486
173	B8PWL7	disc1	Disrupted in schizophrenia 1	1	1.18149	0.658745	0.8011	0.772993	0.681645	0.625429	0.691423	0.725213	0.742301	0.888363	0.646842	0.840331	0.483005	0.856007	0.662692	0.945819	0.910889	1	0.880446	0.693355	0.719646	0.791846	0.667235	0.952236	0.962327	0.83283	-0.0554006	0.0794438
174	Q7ZVS5	mcm3l	DNA replication licensing factor MCM3	2	0.561626	0.510475	0.432989	0.390946	0.419603	0.519023	0.514752	0.472896	0.496205	0.543	0.283583	0.467087	0.332328	0.418956	0.42362	0.709104	0.766959	1	0.501696	0.443191	0.494618	0.431223	0.391635	0.825354	0.88367	0.350849	-0.17842	0.45488
175	A0A8M1N957	top1l	DNA topoisomerase I	8	0.507543	0.338904	0.342724	0.353441	0.269625	0.432716	0.499491	0.603022	0.52496	0.670764	0.246742	0.479884	0.256989	0.521955	0.447387	0.919806	0.652217	1	0.396391	0.351927	0.542491	0.465797	0.408777	0.857341	1.16154	0.56955	0.216037	0.244468
176	Q6NYA4	rpn2	Dolichyl-diphosphooligosaccharide--protein glycosyltransferase subunit 2	7	0.478422	0.885388	0.706604	0.673826	0.643729	0.919818	0.741313	0.750604	0.792456	0.592908	0.761646	0.855261	0.801102	0.7029	0.771743	0.991601	1.11823	1	0.690138	0.745791	0.761458	0.736605	0.758582	1.03661	1.01715	0.896325	0.0245336	0.0475347
177	Q6P122	dnm2	Dynamin GTPase	3	0.823718	0.706404	0.668523	0.703068	0.722931	0.691637	0.816442	0.788689	0.717557	0.878382	0.747081	0.682502	0.807799	0.779453	0.789918	0.982237	1.00248	1	0.732882	0.705878	0.77423	0.769322	0.79239	0.994906	1.12256	0.00217415	0.166791	2.66271
178	A0A8M9Q7T6	emd	emerin isoform X2	4	0.65315	0.656627	0.672755	0.542875	0.883863	0.751933	0.666771	0.698236	0.777075	0.622853	0.702531	0.686768	0.466263	0.661143	0.550846	0.955184	1.02362	1	0.660844	0.726224	0.714027	0.670717	0.559417	0.992934	0.77031	0.217847	-0.376489	0.661848
179	Q4VBR6	zgc:110731	Endoplasmic reticulum transmembrane protein	1	0.374417	0.875856	0.643136	0.56131	0.610026	0.86425	0.632141	0.59112	0.700839	0.544996	0.65798	0.71876	1.12757	0.615211	0.873803	0.833965	0.998456	1	0.631137	0.678529	0.641367	0.640579	0.872195	0.94414	1.28542	0.331015	0.362241	0.480153
180	Q98874	erh	Enhancer of rudimentary homolog	4	0.673951	0.826079	0.808152	0.42718	1.00688	0.709371	0.629793	0.65539	0.698833	0.473128	0.765073	0.780612	0.371671	0.637481	0.594186	0.895355	0.783063	1	0.769394	0.714477	0.661339	0.672938	0.534446	0.892806	0.748025	0.389106	-0.418842	0.409932
181	A0A8M2BK70	slc29a1b	equilibrative nucleoside transporter 1-like	4	0.399378	0.392917	0.418885	0.357255	0.377474	0.417347	0.667945	0.683161	0.681446	0.471132	0.332417	0.447892	0.33735	0.407821	0.494922	0.935934	0.839427	1	0.403727	0.384025	0.677517	0.417147	0.413365	0.925121	1.0764	0.580638	0.106213	0.236095
182	A0A8M9PDY1	emc1	ER membrane protein complex subunit 1	2	0.461781	0.839847	0.521843	0.643949	0.590646	0.991937	0.726052	0.822014	0.857324	0.582926	0.695677	0.644112	0.437802	0.708467	0.747976	1.1071	0.997449	1	0.607824	0.742177	0.801797	0.640905	0.631415	1.03485	0.85076	0.524808	-0.233176	0.28
183	B8A5T0	espnlb	Espin-like b (Fragment)	1	0.690592	0.50412	0.399139	0.503463	0.369891	0.502471	0.629206	0.549068	0.582472	0.69472	0.394103	0.403103	0.37502	0.588765	0.569021	1.09253	0.913909	1	0.531284	0.458608	0.586915	0.497309	0.510935	1.00215	1.1141	0.555113	0.155878	0.255619
184	F1QVE4	eef1e1	Eukaryotic translation elongation factor 1 epsilon 1	1	1.19397	0.6651	0.722118	0.675097	0.643729	0.756662	0.680271	0.746637	0.65269	0.992172	0.630564	0.887253	0.497236	0.847655	0.789918	0.878707	0.953163	1	0.860398	0.691829	0.693199	0.836663	0.711603	0.943956	1.02858	0.87024	0.0406564	0.0603611
185	Q6PCR7	eif3a	Eukaryotic translation initiation factor 3 subunit A	7	0.449301	0.602614	0.407602	0.6217	0.472686	0.654986	0.620989	0.664911	0.680108	0.560967	0.458358	0.605721	0.382554	0.604076	0.636129	1.22103	1.01456	1	0.486506	0.583124	0.655336	0.541682	0.54092	1.07853	0.927624	0.687291	-0.108388	0.162859
186	F1QII8	EIF3S12	Eukaryotic translation initiation factor 3 subunit K	2	0.237131	0.400331	0.245407	0.361705	0.262041	0.430352	0.451362	0.492733	0.552379	0.337378	0.344411	0.409501	0.500584	0.321524	0.508903	0.732516	0.7579	1	0.29429	0.351366	0.498824	0.363764	0.443671	0.830139	1.2627	0.303522	0.336515	0.51781
187	Q7T3B0	eif3m	Eukaryotic translation initiation factor 3 subunit M	1	1.31046	0.301837	0.434399	0.254274	0.676589	0.545033	0.477774	0.656183	0.54636	0.560967	0.424089	0.462822	1.01624	0.712643	0.549448	0.909922	0.952156	1	0.682232	0.491965	0.560106	0.482626	0.759442	0.954026	1.54369	0.222015	0.626383	0.653618
188	A0A0B4J1A5	ewsr1a	EWS RNA-binding protein 1a	1	0.707232	1.13745	0.952011	0.745023	1.08187	1.23903	0.81116	0.755365	0.925535	0.61886	0.998964	0.772081	0.549973	0.914466	1.02899	1.13155	0.978325	1	0.93223	1.02198	0.830687	0.796635	0.831143	1.03662	0.813271	0.404943	-0.298191	0.392606
189	A0A8N7T8M6	esyt1b	extended synaptotagmin-1 isoform X1	9	0.420179	0.99765	0.672755	0.59373	0.685857	0.835876	0.627445	0.674433	0.714883	0.529025	0.828472	0.678237	0.392599	0.659751	0.75217	1.0738	0.921961	1	0.696861	0.705154	0.672254	0.678578	0.601507	0.998587	0.853014	0.466244	-0.229358	0.331386
190	Q568V3	nccrp1	F-box only protein 50	3	0.823718	0.528479	0.568386	0.722138	0.492065	0.602965	0.645054	0.699823	0.643996	0.774573	0.519187	0.592924	0.563367	0.719602	0.801103	0.957785	1.1756	1	0.640194	0.605723	0.662958	0.628895	0.694691	1.04446	1.14688	0.407946	0.197713	0.389397
191	A0A8M3B4B2	si:dkey-93h22.7	Fc receptor-like protein 5 isoform X1	3	0.262092	0.247824	0.283488	0.236475	0.310068	0.268379	0.679684	0.667292	0.738957	0.333386	0.258737	0.26447	0.211786	0.329876	0.313171	0.962467	0.871636	1	0.264468	0.271641	0.695311	0.285531	0.284944	0.944701	1.04897	0.770454	0.0689803	0.113253
192	F8W5Y4	si:ch1073-441p17.2	FH2 domain-containing 5 (Fragment)	1	0.956844	0.531656	0.713656	0.662384	0.512287	0.617153	0.665597	0.706964	0.68947	1.15986	0.533752	0.639846	0.711533	0.918641	0.763355	0.905239	0.842447	1	0.734052	0.597274	0.687344	0.77782	0.797843	0.915895	1.33581	0.05863	0.417711	1.23188
193	A0A8M2BF45	fgf14	Fibroblast growth factor	3	0.411859	0.490352	0.344134	0.530161	0.336188	0.608877	0.734857	0.714105	0.682783	0.608878	0.382108	0.467087	0.393436	0.485766	0.436203	1.26421	0.92498	1	0.415449	0.491742	0.710582	0.486025	0.438468	1.06306	0.891663	0.566156	-0.165429	0.247064
194	Q6PFT0	zgc:64103	Flotillin	4	0.21633	0.594142	0.54582	0.230754	0.556101	0.49656	0.487165	0.58636	0.631959	0.339375	0.505479	0.458556	0.365812	0.386943	0.390066	0.952062	0.766959	1	0.452097	0.427805	0.568495	0.43447	0.38094	0.90634	0.890453	0.664653	-0.167388	0.177405
195	A0A8N7UW45	si:dkey-262k9.4	FXYD domain-containing ion transport regulator	1	0.253772	0.545424	0.352597	0.369969	0.288161	0.511929	0.525317	0.549068	0.682114	0.327397	0.388962	0.324189	0.391762	0.293687	0.469757	0.832924	0.747835	1	0.383931	0.39002	0.5855	0.346849	0.385068	0.860253	0.987305	0.955223	-0.0184325	0.0198953
196	Q0D273	si:dkey-77n11.3	GA-binding protein transcription factor subunit beta 2b	3	0.465941	0.595201	0.444272	0.357891	0.487852	0.530846	0.731922	0.639521	0.7744	0.449172	0.479777	0.535338	0.366649	0.503861	0.534069	0.978075	0.818291	1	0.501805	0.458863	0.715281	0.488096	0.468193	0.932122	1.02033	0.904716	0.0290395	0.0434878
197	Q6PBM1	glrx5	Glutaredoxin-related protein 5, mitochondrial	6	0.507543	0.482939	0.458376	0.383318	0.443195	0.540304	0.746596	0.775201	0.761026	0.50507	0.520901	0.603588	0.282102	0.524739	0.576011	1.01969	0.877675	1	0.482953	0.455606	0.760941	0.543186	0.460951	0.96579	1.01173	0.96054	0.016826	0.0174845
198	Q6GMM2	mgst1.2	Glutathione transferase	16	0.470102	0.395035	0.40196	0.485028	0.432242	0.469367	0.676749	0.672846	0.739626	0.509062	0.404384	0.394572	0.324794	0.509428	0.426416	0.980156	0.859557	1	0.422366	0.462212	0.696407	0.436006	0.420213	0.946571	0.909134	0.492326	-0.137435	0.307747
199	F8W2P6	glyctk	Glycerate kinase	8	0.794596	0.464934	0.61916	0.499013	0.557786	0.488284	0.815268	0.840264	0.690808	1.10596	0.531182	0.597189	0.555833	0.74744	0.609565	0.98952	0.962221	1	0.62623	0.515027	0.782113	0.744778	0.637613	0.983914	1.23802	0.114915	0.308031	0.939625
200	Q1RLT1	zgc:136869	GMP reductase	4	0.44098	0.371736	0.306054	0.355348	0.317651	0.38306	0.507708	0.52209	0.496873	0.527029	0.32385	0.454291	0.302192	0.459321	0.471155	0.787142	0.653223	1	0.372923	0.35202	0.508891	0.435056	0.410889	0.813455	1.16723	0.364994	0.223092	0.437714
201	A0A8M9QA83	gorasp2	Golgi reassembly-stacking protein 2 isoform X1	1	0.923562	0.636505	0.829307	0.491385	0.630247	0.532028	0.681445	0.712518	0.728926	1.45931	0.672545	0.693166	0.671352	1.02582	0.711625	1.0275	0.891766	1	0.796458	0.55122	0.70763	0.941674	0.802931	0.973088	1.45664	0.102682	0.542648	0.988505
202	A0A8M6Z1I2	sar1aa	GTP-binding protein SAR1b-like	1	0.532504	0.631209	0.558513	0.471678	0.541777	0.659715	0.604555	0.641901	0.611897	0.736643	0.554314	0.714495	0.397621	0.619387	0.756364	0.903679	0.934039	1	0.574076	0.557723	0.619451	0.668484	0.591124	0.945906	1.05989	0.791253	0.0839114	0.101684
203	A0A8M1P1V0	gng10	Guanine nucleotide-binding protein subunit gamma	5	0.278733	1.32808	0.792637	0.732945	0.800448	1.19765	0.509469	0.437191	0.815862	0.375309	0.960411	1.03442	0.273731	0.691765	0.907357	1.08421	1.00349	1	0.799817	0.910349	0.587507	0.790046	0.624284	1.02923	0.685764	0.291842	-0.544217	0.534853
204	F1QDM6	hspe1	Heat shock 10 protein 1	11	0.607388	0.523184	0.444272	0.471043	0.498805	0.489466	0.697292	0.612544	0.693483	0.493092	0.420662	0.631315	0.336513	0.509428	0.609565	0.990561	0.880694	1	0.524948	0.486438	0.667773	0.515023	0.485169	0.957085	0.997391	0.988128	-0.00376877	0.00518684
205	R4GE89	si:dkey-25o16.2	Hemogen	59	0.307854	0.26371	0.266563	0.28288	0.287319	0.302665	0.687314	0.646662	0.674758	0.48311	0.249313	0.334853	0.303029	0.396686	0.350919	1.12583	1.02966	1	0.279376	0.290954	0.669578	0.355758	0.350212	1.05183	1.20366	0.0991291	0.267433	1.0038
206	A0A8M2B738	si:dkey-25o16.2	hemogen isoform X2	59	0.187209	0.175807	0.174888	0.146843	0.191265	0.198624	0.633315	0.591914	0.565754	0.227581	0.185057	0.223946	0.149003	0.263065	0.267034	0.942698	0.84446	1	0.179301	0.178911	0.596994	0.212195	0.226368	0.929052	1.26526	0.321097	0.339429	0.493364
207	A0A8M9QLI0	hnrnpa1a	heterogeneous nuclear ribonucleoprotein A1 isoform X2	33	0.744674	0.876915	0.719297	0.520626	0.62772	0.851245	0.773595	0.788689	0.900792	0.680746	0.856745	0.991761	0.467938	0.773886	0.914348	1.11802	1.05985	1	0.780295	0.66653	0.821026	0.843084	0.718724	1.05929	1.07831	0.766038	0.108767	0.115749
208	A0A8M6Z8V1	hnrnpc	heterogeneous nuclear ribonucleoprotein C isoform X3	5	0.453461	0.545424	0.503508	0.467228	0.505546	0.582867	0.718422	0.719659	0.64199	0.481114	0.507193	0.479884	0.359952	0.594333	0.490728	0.969751	0.834395	1	0.500798	0.518547	0.693357	0.489397	0.481671	0.934715	0.928886	0.652328	-0.106427	0.185534
209	B8JKC9	hk2	Hexokinase	4	0.611548	0.642859	0.662882	0.640135	0.682487	0.686908	0.684379	0.824395	0.773063	0.576937	0.776211	0.432962	0.483842	0.748832	0.728403	1.13363	0.870629	1	0.639096	0.669843	0.760612	0.59537	0.653692	1.00142	0.975888	0.860852	-0.0352118	0.0650715
210	F6NKA5	hmga1a	High mobility group AT-hook 1a	19	0.486742	0.949991	0.359649	0.465957	0.403594	0.915089	0.598685	0.612544	0.770388	0.481114	0.44208	0.8318	0.292147	0.402253	0.566225	0.962987	0.989397	1	0.598794	0.59488	0.660539	0.584998	0.420208	0.984128	0.706375	0.386122	-0.501494	0.413275
211	Q7SXJ9	zgc:66252	HIV Tat-specific factor 1	4	0.536665	0.58461	0.43722	0.465321	0.54599	0.623064	0.793551	0.8117	0.823218	0.554978	0.567165	0.648377	0.503933	0.602684	0.588594	1.0353	1.00449	1	0.519498	0.544792	0.80949	0.590173	0.56507	1.01327	1.03722	0.731033	0.0527255	0.136063
212	A4QP67	wu:fa28b06	Hnrnpd protein	5	0.395218	0.683104	0.523254	0.499013	0.579693	0.680996	0.802355	0.81646	0.760357	0.457158	0.683682	0.752885	0.60271	0.534482	0.742383	1.0634	0.908876	1	0.533859	0.586567	0.793057	0.631242	0.626525	0.990758	1.06812	0.646535	0.0950762	0.189408
213	E7FCC2	im:7151449	Im:7151449	10	0.424339	0.315605	0.358238	0.304493	0.395168	0.361779	0.617467	0.630793	0.637977	0.44518	0.359833	0.460689	0.243595	0.506645	0.426416	0.981717	0.868616	1	0.366061	0.353814	0.628746	0.421901	0.392219	0.950111	1.10855	0.664725	0.148669	0.177358
214	Q6NV33	idh3a	Isocitrate dehydrogenase [NAD] subunit, mitochondrial	3	0.619868	0.655568	0.667113	0.678912	0.676589	0.685725	0.837572	0.780755	0.795131	0.682742	0.650269	0.725159	1.66666	0.677846	0.785724	1.01865	1.02362	1	0.647517	0.680409	0.804486	0.686057	1.04341	1.01409	1.53351	0.310915	0.616833	0.507358
215	Q6DC24	jagn1b	Jagunal homolog 1b (Drosophila)	1	0.594907	0.712758	0.565565	0.435444	0.470158	0.599419	0.697879	0.607783	0.780419	0.497084	0.610859	0.586525	2.28862	0.62913	0.658498	0.817837	1.1142	1	0.62441	0.501674	0.69536	0.564823	1.19208	0.977347	2.37622	0.278152	1.24867	0.555717
216	A0A8M2B490	kel	kell blood group glycoprotein	2	0.303694	0.333609	0.260922	0.267623	0.283106	0.329858	0.67264	0.68078	0.47213	0.38529	0.286153	0.345517	0.278754	0.396686	0.385872	1.24028	1.02362	1	0.299408	0.293529	0.608517	0.338987	0.35377	1.08797	1.20523	0.225067	0.269311	0.647689
217	F1QJZ1	si:dkeyp-8f4.3	Kinesin family member 26Bb (Fragment)	1	0.507543	0.729704	0.586721	0.699253	0.508916	0.759027	0.584011	0.623652	0.690808	0.610875	0.673401	0.70383	0.344047	0.690373	0.689256	0.862579	0.747835	1	0.607989	0.655732	0.632824	0.662702	0.574559	0.870138	0.876209	0.587302	-0.190653	0.231139
218	Q7ZV21	fb53f12	Leucine zipper transcription factor-like protein 1	1	0.490902	0.419394	0.551461	0.477399	0.594859	0.294389	0.745422	0.72442	0.514261	0.706698	0.470353	0.543869	0.338187	0.778061	0.422222	0.813675	1.07294	1	0.487253	0.455549	0.661367	0.57364	0.512823	0.962204	1.12573	0.739516	0.170856	0.131052
219	E9QEY4	lrrc57	Leucine-rich repeat-containing protein 57 (Fragment)	2	0.524184	0.734999	0.445682	0.541604	0.560314	0.721194	0.675575	0.709344	0.730264	0.65679	0.542319	0.637713	0.377531	0.677846	0.634731	0.898996	1.01355	1	0.568288	0.607704	0.705061	0.612274	0.563369	0.97085	0.927046	0.706828	-0.109287	0.150686
220	Q2YDQ6	ldb1	LIM domain-binding protein 1	1	0.499223	0.556015	0.552872	0.549232	0.458362	0.72947	0.61512	0.783135	0.686127	0.616864	0.596294	0.631315	0.527372	0.55536	0.573215	1.06652	0.933033	1	0.536036	0.579021	0.694794	0.614824	0.551982	0.99985	0.953302	0.75464	-0.068994	0.12226
221	A1L2F1	LOC100148802	LOC100148802 protein (Fragment)	2	0.145607	0.361145	0.186171	0.214862	0.200533	0.35705	0.669119	0.654596	0.668071	0.123772	0.227037	0.324189	0.0811985	0.235228	0.408241	0.897436	0.860564	1	0.230974	0.257482	0.663929	0.224999	0.241556	0.919333	0.938148	0.888736	-0.0921133	0.0512272
222	Q6DH04	LOC553425	LOC553425 protein (Fragment)	1	0.44514	0.656627	0.566975	0.586102	0.529981	0.70346	0.608663	0.684748	0.729595	0.42322	0.463499	0.548135	0.34321	0.441226	0.583002	0.860498	0.930013	1	0.556248	0.606514	0.674335	0.478285	0.455813	0.93017	0.751529	0.155894	-0.4121	0.807171
223	A6H8T3	LOC563253	LOC563253 protein (Fragment)	5	0.407699	0.623796	0.423116	0.579109	0.439825	0.607695	0.612185	0.702203	0.757682	0.435198	0.449791	0.605721	0.379205	0.484374	0.687858	0.92709	0.785076	1	0.48487	0.54221	0.69069	0.496903	0.517146	0.904055	0.953775	0.822049	-0.0682791	0.0851023
224	A0A0R4IH79	LONP1	Lon protease homolog, mitochondrial	7	0.499223	0.474466	0.434399	0.428452	0.485324	0.483555	0.670879	0.690302	0.623934	0.479117	0.417235	0.407369	0.328979	0.424524	0.457174	0.894834	0.759913	1	0.469363	0.465777	0.661705	0.434574	0.403559	0.884916	0.866421	0.219298	-0.206859	0.658965
225	A0A0R4IML0	capgb	Macrophage-capping protein	5	0.603228	0.94046	0.613518	0.765365	0.694283	1.00731	0.733683	0.685541	0.776407	0.519044	0.681112	0.87019	0.701488	0.709859	1.35195	0.902118	0.894785	1	0.719069	0.822318	0.731877	0.690115	0.921099	0.932301	1.12012	0.696256	0.163659	0.157231
226	F6NYT2	mhc1uba	Major histocompatibility complex class I UBA	4	0.245451	0.211815	0.445682	0.879788	0.540092	0.403159	0.528838	0.45544	0.290902	0.339375	0.302431	0.56733	0.226853	0.349362	0.589992	0.831884	0.830369	1	0.300983	0.60768	0.42506	0.403045	0.388736	0.887418	0.639705	0.284552	-0.644521	0.545838
227	Q6PI44	phf5a	MCG1346-like protein	2	0.582427	0.613205	0.471069	0.437351	0.533351	0.591143	0.663836	0.706964	0.622596	0.487103	0.452361	0.550267	0.3114	0.604076	0.696247	0.870383	0.8042	1	0.555567	0.520615	0.664466	0.496577	0.537241	0.891527	1.03194	0.900118	0.0453527	0.0457005
228	E7F602	lppr3b	Mediator of RNA polymerase II transcription subunit 16	1	0.624029	0.657686	0.598004	0.721502	0.594017	0.66208	0.79179	0.752984	0.768382	0.594904	0.662264	0.543869	1.00033	0.636089	1.83009	0.945299	1.18365	1	0.626573	0.6592	0.771052	0.600346	1.1555	1.04298	1.75289	0.234881	0.809736	0.629152
229	Q7T3H7	med18	Mediator of RNA polymerase II transcription subunit 18	1	1.17317	0.554956	0.753147	0.59373	0.667321	0.624246	0.778291	0.760919	0.725582	0.950249	0.671688	0.957636	0.58848	0.805899	0.879396	0.94842	0.944104	1	0.827092	0.628432	0.754931	0.859858	0.757925	0.964175	1.20606	0.223221	0.270297	0.651265
230	Q6NWI5	zgc:85685	Methylcrotonoyl-CoA carboxylase	2	0.965164	0.462816	0.559924	0.415102	0.420446	0.364144	0.569338	0.682367	0.635971	0.541003	0.450648	0.398837	0.368323	0.485766	0.418028	0.8246	0.743809	1	0.662635	0.399897	0.629225	0.463496	0.424039	0.856136	1.06037	0.564404	0.0845673	0.24841
231	A0A8M1PDK9	mapre1a	Microtubule-associated protein RP/EB family member 1	4	0.711393	1.11097	0.94778	0.954799	1.11052	1.22603	0.762443	0.814873	0.815193	0.862411	1.06322	1.10053	0.733298	0.981276	1.36453	1.10242	0.917935	1	0.923381	1.09711	0.797503	1.00872	1.02637	1.00678	0.935516	0.741053	-0.0961661	0.130151
232	Q6DH66	tomm20b	Mitochondrial import receptor subunit TOM20 homolog B	3	0.603228	0.640741	0.569796	0.648399	0.680802	0.61597	0.69201	0.727594	0.787106	0.477121	0.560311	0.554533	0.57676	0.583198	0.676673	0.88651	1.02966	1	0.604588	0.64839	0.73557	0.530655	0.612211	0.972056	0.9442	0.387187	-0.0828349	0.41208
233	A1L1W9	slc16a10	Monocarboxylate transporter 10	11	0.249611	0.269005	0.248228	0.206598	0.262884	0.308576	0.650923	0.656183	0.653358	0.325401	0.269875	0.266602	0.194207	0.318741	0.281015	0.970791	0.732738	1	0.255615	0.259353	0.653488	0.287293	0.264654	0.901176	1.02044	0.916004	0.0291932	0.0381028
234	Q7ZWF0	rae1	mRNA export factor	6	0.386898	0.350554	0.356828	0.287965	0.369049	0.406706	0.586359	0.579219	0.637309	0.353349	0.310998	0.388173	0.258663	0.356321	0.418028	0.856856	0.769978	1	0.36476	0.354573	0.600962	0.35084	0.344337	0.875611	0.971132	0.868792	-0.0422612	0.0610844
235	A0A2R8QTL0	mylpfa	Myosin regulatory light chain 2, skeletal muscle isoform A	2	0.744674	0.508357	0.552872	0.502827	0.500491	0.53794	0.60925	0.56811	0.680777	0.614867	0.527755	0.577994	0.391762	0.572063	0.515894	1.18045	1.07596	1	0.601967	0.513752	0.619379	0.573539	0.493239	1.08547	0.960072	0.726344	-0.0587851	0.138858
236	A0A8M1PBV6	ndufb8	NADH dehydrogenase [ubiquinone] 1 beta subcomplex subunit 8, mitochondrial	1	0.794596	0.830316	0.889954	0.741844	0.814772	0.799225	0.744248	0.732355	0.680777	0.77058	0.799343	0.90005	0.708185	0.773886	0.88359	0.788703	0.90787	1	0.838289	0.78528	0.719126	0.823324	0.788553	0.898858	1.00417	0.956009	0.00600084	0.0195382
237	F1R4C8	ndufs3	NADH dehydrogenase [ubiquinone] iron-sulfur protein 3, mitochondrial	1	0.902761	0.606851	0.575438	0.628057	0.597387	0.716465	0.674988	0.728387	0.808506	0.75461	0.492628	0.663307	0.657959	0.864358	0.733995	1.06912	0.996443	1	0.695017	0.647303	0.737294	0.636848	0.752104	1.02185	1.1619	0.208936	0.216491	0.679987
238	A0A8M1NVL4	ndufs7	NADH dehydrogenase [ubiquinone] iron-sulfur protein 7, mitochondrial	1	0.894441	0.497766	0.531716	0.578473	0.626034	0.768485	0.582838	0.676813	0.750326	0.730654	0.571449	0.577994	0.384228	0.553968	0.51869	0.831364	0.806213	1	0.641308	0.657664	0.669992	0.626699	0.485629	0.879192	0.738414	0.089267	-0.437498	1.04931
239	Q7ZVF8	dia1	NADH-cytochrome b5 reductase	27	0.324495	0.353731	0.32721	0.280973	0.324392	0.347592	0.691423	0.665705	0.617915	0.379301	0.32642	0.366845	0.23355	0.381375	0.3649	0.918246	0.77803	1	0.335145	0.317652	0.658348	0.357522	0.326609	0.898759	1.0282	0.86832	0.0401148	0.0613202
240	F1QBY1	nipblb	Nipped-B-like protein B	1	0.832038	0.427867	0.430168	0.372511	0.378317	0.472914	0.582838	0.743463	0.593841	0.644812	0.498625	0.479884	0.426083	0.722386	0.61376	0.953103	1.10917	1	0.563358	0.407914	0.640047	0.541107	0.587409	1.02076	1.44003	0.124189	0.526101	0.905917
241	A0A8M2BCE7	hmgn7	nonhistone chromosomal protein HMG-14A-like isoform X1	20	0.461781	0.798543	0.490815	0.435444	0.446566	0.696366	0.582838	0.528438	0.660715	0.608878	0.537179	0.797675	0.42106	0.595725	0.858424	0.842809	0.863584	1	0.583713	0.526125	0.590663	0.647911	0.62507	0.902131	1.18806	0.553087	0.248611	0.257207
242	A0A8M1NQM9	hmgn2	non-histone chromosomal protein HMG-17	93	0.391058	1.01142	0.476711	0.586102	0.525768	1.00494	0.683205	0.675226	0.867355	0.586919	0.594581	0.991761	0.47882	0.521955	0.859823	0.913563	0.903844	1	0.626395	0.705604	0.741929	0.72442	0.620199	0.939136	0.878962	0.680856	-0.186127	0.166944
243	Q503Z2	zgc:110000	Non-specific serine/threonine protein kinase	1	0.482582	0.485057	0.551461	0.442437	0.667321	0.545033	0.65151	0.584773	0.700839	0.584922	0.567165	0.641979	0.638705	0.626346	0.711625	0.758528	0.967254	1	0.506367	0.551597	0.645707	0.598022	0.658892	0.908594	1.19452	0.201318	0.256428	0.696117
244	B7ZV97	sf3a1	Novel protein similar to human splicing factor 3a, subunit 1, 120kD (SF3A1)	3	0.536665	0.805957	0.629033	0.577838	0.603285	0.78622	0.80529	0.801385	0.882067	0.552981	0.662264	0.66544	0.616941	0.583198	0.637527	1.03062	1.09407	1	0.657218	0.655781	0.829581	0.626895	0.612555	1.04156	0.934086	0.556855	-0.0983734	0.254258
245	A0A8M1QLV0	nxf1	nuclear RNA export factor 1	1	0.890281	0.642859	0.554282	0.411924	0.487009	0.519023	0.612185	0.637934	0.621259	0.550985	0.453218	0.671838	0.489702	0.687589	0.594186	0.826681	0.796148	1	0.695807	0.472652	0.623793	0.55868	0.590492	0.874276	1.24932	0.145815	0.32114	0.836198
246	A0A8M9Q7P7	nop10	Nucleolar protein 10	1	0.316174	0.540129	0.451324	0.376961	0.484482	0.453997	0.757161	0.921196	0.842612	0.417231	0.758219	0.362579	2.93486	0.662535	0.5844	1.13623	1.16654	1	0.435876	0.43848	0.840323	0.512677	1.39393	1.10092	3.17901	0.283246	1.66858	0.547836
247	A8E570	npm1	Nucleophosmin	7	0.4285	0.601555	0.4753	0.554953	0.524925	0.653804	0.793551	0.832329	0.733607	0.574941	0.520044	0.622783	0.431105	0.556752	0.673877	1.07536	1.05885	1	0.501785	0.577894	0.786496	0.572589	0.553912	1.04474	0.9585	0.779762	-0.0611492	0.108038
248	Q5BLA5	zgc:113084	Nucleophosmin/nucleoplasmin, 3	1	0.765475	0.761476	0.43863	1.48496	0.550203	0.717647	0.730748	0.773614	0.674758	0.636827	0.568879	0.575861	0.57676	0.641657	0.626342	0.984838	1.07294	1	0.655194	0.917603	0.726373	0.593856	0.61492	1.01926	0.670137	0.35321	-0.577472	0.451967
249	I7HJI0	nup37	Nucleoporin 37 (Fragment)	2	0.266252	0.42363	0.372342	0.349627	0.472686	0.433899	0.724292	0.753778	0.759688	0.363331	0.358976	0.411634	0.256152	0.602684	0.587196	1.06392	0.878681	1	0.354075	0.418737	0.745919	0.37798	0.482011	0.980866	1.15111	0.622268	0.203021	0.206023
250	Q4KM15	nupl1	Nupl1 protein	4	0.328655	0.419394	0.352597	0.27843	0.380845	0.427987	0.67851	0.624445	0.640652	0.34736	0.369257	0.454291	0.208437	0.416172	0.412435	0.904199	0.775011	1	0.366882	0.362421	0.647869	0.390303	0.345682	0.89307	0.953813	0.847487	-0.0682212	0.0718668
251	A0A0N5E894	opn6a	Opsin 6, group member a	1	0.195529	0.434221	0.160784	0.281608	0.188737	0.385425	0.32869	0.3634	0.345738	0.255529	0.155928	0.33272	0.182487	0.322916	0.409639	0.857896	0.788095	1	0.263511	0.285257	0.345943	0.248059	0.305014	0.881997	1.06926	0.831897	0.0966149	0.0799303
252	A0A8M3B0D8	pdlim3b	PDZ and LIM domain protein 3 isoform X3	3	0.43266	0.390799	0.225662	0.255545	0.224968	0.414982	0.39795	0.463375	0.482161	0.36932	0.25531	0.324189	0.23941	0.360497	0.433406	0.977034	1.42622	1	0.349707	0.298498	0.447829	0.316273	0.344438	1.13442	1.1539	0.603824	0.20652	0.21909
253	Q6PBW4	wu:fa97f08	Peptidyl-prolyl cis-trans isomerase	20	0.507543	0.682045	0.610697	0.83084	0.648784	0.689272	0.755987	0.779168	0.771057	0.67875	0.661407	0.691034	0.532394	0.688981	0.664091	0.98952	0.930013	1	0.600095	0.722966	0.768737	0.677063	0.628489	0.973178	0.86932	0.268168	-0.20204	0.571594
254	A8E7G6	prdx3	Peroxiredoxin 3	28	0.499223	0.388681	0.406191	0.396032	0.401067	0.426805	0.701988	0.790276	0.700839	0.479117	0.396673	0.405236	0.315586	0.471848	0.426416	0.995243	0.914915	1	0.431365	0.407968	0.731034	0.427009	0.404616	0.970053	0.991785	0.947002	-0.0119	0.0236493
255	Q6PBP3	prxl2a	Peroxiredoxin-like 2A	4	0.886121	0.319841	0.490815	0.357891	0.452464	0.414982	0.649749	0.72204	0.605878	0.836459	0.416378	0.377509	0.401807	0.666711	0.466961	1.01657	0.770985	1	0.565592	0.408445	0.659222	0.543449	0.511826	0.929186	1.25311	0.287342	0.32551	0.541601
256	A0A8M2BI03	slc25a3b	Phosphate carrier protein, mitochondrial	23	0.65731	0.592024	0.535947	0.483756	0.553573	0.60533	0.746596	0.745843	0.775069	0.574941	0.542319	0.556666	0.440313	0.622171	0.615158	0.989	0.847479	1	0.595094	0.547553	0.755836	0.557975	0.559214	0.945493	1.0213	0.874237	0.0304014	0.0583706
257	Q568G3	eno3	Phosphopyruvate hydratase	12	0.549145	0.715936	0.695321	1.2612	0.761689	0.844152	0.73427	0.718072	0.738957	0.760599	0.809624	0.942706	0.749202	0.805899	1.04437	0.955184	0.978325	1	0.653467	0.95568	0.730433	0.837643	0.86649	0.977836	0.906674	0.644645	-0.141344	0.190679
258	E7FDI5	plac8l1	PLAC8-like 1	2	1.10661	0.881151	0.754557	0.916658	0.583063	0.904448	0.717835	0.718072	0.804494	0.664775	0.637418	0.912847	1.13929	0.645833	0.808093	0.917205	1.02462	1	0.914106	0.80139	0.7468	0.738347	0.864405	0.98061	1.07863	0.746205	0.109204	0.127142
259	Q7ZV18	si:dkey-220f10.3	Placental syntaxin 4A	8	0.345296	0.469171	0.427347	0.793971	0.446566	0.595872	0.802355	0.713312	0.751663	0.495088	0.430943	0.505478	0.411015	0.519171	0.542457	0.982757	0.854525	1	0.413938	0.612136	0.755777	0.47717	0.490881	0.945761	0.801915	0.326188	-0.318478	0.486532
260	F1QNZ7	pbrm1l	Polybromo 1,-like	4	0.536665	0.84832	0.496456	0.601358	0.578008	0.835876	0.640358	0.714105	0.787775	0.503073	0.615999	0.791276	0.402644	0.650008	0.809491	0.956224	0.868616	1	0.627147	0.671747	0.71408	0.636783	0.620715	0.941613	0.92403	0.741248	-0.113988	0.130037
261	A0A8M1PIY4	psma8	Proteasome subunit alpha type	9	0.544985	0.549661	0.675575	0.55241	0.624349	0.513112	0.751291	0.759332	0.628615	0.854426	0.646842	0.563064	0.563367	0.793372	0.56203	0.983798	0.847479	1	0.590074	0.56329	0.713079	0.688111	0.63959	0.943759	1.13545	0.412565	0.183268	0.384508
262	F1QR78	psmb10	Proteasome subunit beta	1	0.486742	0.659804	0.617749	0.581016	0.705237	0.660897	0.703162	0.684748	0.739626	0.636827	0.650269	0.56733	0.444499	0.633306	0.581604	0.939576	0.90787	1	0.588099	0.64905	0.709178	0.618142	0.553136	0.949149	0.852224	0.225752	-0.230695	0.646369
263	A0A8M1P316	pdia2	Protein disulfide-isomerase	4	0.366097	0.319841	0.414654	0.351534	0.427186	0.379513	0.535295	0.575251	0.584478	0.564959	0.424089	0.407369	0.413526	0.613819	0.569021	1.51133	0.837414	1	0.366864	0.386078	0.565008	0.465472	0.532122	1.11625	1.37828	0.0865582	0.462865	1.06269
264	A0A8M2B9K8	fam162a	protein FAM162B isoform X1	1	0.349456	0.254178	0.526074	0.277159	0.480269	0.397248	0.472492	0.532405	0.486842	0.489099	0.488345	0.362579	0.322283	0.74048	0.331346	0.696098	0.808226	1	0.37657	0.384892	0.497246	0.446674	0.464703	0.834775	1.20736	0.622825	0.271857	0.205634
265	A0A8M6YV54	fam216a	protein FAM216A	1	0.341136	0.52742	0.234124	0.234568	0.287319	0.412617	0.495383	0.581599	0.711539	0.263515	0.270731	0.407369	0.190858	0.352146	0.479543	0.859457	0.875662	1	0.36756	0.311501	0.596173	0.313871	0.340849	0.911706	1.09421	0.781257	0.129895	0.107206
266	A0A8M3B0H4	LOC100537796	protein FEV-like isoform X2	3	1.26886	0.450107	0.719297	0.451972	0.422131	0.533211	0.648576	0.784722	0.68947	1.16785	0.712812	0.616385	0.446173	0.851831	0.641721	0.936455	0.837414	1	0.812754	0.469105	0.707589	0.832348	0.646575	0.924623	1.37832	0.218642	0.462908	0.660265
267	Q803A0	jade1	Protein Jade-1	1	0.553305	0.460698	0.368111	0.403024	0.397696	0.46582	0.572273	0.749017	0.577122	0.457158	0.424945	0.511877	0.651262	0.402253	0.455776	0.852694	0.925987	1	0.460705	0.42218	0.632804	0.46466	0.503097	0.926227	1.19166	0.362383	0.252978	0.440832
268	D3X469	mpp5b	Protein PALS1	2	1.60583	0.559192	0.410423	0.855632	0.40865	0.650257	0.498904	0.465755	0.385863	1.05605	0.486631	0.695299	2.47865	0.801723	0.830463	1.07484	1.56009	1	0.858483	0.638179	0.450174	0.745995	1.37028	1.21164	2.14717	0.267707	1.10243	0.57234
269	P61620	Sec61a1	Protein transport protein Sec61 subunit alpha isoform 1	6	0.474262	0.558133	0.517612	0.531433	0.540092	0.562768	0.669119	0.765679	0.576453	0.546992	0.592867	0.51401	0.379205	0.547009	0.473951	0.889112	0.942091	1	0.516669	0.544764	0.670417	0.55129	0.466722	0.943734	0.856741	0.189771	-0.223069	0.721771
270	A3KNV4	ptk2bb	Ptk2bb protein (Fragment)	1	0.349456	0.83667	0.586721	0.635685	0.524083	0.779126	0.518273	0.452267	0.659377	0.523036	0.553457	0.693166	0.413526	0.551185	0.743781	0.848532	0.874655	1	0.590949	0.646298	0.543306	0.589887	0.569497	0.907729	0.881169	0.559856	-0.18251	0.251923
271	B8JMH0	iba57	Putative transferase CAF17 homolog, mitochondrial	9	0.453461	0.346318	0.342724	0.462143	0.341244	0.365326	0.642119	0.641901	0.672752	0.453165	0.380395	0.432962	0.283776	0.492726	0.432008	1.07224	0.878681	1	0.380834	0.389571	0.652257	0.422174	0.402837	0.983641	1.03405	0.863199	0.0483094	0.0638889
272	A0A0R4IHV1	pkmb	Pyruvate kinase	17	0.474262	0.628032	0.464017	0.567031	0.461732	0.523752	0.636837	0.607783	0.581803	0.722669	0.406954	0.486283	0.47882	0.495509	0.596982	1.18826	1.04274	1	0.522104	0.517505	0.608808	0.538635	0.523771	1.077	1.01211	0.902299	0.017362	0.0446495
273	E7FBC4	reps2	RALBP1-associated Eps domain-containing 2	1	0.761315	1.28572	0.83918	0.68654	0.776013	1.19056	0.631554	0.755365	0.886749	0.912319	1.01267	1.01735	0.60271	0.974316	0.852832	1.02698	1.20982	1	0.962071	0.884371	0.757889	0.980782	0.809953	1.07893	0.915852	0.715166	-0.126814	0.145593
274	A0A8M9PGI2	rsu1	ras suppressor protein 1 isoform X1	3	0.919402	0.772067	0.775713	0.615979	0.600757	0.761392	0.658554	0.6784	0.630621	0.806514	0.639132	0.720893	0.457055	0.761359	0.718616	0.970271	0.95115	1	0.822394	0.659376	0.655858	0.72218	0.645677	0.973807	0.979224	0.9052	-0.0302892	0.0432556
275	Q7ZVX5	reep3	Receptor expression-enhancing protein 3	1	0.461781	0.40139	0.394908	0.309579	0.456677	0.404341	0.679684	0.649042	0.603872	0.415235	0.392389	0.467087	0.293821	0.462104	0.444591	0.990041	0.808226	1	0.41936	0.390199	0.644199	0.424904	0.400172	0.932755	1.02556	0.891444	0.0364115	0.0499062
276	Q6PBB0	rcc1	Regulator of chromosome condensation 1	10	0.520024	0.487175	0.461196	0.385861	0.460889	0.52257	0.674401	0.737115	0.674089	0.556974	0.410381	0.496947	0.460404	0.549793	0.536865	0.896915	0.826343	1	0.489465	0.45644	0.695202	0.488101	0.515687	0.907753	1.1298	0.287886	0.176071	0.540779
277	Q4G5W2	rtn4	Reticulon	3	0.703072	0.642859	0.637495	0.563853	0.557786	0.602965	0.737204	0.712518	0.708864	0.836459	0.569735	0.710229	0.45287	0.585982	0.633333	0.92761	0.871636	1	0.661142	0.574868	0.719529	0.705474	0.557395	0.933082	0.969605	0.77	-0.0445311	0.113509
278	Q4G5W4	rtn3	Reticulon 3	4	0.64483	0.812311	0.643136	0.678276	0.604127	0.759027	0.714313	0.825982	0.741632	0.588915	0.711955	0.66544	4.03481	0.65836	0.836055	0.970791	1.35476	1	0.700092	0.680477	0.760642	0.655437	1.84308	1.10852	2.70851	0.349371	1.4375	0.456713
279	B0JZM0	rhag	Rh-associated glycoprotein	6	0.270412	0.395035	0.283488	0.264445	0.288161	0.432716	0.584011	0.622065	0.732938	0.323404	0.334987	0.428697	0.172442	0.364673	0.464164	0.94738	0.936052	1	0.316312	0.328441	0.646338	0.362363	0.33376	0.961144	1.01619	0.960321	0.0231764	0.0175834
280	F1R372	arhgap5	Rho GTPase-activating protein 5	1	1.20646	0.374913	0.864567	0.365519	0.962223	0.412617	0.485404	0.558589	0.574447	1.29961	0.530325	0.554533	0.445336	1.06757	0.405445	0.747083	0.984364	1	0.815312	0.58012	0.53948	0.794821	0.639451	0.910482	1.10227	0.846566	0.140483	0.0723393
281	A0A8M1PE15	snu13b	Ribonucloprotein	2	0.332815	0.422571	0.376573	0.390311	0.358938	0.468185	0.633902	0.742669	0.781088	0.690727	0.496912	0.454291	0.247781	0.409213	0.359308	1.02906	0.84144	1	0.37732	0.405811	0.71922	0.54731	0.338767	0.956833	0.834791	0.310026	-0.260514	0.508602
282	Q6IQJ7	mg:cb02e11	Ribosomal protein L37	1	0.336975	0.312427	0.299002	0.288601	0.281421	0.347592	0.395015	0.47369	0.417962	0.319412	0.267304	0.328454	0.232713	0.382767	0.363502	0.687254	0.63108	1	0.316135	0.305871	0.428889	0.305057	0.326328	0.772778	1.06688	0.711955	0.0933966	0.147548
283	E7F3I8	dhx15	RNA helicase	5	0.582427	0.594142	0.603646	0.500284	0.606655	0.576955	0.643293	0.672052	0.653358	0.672761	0.62114	0.588658	0.543276	0.645833	0.497718	1.02074	1.14138	1	0.593405	0.561298	0.656235	0.62752	0.562276	1.05404	1.00174	0.986438	0.00251064	0.0059303
284	A0A8N7UUZ0	ddx6	RNA helicase	2	0.578266	0.6418	0.417474	0.483121	0.52324	0.721194	0.615707	0.629999	0.60454	0.359338	0.43694	0.652643	0.428594	0.349362	0.479543	0.8657	0.836408	1	0.545847	0.575852	0.616749	0.482974	0.419166	0.900703	0.727907	0.131268	-0.458174	0.881841
285	Q6DRN5	ctdp1	RNA polymerase II subunit A C-terminal domain phosphatase	1	0.366097	0.438458	0.29195	0.581652	0.366521	0.475279	0.421427	0.460995	0.502892	0.335382	0.358119	0.322056	0.250292	0.416172	0.567623	0.80327	1.10716	1	0.365501	0.474484	0.461771	0.338519	0.411362	0.970143	0.866968	0.599038	-0.205949	0.222545
286	A0A8M1P3Z9	rpusd2	RNA pseudouridylate synthase domain-containing protein 2	2	0.270412	0.610028	0.385036	0.327378	0.406965	0.476461	0.65738	0.649836	0.807837	0.305437	0.394959	0.439361	0.353255	0.457929	0.52568	0.997324	0.876668	1	0.421825	0.403601	0.705018	0.379919	0.445621	0.957997	1.10411	0.559568	0.142888	0.252147
287	Q6TGU6	RUVBL1	RuvB-like helicase	3	0.528344	0.513652	0.469659	0.463414	0.542619	0.520205	0.606315	0.759332	0.66339	0.61886	0.534609	0.546002	0.334839	0.567887	0.51869	0.94842	0.898811	1	0.503885	0.508746	0.676346	0.56649	0.473805	0.949077	0.931319	0.66445	-0.102652	0.177537
288	A0A8M1NB23	slmapa	sarcolemmal membrane-associated protein	2	1.55175	0.724408	1.04228	0.534611	0.642043	0.650257	0.730748	0.844231	0.77975	2.14405	0.747081	0.925644	0.968522	1.27775	0.746578	1.10866	0.897805	1	1.10615	0.60897	0.78491	1.27226	0.997615	1.00215	1.6382	0.0702517	0.712111	1.15334
289	F1Q5K3	sardh	Sarcosine dehydrogenase	2	0.503383	0.61956	0.47389	0.485663	0.848475	0.625429	0.762443	0.741876	0.757013	0.674757	0.521758	0.603588	0.755062	0.590157	0.588594	1.03686	0.972286	1	0.532278	0.653189	0.753777	0.600034	0.644604	1.00305	0.986858	0.946052	-0.0190862	0.0240849
290	Q6DHJ0	sfrs5b	Serine and arginine-rich-splicing factor 5b	3	0.757155	0.931987	1.07613	0.662384	0.972334	0.799225	0.683792	0.835503	0.66339	0.736643	0.899582	1.01949	0.416038	0.69594	0.718616	0.870383	1.00953	1	0.921756	0.811314	0.727562	0.885238	0.610198	0.95997	0.752111	0.203174	-0.410983	0.692133
291	F1QCN7	ppp4r2a	Serine/threonine-protein phosphatase 4 regulatory subunit 2-A	1	0.303694	0.439517	0.404781	0.427816	0.400224	0.46582	0.548795	0.648249	0.617247	0.586919	0.388962	0.422298	0.446173	0.551185	0.346725	1.03166	0.832382	1	0.382664	0.431287	0.604763	0.46606	0.448028	0.954681	1.03882	0.80056	0.0549404	0.0966062
292	Q802Z9	serbp1	SERPINE1 mRNA binding protein 1	4	0.66563	0.51577	0.572617	0.48757	0.520712	0.69873	0.679684	0.660151	0.724245	0.774573	0.508906	0.797675	0.481331	0.71821	0.680868	1.08369	1.15748	1	0.584673	0.569004	0.688026	0.693718	0.626803	1.08039	1.10158	0.588925	0.139572	0.22994
293	A0A0R4IM33	srrt	Serrate RNA effector molecule homolog	13	0.386898	0.635446	0.442861	0.729131	0.503018	0.689272	0.665597	0.791863	0.746313	0.503073	0.528612	0.65051	0.506444	0.552577	0.82487	1.1123	1.01959	1	0.488402	0.640474	0.734591	0.560732	0.627964	1.04396	0.980468	0.922854	-0.0284582	0.034867
294	Q568L3	sf3a3	Sf3a3 protein	4	0.565786	0.604733	0.684038	0.512998	0.664793	0.6207	0.679097	0.734735	0.789781	0.523036	0.598008	0.652643	0.353255	0.659751	0.563428	0.919286	0.831375	1	0.618185	0.599497	0.734538	0.591229	0.525478	0.916887	0.876532	0.504669	-0.190121	0.296993
295	I3ISU7	si:ch1073-263o8.2	Si:ch1073-263o8.2	1	0.4285	0.503061	0.345545	1.37689	0.337873	0.633705	0.498904	0.579219	0.61524	0.449172	0.392389	0.496947	0.290473	0.442618	0.617954	1.01241	1.17761	1	0.425702	0.782824	0.564454	0.44617	0.450348	1.06334	0.575287	0.361789	-0.797647	0.441544
296	B0R0K9	si:ch211-103n10.5	Si:ch211-103n10.5	404	0.199689	0.130266	0.165015	0.177992	0.155034	0.153697	0.295821	0.350705	0.296252	0.225584	0.146503	0.15143	0.138958	0.260282	0.253053	0.727833	1.12729	1	0.16499	0.162241	0.314259	0.174506	0.217431	0.951707	1.34017	0.240506	0.42242	0.618874
297	B0S5A4	si:ch211-150o23.2	Si:ch211-150o23.2	5	0.266252	0.293364	0.284898	0.227575	0.291532	0.292024	0.605141	0.626826	0.650684	0.329393	0.310142	0.328454	0.274568	0.367456	0.308977	0.980156	0.890759	1	0.281505	0.270377	0.62755	0.322663	0.317	0.956972	1.17244	0.248419	0.229512	0.604815
298	E7FGN5	rbm5	Si:ch211-161c3.6	4	0.524184	0.695813	0.368111	0.595637	0.417075	0.938734	0.476013	0.503047	0.515598	0.513055	0.484918	0.624916	0.507281	0.42174	0.623546	0.685693	0.684425	1	0.529369	0.650482	0.49822	0.540963	0.517522	0.790039	0.795598	0.462639	-0.329888	0.334758
299	A0A0R4IC20	si:ch211-276i12.9	Si:ch211-276i12.9	6	0.245451	0.486116	0.354007	0.21804	0.395168	0.456362	0.606902	0.564937	0.702845	0.277489	0.423232	0.48415	0.212623	0.350754	0.345327	0.949981	0.798161	1	0.361858	0.356523	0.624895	0.394957	0.302901	0.916047	0.849597	0.560345	-0.235149	0.251544
300	A0A0R4IWN8	si:ch73-281n10.2	Si:ch73-281n10.2	33	0.43266	0.640741	0.487994	0.40811	0.463417	0.623064	0.694944	0.683161	0.730264	0.620856	0.506336	0.684635	0.441988	0.559536	0.636129	0.953623	0.911896	1	0.520465	0.498197	0.702789	0.603942	0.545884	0.955173	1.09572	0.607471	0.131878	0.216475
301	E7FAU1	si:dkey-108k21.14	Si:dkey-108k21.14	321	0.262092	0.50412	0.242587	0.390946	0.275523	0.463456	0.414384	0.525264	0.52496	0.365327	0.311855	0.390306	0.227691	0.431483	0.528476	1.01917	1.38797	1	0.336266	0.376642	0.488203	0.355829	0.395883	1.13572	1.05109	0.862435	0.071883	0.0642738
302	X1WCS1	si:dkey-16p21.8	Si:dkey-16p21.8	15	0.407699	0.289128	0.300412	0.330556	0.275523	0.349956	0.710205	0.733148	0.7958	0.429209	0.32385	0.330587	0.231039	0.384159	0.359308	1.13363	0.888746	1	0.332413	0.318678	0.746384	0.361215	0.324835	1.00746	1.01932	0.912162	0.0276073	0.0399279
303	Q1JPZ2	zgc:153855	Si:dkey-180p18.9	2	0.515864	0.58461	0.777123	1.26183	0.783596	0.656168	0.743661	0.737115	0.655365	0.932282	0.822475	0.663307	0.532394	0.780845	0.784326	0.879747	1.12226	1	0.625866	0.900533	0.712047	0.806021	0.699188	1.00067	0.776416	0.376031	-0.365098	0.424776
304	A3KQE0	si:dkey-29p10.4	Si:dkey-29p10.4	1	0.906922	0.670395	0.4753	0.469771	0.482796	0.731834	0.629793	0.706964	0.773732	0.383294	0.501196	0.56733	0.339862	0.487158	0.749374	0.894314	0.868616	1	0.684206	0.561467	0.703496	0.48394	0.525465	0.920977	0.935877	0.818585	-0.0956088	0.0869361
305	A8WIN8	si:dkeyp-104h9.5	Si:dkeyp-104h9.5	1	0.361937	0.357968	0.286309	0.307672	0.269625	0.445721	0.436101	0.47369	0.513592	0.361334	0.306715	0.362579	0.350744	0.386943	0.38727	0.932293	1.1756	1	0.335404	0.341006	0.474461	0.343543	0.374985	1.03596	1.09965	0.569153	0.137038	0.244771
306	Q9PUQ6	Sk-Tmod	Sk-tropomodulin	5	0.736354	0.434221	0.592362	0.501555	0.489537	0.452815	0.725465	0.687128	0.696158	1.02611	0.495198	0.584393	0.488028	0.67367	0.493524	0.90732	0.837414	1	0.587646	0.481303	0.702917	0.7019	0.551741	0.914912	1.14635	0.324278	0.197046	0.489082
307	A0A8M1NQC4	rap2ab	Small monomeric GTPase	1	0.536665	0.422571	0.418885	0.657934	0.470158	0.528481	0.626272	0.704584	0.660715	0.355345	0.415521	0.418033	0.296333	0.459321	0.552244	0.931772	1.07092	1	0.459374	0.552191	0.663857	0.3963	0.435966	1.0009	0.78952	0.280091	-0.340953	0.552701
308	A0A2R8QME3	snrpd2	Small nuclear ribonucleoprotein Sm D2	6	0.574106	0.450107	0.489404	0.461507	0.431399	0.474096	0.629206	0.646662	0.613903	0.586919	0.425802	0.575861	0.277916	0.478807	0.522884	0.867261	0.794135	1	0.504539	0.455668	0.629924	0.529527	0.426536	0.887132	0.936068	0.722528	-0.0953152	0.141146
309	A0A2R8Q7T9	atp1a2a	Sodium/potassium-transporting ATPase subunit alpha	26	1.11493	0.626973	0.892775	0.675733	0.576322	0.536757	0.610424	0.666498	0.570435	1.11195	0.446364	0.360447	0.374183	0.56232	0.359308	0.788183	0.747835	1	0.878226	0.596271	0.615786	0.639587	0.431937	0.845339	0.724397	0.10071	-0.465148	0.996927
310	Q9DGI4	fb13c07	Sodium/potassium-transporting ATPase subunit beta	2	0.341136	0.467053	0.317337	0.33437	0.328605	0.435081	0.628032	0.661737	0.648009	0.341371	0.330703	0.477752	0.210949	0.403645	0.433406	0.912523	0.859557	1	0.375175	0.366019	0.645926	0.383275	0.349333	0.924027	0.954414	0.840724	-0.0673124	0.0753467
311	Q7ZVX2	atp1b1a	Sodium/potassium-transporting ATPase subunit beta	14	0.366097	0.384445	0.355417	0.395396	0.376632	0.448086	0.688488	0.642695	0.64734	0.401261	0.337557	0.426564	0.28545	0.470456	0.461368	0.898476	0.786082	1	0.368653	0.406705	0.659507	0.388461	0.405758	0.894853	0.997673	0.98889	-0.00336173	0.00485211
312	E7F789	specc1	Sperm antigen with calponin homology and coiled-coil domains 1	7	1.2023	0.79113	0.812383	0.701161	0.7718	0.807501	0.64388	0.681574	0.71087	0.768584	0.794202	0.81687	0.489702	0.746048	0.74518	0.830843	0.785076	1	0.935269	0.760154	0.678775	0.793219	0.66031	0.871973	0.868653	0.333455	-0.203148	0.476962
313	B2GSJ7	sf3a2	Splicing factor 3a, subunit 2	2	0.299534	0.678868	0.489404	0.309579	0.5165	0.565132	0.575794	0.527644	0.586485	0.373312	0.520901	0.49908	0.257826	0.534482	0.399852	0.84541	0.688451	1	0.489269	0.463737	0.563308	0.464431	0.397387	0.844621	0.856923	0.585069	-0.222762	0.232793
314	A0A8M1NHD0	si:dkey-119f1.1	structural maintenance of chromosomes protein 6	1	0.807077	0.625914	0.770071	0.722774	0.689228	0.733017	0.802355	0.794244	0.751663	0.916312	0.818191	0.716627	0.516489	0.82121	0.636129	0.916685	1.07394	1	0.734354	0.715006	0.782754	0.817043	0.657943	0.996876	0.920192	0.558916	-0.119994	0.252653
315	A5PL98	sdhb	Succinate dehydrogenase [ubiquinone] iron-sulfur subunit, mitochondrial	7	0.495063	0.651332	0.514791	0.548596	0.509759	0.621882	0.731335	0.712518	0.77975	0.493092	0.544033	0.624916	0.399296	0.549793	0.655702	0.954663	0.888746	1	0.553729	0.560079	0.741201	0.554014	0.53493	0.947803	0.955098	0.772591	-0.0662798	0.11205
316	F1R9T0	aldh5a1	Succinate-semialdehyde dehydrogenase (Fragment)	2	0.395218	0.789012	0.564155	0.467228	0.577165	0.651439	0.709031	0.615717	0.772394	0.644812	0.604005	0.846729	0.450359	0.57763	0.699043	0.92657	0.876668	1	0.582795	0.565278	0.699047	0.698515	0.575677	0.934413	1.0184	0.913136	0.0263008	0.0394644
317	Q9DDJ0	ube2ib	SUMO-conjugating enzyme UBC9-B	3	0.370257	0.55072	0.337082	0.44053	0.33366	0.580502	0.429058	0.549861	0.520279	0.359338	0.450648	0.5524	0.228528	0.364673	0.503311	0.904719	1.26216	1	0.419353	0.451564	0.499733	0.454129	0.365504	1.05563	0.809417	0.465421	-0.305044	0.332154
318	Q2TV65	sod2	Superoxide dismutase	2	0.457621	0.586728	0.492225	0.643313	0.532508	0.63134	0.831703	0.760125	0.706858	0.475125	0.527755	0.511877	0.331491	0.502469	0.492126	1.00513	0.963228	1	0.512191	0.602387	0.766229	0.504919	0.442029	0.989452	0.733795	0.0707108	-0.446552	1.15051
319	E7FC90	tom1l2	Target of myb1 like 2 membrane trafficking protein	1	0.270412	0.498825	0.332851	0.315935	0.513129	0.378331	0.570512	0.668085	0.561741	0.517047	0.535465	0.644112	0.31726	0.663927	0.521486	0.919286	0.7579	1	0.367363	0.402465	0.600113	0.565541	0.500891	0.892395	1.24456	0.444749	0.315632	0.351885
320	A2AR64	wu:fb99a10	Teleost complement regulatory membrane protein	4	0.461781	0.486116	0.462607	0.466593	0.486167	0.614788	0.585185	0.706171	0.68947	0.546992	0.47121	0.639846	0.378368	0.509428	0.775937	1.04311	0.863584	1	0.470168	0.522516	0.660275	0.552683	0.554578	0.968897	1.06136	0.811489	0.0859152	0.0907175
321	Q6AZB9	zgc:92411	Tetraspanin	1	1.62663	0.832434	0.995733	1.46144	0.888918	0.873709	0.827594	0.783929	0.805162	0.828474	1.25513	0.912847	12.3338	1.22903	0.706033	1.17265	1.45944	1	1.1516	1.07469	0.805562	0.998817	4.75629	1.2107	4.42573	0.387114	2.14592	0.412161
322	F1QF85	tfam	Transcription factor A, mitochondrial	4	0.403538	0.532715	0.416064	0.455786	0.448251	0.561585	0.757748	0.713312	0.732938	0.459154	0.44208	0.51401	0.292984	0.481591	0.557836	0.900037	0.852512	1	0.450773	0.488541	0.734666	0.471748	0.444137	0.917516	0.909109	0.635915	-0.137474	0.196601
323	A0A8M2BHB0	tra2a	transformer-2 protein homolog alpha isoform X1	3	0.719713	0.577197	0.605056	0.401753	0.63109	0.547398	0.654445	0.694269	0.811181	0.658786	0.47121	0.575861	0.416875	0.643049	0.585798	1.02126	0.989397	1	0.633988	0.526747	0.719965	0.568619	0.548574	1.00355	1.04144	0.830231	0.0585755	0.0808012
324	A0A8M1NFA9	tsnaxip1	translin-associated factor X-interacting protein 1	1	1.76392	0.585669	0.770071	0.478671	0.488694	0.584049	0.715487	0.870415	0.696827	1.26367	0.50805	0.746487	0.575923	0.701508	0.601177	1.05715	1.19573	1	1.03989	0.517138	0.76091	0.839403	0.626203	1.08429	1.2109	0.0991381	0.27608	1.00376
325	Q7ZUF5	wu:fi43d12	Transmembrane 9 superfamily member	6	0.607388	0.538011	0.447093	0.550503	0.476898	0.482372	0.682031	0.615717	0.670077	0.453165	0.425802	0.496947	0.333165	0.499685	0.566225	0.938536	0.873649	1	0.53083	0.503258	0.655942	0.458638	0.466358	0.937395	0.926678	0.640886	-0.10986	0.193219
326	X1WHG2	tmed8	Transmembrane p24-trafficking protein 8	1	0.43266	0.812311	0.506329	0.52444	0.548517	0.728288	0.575207	0.533199	0.668071	0.554978	0.667404	0.571596	0.529883	0.53309	0.65011	0.817317	0.817284	1	0.583767	0.600415	0.592159	0.597992	0.571028	0.8782	0.951055	0.71694	-0.0723997	0.144517
327	A1L2F6	tmem205	Transmembrane protein 205	12	0.312014	0.312427	0.231303	0.252367	0.224968	0.333404	0.537056	0.568904	0.618584	0.307434	0.257023	0.319923	0.229365	0.329876	0.327152	0.922408	0.754881	1	0.285248	0.270246	0.574848	0.294793	0.295464	0.892429	1.09331	0.615646	0.128707	0.210669
328	A0A8M9PTS2	psip1b	trichohyalin isoform X2	2	0.407699	0.475525	0.339903	0.284787	0.256986	0.410253	0.629793	0.607783	0.631959	0.389283	0.272445	0.462822	0.236899	0.332659	0.437601	1.06912	0.970273	1	0.407709	0.317342	0.623178	0.37485	0.33572	1.01313	1.05791	0.8178	0.0812188	0.087353
329	Q5XJ56	dtwd1	tRNA-uridine aminocarboxypropyltransferase 1	2	1.37286	0.497766	0.918162	0.626785	0.616766	0.555674	0.687901	0.782342	0.714214	1.29362	0.670831	0.793409	0.82789	1.062	0.708829	1.01241	1.05482	1	0.929597	0.599742	0.728152	0.919286	0.866241	1.02241	1.44436	0.0659227	0.530427	1.18096
330	E9QG65	tp63	Tumor protein 63 (p63)	16	0.245451	0.690518	0.25669	0.256817	0.294902	0.39843	0.461927	0.500667	0.440699	0.251537	0.356406	0.343384	0.177465	0.335443	0.475349	0.787142	0.633093	1	0.397553	0.316716	0.467764	0.317109	0.329419	0.806745	1.04011	0.901002	0.056733	0.0452744
331	A0A8M1N1Q9	snrnp70	U1 small nuclear ribonucleoprotein 70 kDa	8	0.599067	0.672513	0.54582	0.543511	0.521555	0.689272	0.725465	0.761712	0.801819	0.52104	0.525185	0.654776	0.367486	0.58459	0.749374	0.987439	0.914915	1	0.6058	0.584779	0.762999	0.567	0.56715	0.967452	0.969853	0.892502	-0.0441623	0.0493906
332	Q6NXA9	ubxn1	UBX domain-containing protein 1	1	0.324495	0.592024	0.524664	0.46405	0.460047	0.600601	0.728987	0.784722	0.810512	0.475125	0.583443	0.631315	0.533231	0.656968	0.571817	1.18722	1.02664	1	0.480394	0.508233	0.774741	0.563294	0.587339	1.07128	1.15565	0.250466	0.208704	0.601251
333	A0A8M1NI28	slc35a2	UDP-galactose translocator	1	0.382738	0.273242	0.387856	0.319114	0.396854	0.30503	0.744248	0.822808	0.81185	0.439191	0.33413	0.447892	0.499747	0.523347	0.327152	1.05975	1.01657	1	0.347945	0.340332	0.792968	0.407071	0.450082	1.02544	1.32248	0.182414	0.403244	0.738941
334	A0A8M9Q922	uggt1	UDP-glucose:glycoprotein glucosyltransferase 1 isoform X2	2	0.449301	0.815489	0.641726	0.856903	0.722088	0.846516	0.756574	0.709344	0.804494	0.535014	0.753079	0.882987	0.435291	0.701508	0.838851	0.956224	0.916928	1	0.635505	0.808503	0.756804	0.723693	0.65855	0.957718	0.81453	0.300246	-0.295959	0.522522
335	A0A8M3AVB0	si:dkey-266f7.5	uncharacterized protein LOC100006143 isoform X3	3	0.391058	0.266887	0.307464	0.302586	0.310068	0.320399	0.706683	0.723627	0.484167	0.40725	0.301574	0.368978	0.278754	0.411997	0.370493	1.22676	1.00751	1	0.321803	0.311018	0.638159	0.359267	0.353748	1.07809	1.13739	0.342394	0.185723	0.465474
336	A0A8M9P4N2	LOC100536726	uncharacterized protein LOC100536726	3	0.336975	0.468112	0.366701	0.367426	0.386743	0.514294	0.541164	0.640314	0.607215	0.42322	0.388105	0.535338	0.400133	0.505253	0.550846	0.966629	0.723679	1	0.390596	0.422821	0.596231	0.448888	0.48541	0.896769	1.14803	0.38442	0.199158	0.415194
337	A0A8M9PK34	LOC103908669	uncharacterized protein LOC103908669	3	0.632349	0.500943	0.751736	0.556224	0.626034	0.984843	0.721944	0.699823	0.595847	1.02411	0.709385	0.641979	0.444499	0.746048	0.777336	0.814195	0.930013	1	0.628343	0.722367	0.672538	0.791826	0.655961	0.914736	0.908071	0.715939	-0.139123	0.145124
338	A0A8M2BIB4	mhc1zea	uncharacterized protein LOC565708 isoform X3	1	0.698912	0.565547	0.489404	0.474221	0.514814	0.669173	0.515339	0.567317	0.695489	0.804518	0.610002	0.595057	0.581783	0.622171	0.673877	0.975994	0.993423	1	0.584621	0.552736	0.592715	0.669859	0.625944	0.989806	1.13245	0.323654	0.179441	0.489919
339	A0A8M1RI06	wu:fi37e09	uncharacterized protein wu:fi37e09	4	0.199689	0.590965	0.370932	0.382047	0.393483	0.61597	0.527078	0.526851	0.60989	0.321408	0.450648	0.56733	0.29717	0.407821	0.577409	0.970791	0.675367	1	0.387195	0.463833	0.554606	0.446462	0.427467	0.882053	0.921595	0.76071	-0.117795	0.118781
340	A0A8M1PB52	ucp3	uncoupling protein 3	1	0.0956844	0.0773126	0.0578259	0.0915386	0.0724616	0.0981297	0.15378	0.176146	0.149129	0.137746	0.0711098	0.0853128	0.0971033	0.136404	0.237675	0.673207	1.0679	1	0.0769409	0.0873766	0.159685	0.0980563	0.157061	0.913704	1.79751	0.177023	0.846003	0.75197
341	Q24JV4	zgc:136864	UPF0390 protein zgc136864	4	0.170568	0.212874	0.167836	0.118873	0.188737	0.210447	0.542925	0.475277	0.399906	0.161702	0.173919	0.238876	0.106311	0.219917	0.220897	0.746562	0.672347	1	0.183759	0.172686	0.472703	0.191499	0.182375	0.806303	1.05611	0.846757	0.0787623	0.0722414
342	A7MCR4	vrk1	Vaccinia related kinase 1	10	0.353616	0.450107	0.330031	0.341999	0.35978	0.462273	0.674401	0.72442	0.691477	0.343367	0.376111	0.411634	0.27122	0.388335	0.42362	0.984318	0.831375	1	0.377918	0.388017	0.696766	0.377038	0.361058	0.938564	0.93052	0.673377	-0.103891	0.171742
343	Q4JHL7	vdac2	Voltage-dependent anion-selective channel protein 2	68	0.262092	0.365381	0.315927	0.3153	0.327762	0.37242	0.603381	0.603022	0.616578	0.325401	0.325563	0.38604	0.267034	0.366065	0.406843	0.835005	0.758907	1	0.314467	0.338494	0.60766	0.345668	0.346647	0.864637	1.02409	0.864995	0.034338	0.0629863
344	A0A8M2BEA1	vdac3	Voltage-dependent anion-selective channel protein 3	18	0.374417	0.499884	0.418885	0.422731	0.438982	0.517841	0.631554	0.700617	0.734276	0.401261	0.406097	0.522541	0.388413	0.448186	0.513097	0.88547	0.828356	1	0.431062	0.459851	0.688816	0.4433	0.449899	0.904609	0.978357	0.84087	-0.031567	0.0752713
345	A0A8M3AVV6	wdr37	WD repeat-containing protein 37 isoform X1	1	0.349456	0.651332	0.550051	0.4596	0.535879	0.754298	0.684379	0.711725	0.732938	0.46115	0.686253	0.590791	0.507281	0.559536	0.521486	0.928651	0.939072	1	0.516946	0.583259	0.709681	0.579398	0.529434	0.955907	0.907717	0.580713	-0.139685	0.236039
346	E7F786	wdr61	WD repeat-containing protein 61	2	0.765475	0.57296	0.640316	0.523804	0.532508	0.586413	0.673814	0.69903	0.702845	0.824481	0.612572	0.819003	0.418549	0.729345	0.703237	0.817837	0.88774	1	0.659584	0.547575	0.691896	0.752019	0.617044	0.901859	1.12687	0.531082	0.172315	0.274839
347	E7FEV0	wdr81	WD repeat-containing protein 81	1	0.378577	0.654509	0.672755	0.450701	0.606655	0.597054	0.62275	0.799004	0.686795	0.63483	0.598008	0.563064	0.657959	0.711251	0.692052	0.923448	0.990403	1	0.568614	0.55147	0.70285	0.598634	0.687087	0.971284	1.24592	0.0621154	0.317211	1.2068
348	B7ZVB1	xab2	XPA-binding protein 2	2	0.65731	0.639682	0.605056	0.498377	0.647099	0.651439	0.653271	0.732355	0.757013	0.73265	0.641702	0.597189	0.481331	0.714035	0.6571	0.980676	0.930013	1	0.634016	0.598972	0.714213	0.657181	0.617489	0.97023	1.03091	0.840481	0.0439249	0.0754724
349	F1QZ60	xrcc6	X-ray repair-complementing defective repair in Chinese hamster cells 6	2	0.44514	0.81443	0.454145	0.612165	0.401909	0.692819	0.674988	0.740289	0.778413	0.608878	0.693963	0.759284	1.1418	0.547009	0.74518	1.16485	1.00248	1	0.571238	0.568964	0.73123	0.687375	0.81133	1.05578	1.42598	0.282159	0.511951	0.549505
350	A7E2J9	Zgc: (Fragment) OS=Danio rerio OX=7955	Zgc: (Fragment)	3	0.561626	0.621678	0.678396	4.24701	0.539249	0.873709	0.663836	0.709344	0.704851	0.708694	0.629707	0.49908	2.17813	0.656968	0.697645	1.00305	0.987384	1	0.620566	1.88666	0.692677	0.612494	1.17758	0.99681	0.624162	0.610594	-0.680007	0.214247
351	Q6DH38	zgc:110216	Zgc:110216 protein (Fragment)	315	0.166408	0.380208	0.197454	0.313393	0.240134	0.414982	0.373885	0.464168	0.442037	0.323404	0.251883	0.334853	0.210949	0.35493	0.515894	0.994203	1.38294	1	0.248023	0.322836	0.426697	0.30338	0.360591	1.12571	1.11695	0.729098	0.159559	0.137214
352	Q503M9	zgc:110425	Zgc:110425	155	0.486742	1.21688	0.43581	0.727224	0.514814	1.13972	0.652684	0.725213	0.894105	0.582926	0.51576	0.829667	0.455381	0.576239	1.04437	0.957785	1.18567	1	0.713143	0.79392	0.757334	0.642784	0.691996	1.04782	0.87162	0.71164	-0.198229	0.14774
353	Q1JQ24	zgc:136346	Zgc:136346	9	0.328655	0.451166	0.352597	0.350262	0.387585	0.487101	0.670293	0.637141	0.680777	0.449172	0.378681	0.479884	0.298844	0.51778	0.455776	0.938015	0.807219	1	0.377473	0.408316	0.662737	0.435913	0.424133	0.915078	1.03874	0.847072	0.0548296	0.0720795
354	A9JTF6	fb79b01	Zgc:175096 protein	2	0.578266	0.672513	0.444272	0.398574	0.426344	0.709371	0.675575	0.753778	0.851305	0.485106	0.481491	0.580127	0.443662	0.544225	0.750772	0.975994	0.880694	1	0.565017	0.51143	0.760219	0.515575	0.579553	0.952229	1.1332	0.638621	0.180404	0.194756
355	Q7SY36	Tcfubf	Zgc:63557	7	0.586587	0.512593	0.493635	0.554953	0.49712	0.576955	0.702575	0.690302	0.692145	0.586919	0.519187	0.554533	0.497236	0.538658	0.556438	0.934374	0.962221	1	0.530938	0.543009	0.695007	0.553546	0.530777	0.965532	0.977473	0.700335	-0.0328708	0.154694
356	Q6NW53	zgc:85960	Zgc:85960 protein	1	0.320335	0.621678	0.307464	0.476128	0.44488	0.619517	0.671466	0.710931	0.752332	0.477121	0.479777	0.48415	0.286287	0.48855	0.454378	1.05403	0.832382	1	0.416492	0.513509	0.711577	0.480349	0.409738	0.962138	0.797919	0.276636	-0.325685	0.558092
357	F6PCE0	mif	Macrophage migration inhibitory factor	3	1.82632	1.83114	2.85885	3.13266	2.61115	1.85737	2.32255	1.963	1.54144	3.21208	2.94463	2.80892	1.93035	2.44275	2.28028	1.35994	1.27826	1	2.17211	2.53372	1.94233	2.98855	2.21779	1.21273	0.875309	0.473664	-0.192135	0.32453
358	Q6DGB7	rac3	Rac family small GTPase 3a	8	1.04837	1.43187	1.21998	0.964334	1.39699	1.28633	1.53369	1.3441	1.29401	1.17783	1.12491	1.16879	0.772641	1.07592	0.830463	1.1175	0.989397	1	1.23341	1.21588	1.3906	1.15717	0.893009	1.03563	0.734453	0.113162	-0.445259	0.946298
359	E9QD37	ube2d1a	Ubiquitin-conjugating enzyme E2D 1a	4	1.04837	1.47953	1.44424	1.25484	1.31863	1.44712	1.43743	1.28222	1.35219	1.37147	1.54043	1.55056	1.02796	1.23042	1.3114	1.09669	0.928	1	1.32404	1.3402	1.35728	1.48749	1.18993	1.00823	0.887875	0.212851	-0.171572	0.671923
360	Q6DHD2	zgc:110116	26S proteasome non-ATPase regulatory subunit 5 (Fragment)	2	3.88146	1.91269	3.94203	1.64642	3.98117	2.74054	4.08808	2.90403	2.27505	1.32356	1.59097	2.26505	1.33601	2.58472	1.59382	1.41197	1.19875	1	3.24539	2.78938	3.08905	1.72653	1.83818	1.20357	0.658994	0.286672	-0.601664	0.542614
361	Q08BC5	zgc:153977	3-beta-hydroxysteroid 3-dehydrogenase	1	0.827878	0.852556	1.67131	0.889323	2.2025	0.884349	1.84595	1.80669	1.85241	0.916312	1.72891	0.774214	0.456218	2.38568	0.721412	1.16172	1.35577	1	1.11725	1.32539	1.83501	1.13981	1.18777	1.1725	0.896168	0.862668	-0.158159	0.0641564
362	A8E5F5	arpc4	Actin-related protein 2/3 complex subunit 4	9	1.43527	1.52083	2.10571	1.59239	2.14941	1.31825	1.36348	1.26952	1.39767	1.52918	2.36633	1.75744	1.08153	2.02658	1.87204	1.0712	1.12528	1	1.68727	1.68668	1.34355	1.88432	1.66005	1.06549	0.984208	0.947673	-0.0229645	0.0233413
363	A0A8M9Q5J0	adgrl1a	adhesion G protein-coupled receptor L1 isoform X2	1	1.15237	0.744531	1.70375	0.484392	0.968121	0.761392	1.28424	1.28063	1.40368	1.24571	1.07693	1.39273	0.737483	1.57143	1.03878	0.989	0.856538	1	1.20022	0.737968	1.32285	1.23845	1.1159	0.948513	1.51212	0.250136	0.596575	0.601824
364	Q78AP9	arf3	ADP-ribosylation factor	4	1.98857	2.23359	1.8603	2.0895	2.01207	1.91057	1.35291	1.23937	1.35286	1.38944	1.71692	2.00485	1.22133	1.41276	1.85666	0.996804	1.03972	1	2.02749	2.00405	1.31505	1.70374	1.49691	1.01218	0.746945	0.0601488	-0.420925	1.22077
365	F1RB32	arfgap2	ADP-ribosylation factor GTPase-activating protein 2	1	0.811237	1.10885	0.975988	0.739937	1.02794	1.22248	1.41982	1.22747	1.12214	0.826477	0.956984	1.40126	0.904903	1.06618	1.25967	1.04259	0.95115	1	0.965359	0.996788	1.25648	1.06157	1.07692	0.997912	1.08039	0.668501	0.111552	0.174898
366	E7EXT3	pygmb	Alpha-1,4 glucan phosphorylase	4	1.31878	1.35562	1.16498	1.04697	1.36076	1.74032	1.51315	1.2481	1.39566	1.37347	1.34766	0.938441	0.832912	1.53246	1.08352	1.11698	0.729718	1	1.27979	1.38269	1.38563	1.21986	1.14963	0.9489	0.831447	0.461532	-0.266304	0.335798
367	D2U4U1	SIAT7B-r2	Alpha-2,6-sialyltransferase ST6GalNAc IIB	1	0.886121	0.704286	1.40898	0.586102	1.41384	1.06287	3.02571	2.25975	1.91126	1.45532	1.22086	0.750752	0.457892	1.09541	0.652906	0.977034	0.832382	1	0.999794	1.02094	2.3989	1.14231	0.735403	0.936472	0.720319	0.402366	-0.473291	0.395379
368	B0V1K1	aimp1	Aminoacyl tRNA synthetase complex-interacting multifunctional protein 1a	1	1.13573	1.77607	1.81094	1.18047	1.51832	2.15531	2.01146	1.66783	1.71732	0.910323	2.42287	1.20504	1.40381	1.42111	1.41207	1.28971	1.07998	1	1.57425	1.61803	1.79887	1.51275	1.41233	1.12323	0.872869	0.511546	-0.196163	0.291115
369	Q502R9	agt	Angiotensinogen	2	1.16485	0.863147	1.47103	1.04379	1.93203	0.68809	1.12987	1.57659	1.24653	2.32771	1.12833	0.616385	1.6742	1.69253	0.837453	0.859977	0.94813	1	1.16634	1.2213	1.31766	1.35748	1.40139	0.936036	1.14745	0.718352	0.198438	0.143662
370	Q7T391	anxa11a	Annexin	15	0.990125	1.76018	1.28486	1.22369	1.38098	1.50032	1.59238	1.45122	1.49263	1.04008	1.40249	1.47804	0.852165	1.16779	1.55607	1.15236	1.22995	1	1.34506	1.36833	1.51208	1.30687	1.19201	1.12744	0.871139	0.46541	-0.199025	0.332164
371	A0A8N7T7N7	apoba	apolipoprotein B-100	18	1.01925	1.11521	1.25948	0.850547	1.27903	1.08416	1.2637	1.21319	1.42575	1.11994	0.843037	0.859526	0.683072	0.917249	0.918542	0.909922	1.01657	1	1.13131	1.07124	1.30088	0.940833	0.839621	0.975498	0.783781	0.189077	-0.351478	0.723362
372	A0A286YAF6	apobb.1	Apolipoprotein Bb, tandem duplicate 1	119	0.894441	1.13639	1.13818	0.781893	1.22763	1.19529	1.22613	1.19494	1.45183	1.05007	0.830186	0.87019	0.77013	0.926992	1.00103	0.760609	1.01859	1	1.05634	1.06827	1.29097	0.916814	0.899384	0.926398	0.841905	0.34754	-0.248271	0.458995
373	Q7ZVF4	zgc:86730	Arginine--tRNA ligase, cytoplasmic	1	0.840358	1.58861	1.18896	1.30697	1.08524	1.51096	1.58886	1.47899	1.43511	1.05805	1.24656	1.60601	0.807799	1.02582	1.76578	1.33757	1.1283	1	1.20598	1.30106	1.50099	1.30354	1.1998	1.15529	0.922173	0.763888	-0.11689	0.11697
374	B2GPW5	arrb2b	Arrestin, beta 2b	4	1.36454	1.68923	1.61207	1.34829	1.59416	1.55943	1.259	1.32903	1.23784	1.11195	1.77518	1.65294	1.02712	1.36683	1.33937	0.996284	1.04375	1	1.55528	1.50063	1.27529	1.51335	1.24444	1.01334	0.829279	0.127017	-0.270071	0.896137
375	A0A0R4IP97	atg16l1	ATG16 autophagy-related 16-like 1 (S. cerevisiae)	1	1.11493	2.20076	1.02535	0.785071	1.23859	1.77697	1.29422	1.40282	1.56552	0.836459	1.70921	1.9302	1.98894	1.77186	3.38616	1.23872	0.936052	1	1.44701	1.26688	1.42085	1.49196	2.38232	1.05826	1.88047	0.12749	0.911092	0.894525
376	A0A0R4ID68	pfklb	ATP-dependent 6-phosphofructokinase	2	4.34324	2.70064	4.22129	3.5058	6.07498	2.74763	1.43802	1.57182	2.07777	4.15634	3.54521	2.99235	3.16925	2.83526	3.34702	1.06964	1.04878	1	3.75506	4.10947	1.69587	3.56463	3.11718	1.03947	0.758535	0.384856	-0.398713	0.414702
377	A4QNV1	wu:fc58g11	ATP-dependent 6-phosphofructokinase	4	0.378577	0.57296	0.530305	0.499648	0.605813	0.565132	1.56128	1.37981	1.38429	0.546992	0.425802	0.46922	0.329816	0.478807	0.616556	1.16224	0.947124	1	0.493948	0.556864	1.44179	0.480672	0.47506	1.03646	0.853098	0.407052	-0.229217	0.39035
378	A0A8M3B8L2	LOC797750	BAH and coiled-coil domain-containing protein 1-like isoform X1	1	0.607388	0.844084	0.808152	0.556224	1.02289	0.893807	1.09818	1.21001	1.183	0.98219	0.825045	0.411634	0.314749	0.854615	0.89058	0.850093	0.863584	1	0.753208	0.824307	1.16373	0.739623	0.686648	0.904559	0.833001	0.58559	-0.263611	0.232406
379	B0S5N7	blvra	Biliverdin reductase A	11	1.15237	1.16604	1.3173	0.90903	1.19225	1.1078	1.43802	1.34728	1.26191	1.13191	1.41791	1.28182	1.03884	1.16918	1.1716	0.991081	1.00852	1	1.21191	1.06969	1.34907	1.27722	1.12654	0.999867	1.05314	0.58073	0.0747	0.236026
380	A0A0G2L2I7	c2cd2	C2 calcium-dependent domain-containing 2	1	2.05097	0.530597	1.53732	0.572116	0.9875	0.58996	1.73267	1.67259	1.17096	2.29777	0.821618	1.08134	1.00201	1.57143	0.914348	1.09669	0.943098	1	1.37296	0.716526	1.52541	1.40024	1.1626	1.01326	1.62255	0.144733	0.698259	0.839432
381	Q53VM6	ppm1f	Ca/calmodulin-dependent protein kinase phosphatase	2	1.92617	1.43611	1.66144	1.28726	1.78711	1.64101	1.33472	1.22271	1.31875	1.51321	1.53015	1.61668	0.896532	1.48653	1.01501	1.00357	0.967254	1	1.67457	1.57179	1.29206	1.55335	1.13269	0.990274	0.720636	0.13311	-0.472658	0.87579
382	E9QG20	si:ch211-274c22.8	Calcineurin subunit B type 1	4	1.714	1.88727	1.82363	1.47606	1.67673	1.67412	1.45621	1.35601	1.48059	1.67891	1.76661	1.66786	1.03633	1.65495	1.73642	1.09669	0.910889	1	1.8083	1.60897	1.43094	1.70446	1.4759	1.00253	0.917295	0.595152	-0.124542	0.225372
383	Q6PFP8	calrl2	Calreticulin	3	0.773795	1.75171	1.12972	1.45826	1.19562	1.4684	1.25372	1.12591	1.13218	1.09798	1.17117	1.56336	0.769293	1.10376	1.27925	1.00305	0.794135	1	1.21841	1.37409	1.1706	1.2775	1.05077	0.932394	0.764699	0.137023	-0.387035	0.863206
384	Q1LYL6	ces2	Carboxylic ester hydrolase	10	1.01925	0.603673	1.32999	1.05079	1.23185	0.731834	1.33295	1.33855	1.10342	1.34352	0.880734	0.889386	0.76427	1.33203	0.795511	0.925009	0.974299	1	0.984305	1.00482	1.25831	1.03788	0.963937	0.966436	0.95931	0.870435	-0.0599308	0.0602635
385	A3KPZ2	cratb	Carnitine O-acetyltransferase b	1	1.15653	0.894919	0.887133	1.18619	0.981602	0.560403	1.51902	1.35759	1.42709	1.83262	0.61857	1.2541	0.690606	0.746048	0.504709	1.14247	0.715627	1	0.979529	0.909398	1.43457	1.2351	0.647121	0.9527	0.711593	0.256209	-0.490876	0.591406
386	A0A8M3AKU9	cd2ap	CD2-associated protein isoform X1	1	0.611548	0.67675	0.820845	0.672555	1.06586	0.748386	1.51667	1.45439	1.19637	0.952246	0.976689	0.654776	0.49891	1.15944	0.724208	1.07536	0.880694	1	0.703048	0.828934	1.38915	0.861237	0.794185	0.985352	0.95808	0.886365	-0.0617814	0.0523873
387	F1R485	chd1l	Chromodomain-helicase-DNA-binding protein 1-like	1	1.23142	1.0739	1.141	1.04634	1.18298	0.999031	1.68864	1.40361	1.25522	1.47728	1.07007	1.27116	0.658796	1.13995	0.984252	1.16433	1.0206	1	1.14877	1.07612	1.44916	1.27284	0.927666	1.06164	0.862051	0.384329	-0.214155	0.415297
388	A0A8M3B882	copz2	Coatomer subunit zeta	1	1.11493	1.6045	1.25807	1.21098	1.8166	1.44712	1.39282	1.15368	1.30805	1.4134	1.33567	1.07707	0.910762	1.49627	1.16181	1.0301	0.836408	1	1.32583	1.49156	1.28485	1.27538	1.18961	0.955503	0.797562	0.284562	-0.326332	0.545824
389	A0A8M1QL13	c5	complement C5	12	0.994286	0.739235	1.00984	0.791428	1.15012	0.835876	1.27133	1.25921	1.10342	1.01214	0.972405	0.821136	0.708185	0.929776	0.896173	0.826681	1.00248	1	0.914453	0.925807	1.21132	0.935225	0.844711	0.943054	0.912405	0.572973	-0.132253	0.241865
390	Q8AY63	ckb	Creatine kinase	6	1.2231	0.809134	1.07754	2.05072	1.15012	0.899719	1.33413	1.33696	1.18099	1.22175	1.0992	1.15812	0.837098	1.41693	1.19956	0.981717	1.11219	1	1.03659	1.36685	1.28403	1.15969	1.1512	1.0313	0.842225	0.608192	-0.247723	0.215959
391	F6NSN6	crip1	Cysteine-rich protein 1	3	1.33958	1.3069	2.5669	1.12834	2.21766	1.35135	1.31182	1.43694	1.40034	2.0103	2.92664	2.03044	1.08069	2.32166	1.63716	1.21739	1.02865	1	1.7378	1.56578	1.38303	2.32246	1.67984	1.08201	1.07284	0.827046	0.101434	0.0824702
392	A0A8M9QB50	dock7	dedicator of cytokinesis protein 7 isoform X17	1	3.4904	2.33844	2.07045	1.48814	2.13172	2.13048	1.48497	1.30443	1.69659	1.48726	2.50684	4.80311	0.980241	2.02936	2.20059	1.00981	0.7579	1	2.6331	1.91678	1.49533	2.9324	1.73673	0.92257	0.906067	0.701801	-0.14231	0.153786
393	Q6P2V1	ik:tdsubc_1h2	Dipeptidyl peptidase 1	2	1.57671	1.24124	1.32717	1.26883	1.54107	1.22012	1.33706	1.13067	1.17096	1.29362	1.49502	1.09627	1.10413	1.39745	1.32678	0.955184	0.871636	1	1.38171	1.34334	1.2129	1.29497	1.27612	0.942273	0.949962	0.640719	-0.0740587	0.193333
394	A0A2R8S0J3	stt3b	Dolichyl-diphosphooligosaccharide--protein glycotransferase	2	1.32294	0.982823	1.03663	0.744387	0.863641	0.898537	1.52841	1.33617	1.3134	1.20977	0.892728	0.978964	0.729949	1.12882	0.777336	1.23196	1.08904	1	1.11413	0.835522	1.39266	1.02715	0.8787	1.107	1.05168	0.763724	0.0726934	0.117063
395	A2RUX3	efhd2	EF-hand domain family, member D2	6	1.11493	0.891742	1.50629	1.52374	1.45934	1.15509	1.5155	1.4052	1.32611	1.45732	1.38364	1.20291	1.35777	1.51019	1.6791	1.066	1.11722	1	1.17099	1.37939	1.4156	1.34796	1.51569	1.06107	1.09881	0.405573	0.135941	0.391931
396	Q6P969	zgc:73138	Elongation factor 1-alpha	59	5.91163	1.3016	3.82074	1.44873	6.00336	1.45303	1.41571	1.5869	1.54746	3.54347	3.02174	1.46738	1.47162	3.62585	1.25408	1.14976	0.872642	1	3.67799	2.96837	1.51669	2.67753	2.11718	1.00747	0.713247	0.642082	-0.487525	0.19241
397	A0A2R8RN13	edc4	Enhancer of mRNA-decapping protein 4	1	1.42695	0.967996	1.23409	1.11817	1.3734	1.00258	1.86179	1.91936	1.25589	1.07402	1.00068	0.740088	0.594339	0.968749	0.798307	0.992642	0.873649	1	1.20968	1.16472	1.67901	0.938263	0.787132	0.95543	0.675814	0.070297	-0.565301	1.15306
398	A0A8M1NSX5	exoc3l4	exocyst complex component 3-like protein 4	3	1.24806	0.751944	2.21572	0.595637	2.58755	0.720012	5.06711	3.37772	2.53319	1.25569	2.31064	0.949105	1.16691	1.9027	0.882192	0.854775	0.935046	1	1.40524	1.30107	3.65934	1.50514	1.31727	0.92994	1.01245	0.982945	0.0178545	0.00747098
399	A0A8M3ALX5	capzb	F-actin-capping protein subunit beta	18	1.43111	2.02601	1.80953	1.44682	1.71464	1.55943	1.35995	1.16796	1.50132	1.4653	1.88741	2.00058	1.04805	1.57283	1.99087	1.05143	0.967254	1	1.75555	1.57363	1.34308	1.78443	1.53725	1.00623	0.976879	0.904104	-0.0337482	0.0437815
400	Q7T338	fgfr1op2	FGFR1 oncogene partner 2 homolog	1	1.23558	1.84597	1.5077	1.02727	1.38688	1.62446	1.64051	1.33538	1.397	1.04807	1.37593	1.33088	0.737483	1.18867	1.43304	1.22103	1.1907	1	1.52975	1.3462	1.45763	1.25163	1.11973	1.13724	0.831768	0.445121	-0.265746	0.351522
401	E9QCD1	fga	Fibrinogen alpha chain	95	0.902761	1.14804	1.09446	0.673826	1.06333	1.26977	1.48673	1.58769	1.70729	0.728658	1.21229	0.727291	1.50259	0.979884	1.34915	0.650316	1.32658	1	1.04842	1.00231	1.59391	0.889414	1.27721	0.992298	1.27426	0.304605	0.349665	0.516264
402	A0A8M3AU35	focad	focadhesin	11	1.06501	0.659804	1.81235	0.67764	2.15868	0.83824	3.00869	3.41739	2.31584	1.01014	2.19241	0.855261	0.644565	1.81919	0.746578	0.933333	0.934039	1	1.17905	1.22485	2.91397	1.3526	1.07011	0.955791	0.873664	0.80954	-0.19485	0.0917616
403	Q7ZW73	aldob	Fructose-bisphosphate aldolase	14	1.29382	1.49753	2.08596	1.6566	2.10897	1.87392	1.39165	1.24175	1.49196	1.98434	1.87541	3.23335	1.15352	1.75377	2.08035	1.10502	1.15849	1	1.62577	1.87983	1.37512	2.36437	1.66255	1.08784	0.884414	0.510598	-0.177206	0.291921
404	A0A8M3ALV4	fundc2	FUN14 domain-containing protein 2 isoform X1	1	0.919402	0.759358	1.32294	0.71006	0.796235	0.880802	1.44506	1.36791	1.17163	0.702705	0.880734	0.486283	0.432779	1.06618	0.569021	0.957785	0.881701	1	1.00057	0.795699	1.3282	0.689907	0.689327	0.946495	0.866316	0.620789	-0.207035	0.207056
405	Q7ZUE3	fus	Fusion (Involved in t(1216) in malignant liposarcoma)	3	0.965164	2.39139	1.629	1.30824	1.55118	1.95313	1.91227	1.38536	1.94469	0.892356	1.56013	1.95793	0.851328	1.47957	2.20478	0.869342	0.913909	1	1.66185	1.60419	1.74744	1.47014	1.51189	0.92775	0.942467	0.841958	-0.0854858	0.0747096
406	E0XMD3	G6F-like	G6F-like protein	3	1.2231	1.42658	1.39205	1.10037	1.42648	1.70604	1.6728	1.32427	1.51135	1.34752	1.56442	1.70199	0.806125	1.39049	1.61619	0.872984	0.862577	1	1.34724	1.41096	1.50281	1.53797	1.27093	0.911854	0.900756	0.663043	-0.150792	0.178458
407	A0A8N7UTJ9	lgals3a	Galectin	2	1.40198	2.60215	2.85744	1.39851	2.81842	1.99924	2.80502	1.92808	2.45227	1.62501	3.11598	1.90887	1.16524	2.59725	1.79934	1.24184	1.24102	1	2.28719	2.07206	2.39512	2.21662	1.85394	1.16096	0.894735	0.727707	-0.160468	0.138043
408	Q6GMJ6	gsdmeb	Gasdermin Eb	8	0.723873	0.694754	0.696731	0.622336	0.727144	0.789766	1.37874	1.4298	1.18233	0.794536	0.722236	0.686768	0.457055	0.761359	0.651508	1.11282	1.03268	1	0.705119	0.713082	1.33029	0.734513	0.623307	1.0485	0.874103	0.426375	-0.194124	0.370208
409	A0A8M2BFC0	mcm3ap	germinal-center associated nuclear protein	1	1.14405	0.52742	0.881492	0.663655	1.00688	0.659715	1.10581	1.24254	1.34283	1.34352	1.06493	0.680369	0.623638	1.08149	0.796909	0.949461	0.982351	1	0.850988	0.77675	1.23039	1.02961	0.834013	0.977271	1.07372	0.761508	0.102619	0.118326
410	F1RAT1	glmnb	Glomulin, FKBP-associated protein b	1	0.86948	0.970114	1.0451	1.19191	1.09956	1.2816	1.40104	1.30523	1.24586	0.904334	1.35708	0.868058	1.19035	1.22207	1.4596	0.942177	0.942091	1	0.961563	1.19102	1.31738	1.04316	1.29068	0.961423	1.08367	0.374955	0.115925	0.426021
411	B8JIS8	gstm	Glutathione transferase	46	0.66147	0.970114	0.884313	0.654756	1.09366	0.954104	2.01146	1.55278	1.3455	0.864407	0.801913	0.821136	0.630335	0.914466	0.838851	0.983798	0.818291	1	0.838632	0.900841	1.63658	0.829152	0.79455	0.934029	0.882009	0.530193	-0.181134	0.275566
412	Q803Q1	zgc:85619	Glycogenin 1	4	1.19813	1.36727	1.13677	3.58336	1.19983	1.34071	1.64345	1.96379	1.47256	1.00615	1.17031	1.04295	0.783523	1.12046	1.22332	1.01709	1.02563	1	1.23406	2.0413	1.69327	1.07314	1.04244	1.01424	0.510674	0.271343	-0.969527	0.566481
413	A0A8M1N6M4	sar1b	GTP-binding protein SAR1b	1	0.549145	2.24524	1.27217	1.81361	1.47114	1.91648	1.54543	1.22509	1.63774	0.515051	1.61068	1.82569	0.753388	1.04391	1.93495	1.13415	1.07797	1	1.35552	1.73374	1.46942	1.31714	1.24408	1.07071	0.71757	0.267136	-0.478808	0.573268
414	Q6IQG1	zgc:86776	Guanylate kinase	12	0.990125	0.774185	0.850463	0.570209	0.79792	1.10425	1.48908	1.29491	1.18033	0.80851	0.687966	0.688901	0.454544	0.789196	0.706033	0.959346	0.935046	1	0.871591	0.824128	1.32144	0.728459	0.649924	0.964797	0.788621	0.398648	-0.342596	0.39941
415	A0A8M1P603	hnrnpa0l	heterogeneous nuclear ribonucleoprotein A0, like	4	0.673951	1.37362	1.24819	1.21479	1.29083	1.78407	1.20324	1.34728	1.36423	0.696716	1.54814	1.33941	0.517326	1.1135	1.2401	0.964028	1.02764	1	1.09859	1.4299	1.30492	1.19475	0.956978	0.997224	0.669263	0.172949	-0.579354	0.762082
416	Q7ZU44	cb811	High density lipoprotein-binding protein (Vigilin)	3	1.40198	1.55155	1.48373	1.84857	1.57225	1.46367	1.39106	1.48375	1.34216	1.21975	1.51644	1.53563	1.1418	1.36822	1.3883	1.11646	1.238	1	1.47909	1.62816	1.40566	1.42394	1.29944	1.11816	0.798102	0.0775184	-0.325356	1.1106
417	A8KBZ8	hn1l	Hn1l protein	3	1.15653	1.27089	1.46539	0.889959	1.31695	1.30288	1.51197	1.31395	1.17765	1.00215	1.41277	1.2477	0.569226	1.29306	1.34076	0.973393	0.820304	1	1.29761	1.16993	1.33453	1.22088	1.06768	0.931232	0.912605	0.738963	-0.131937	0.131377
418	Q7ZV56	zgc:56210	Hsp90 co-chaperone Cdc37	1	0.902761	1.58226	1.47244	0.879152	1.21584	1.52869	1.78256	1.45122	1.82232	0.884371	1.34509	1.60175	0.589317	1.05783	1.13944	1.22311	1.1132	1	1.31916	1.2079	1.68536	1.27707	0.928862	1.1121	0.768992	0.333763	-0.378959	0.476561
419	A0A2R8QE94	CXCL8	Interleukin-8	2	1.64328	3.54261	2.25944	1.83204	2.34489	2.57502	1.74734	1.44091	2.0109	1.83861	2.91979	2.82812	1.54193	2.08365	2.75003	1.31936	0.976312	1	2.48177	2.25065	1.73305	2.52884	2.1252	1.09856	0.944262	0.776284	-0.0827405	0.10998
420	A0A8M1PIW1	glo1	Lactoylglutathione lyase	3	1.46439	1.08873	1.97877	1.45127	2.52773	1.09361	1.86297	1.62975	1.33815	1.85658	1.83001	1.24983	1.00117	1.89574	1.28624	1.00669	1.07495	1	1.51063	1.69087	1.61029	1.64547	1.39438	1.02721	0.824654	0.588904	-0.27814	0.229955
421	A0A8N7UVC2	mmp17a	matrix metalloproteinase-17	1	1.08581	0.841966	1.17767	17.5932	1.19562	1.39983	1.44624	1.48137	1.09807	1.07801	0.944133	0.880854	1.02712	1.11211	0.858424	0.983277	0.979332	1	1.03515	6.72955	1.34189	0.967667	0.999219	0.987536	0.148482	0.351017	-2.75164	0.454672
422	A0A2R8QL48	mob1ba	MOB kinase activator 1Ba	2	1.10661	2.16687	1.45693	1.34066	1.70369	1.73205	1.72856	1.60753	1.57956	1.26766	1.46846	1.53136	0.996146	1.73846	1.30581	1.09981	1.03268	1	1.5768	1.59213	1.63855	1.4225	1.34681	1.04416	0.845913	0.381023	-0.241419	0.419049
423	A0A2R8QLR0	msnb	Moesin b	9	5.85755	1.05378	4.01396	1.5765	5.60988	1.03568	1.46091	1.4417	1.50333	3.1462	1.9628	0.978964	1.42307	3.25561	0.746578	1.07068	0.848486	1	3.64176	2.74069	1.46864	2.02932	1.80842	0.973055	0.659841	0.59712	-0.599809	0.223938
424	T1ECU5	casd1	N-acetylneuraminate 9-O-acetyltransferase	2	1.12325	0.684163	1.17626	0.860717	1.11726	0.800407	1.38167	1.33538	1.00846	1.18981	1.11462	0.949105	0.49305	1.10376	0.815084	0.848012	0.839427	1	0.994559	0.926127	1.24184	1.08451	0.803965	0.895813	0.868094	0.576816	-0.204077	0.238963
425	A0A8M1N1T1	ndufv1	NADH dehydrogenase [ubiquinone] flavoprotein 1, mitochondrial	1	1.16901	1.23488	1.24819	0.954799	1.43912	1.5417	1.38519	1.71227	1.65446	0.820488	1.80516	0.784878	0.704836	1.27635	0.917144	1.27878	1.01053	1	1.21736	1.31187	1.58397	1.13684	0.966112	1.09644	0.736437	0.23275	-0.441367	0.63311
426	A0A0G2L2L7	NDK domain-containing protein OS=Danio rerio OX=7955	NDK domain-containing protein	3	2.67084	0.727585	2.56267	1.03807	4.51284	0.887896	1.20324	1.14098	1.20039	2.31973	1.41963	1.32022	0.885649	2.5541	0.882192	0.904199	0.921961	1	1.98703	2.14627	1.18154	1.68652	1.44065	0.942053	0.671233	0.618304	-0.575114	0.208798
427	A0A8M6YT86	syne1b	nesprin-1 isoform X3	3	1.06917	1.29949	1.16498	1.58985	1.04564	1.24968	1.37404	1.31871	1.32611	1.30559	1.36137	1.20931	0.825378	1.23599	1.05416	0.882869	0.820304	1	1.17788	1.29505	1.33962	1.29209	1.03851	0.901057	0.801904	0.265325	-0.318499	0.576222
428	B2GTE1	nploc4	NPL4 homolog, ubiquitin recognition factor	4	0.981805	0.846202	0.956242	0.817491	1.06165	1.10307	1.25959	1.24096	1.03721	0.818492	0.965551	0.836065	0.525697	1.08149	0.94231	0.966109	0.881701	1	0.928083	0.99407	1.17925	0.87337	0.849833	0.94927	0.854902	0.488449	-0.226168	0.311181
429	A0A8M3AZ31	tial1	nucleolysin TIAR isoform X2	1	1.57255	1.76018	1.69528	1.08639	1.6009	1.52869	1.39517	1.2838	1.40703	1.38944	1.43847	1.79583	1.43646	1.42529	1.04856	1.0712	1.14239	1	1.67601	1.40533	1.362	1.54125	1.30344	1.0712	0.927498	0.645598	-0.108584	0.190038
430	A0A8M2BJ06	nap1l1	nucleosome assembly protein 1-like 1 isoform X2	1	1.90537	1.81314	2.86873	1.99351	3.0417	2.06427	1.29304	1.53295	1.53008	1.04807	4.13893	2.45914	1.37619	2.78376	1.16181	0.952582	0.972286	1	2.19574	2.36649	1.45202	2.54871	1.77392	0.974956	0.749598	0.386957	-0.41581	0.412337
431	A0A8M1P0S0	si:ch211-195b11.3	pancreatic secretory trypsin inhibitor-like precursor	9	1.3687	1.73053	1.43718	1.32413	1.55034	1.39983	1.44682	1.39251	1.31675	1.46929	1.62696	1.48444	1.29918	1.41137	1.63017	0.934894	1.25411	1	1.51214	1.42477	1.38536	1.5269	1.4469	1.063	1.01554	0.860028	0.0222434	0.0654876
432	Q6PBK9	zgc:73360	Peroxiredoxin-6	7	1.2647	1.41175	1.7249	1.42584	1.70453	1.43293	1.6863	1.36394	1.45518	1.63698	1.7469	1.57829	1.05474	1.5937	1.57424	1.01813	1.14138	1	1.46712	1.5211	1.5018	1.65406	1.40756	1.05317	0.925358	0.598686	-0.111916	0.222801
433	E3P7J3	plxnb2a	Plexin B2a	5	1.06501	0.590965	3.00977	0.6306	2.34068	0.847698	1.38989	2.0963	1.56151	0.85243	1.71006	0.857393	0.499747	2.9995	0.727004	0.929171	0.908876	1	1.55525	1.27299	1.68256	1.13996	1.40875	0.946016	1.10665	0.894618	0.146194	0.0483625
434	Q6AXK2	pfdn5	Prefoldin 5	1	1.07749	0.804898	1.03381	1.60574	1.22342	1.22485	1.35526	1.28539	1.17899	1.26966	0.957841	1.02802	0.696465	1.30002	0.928329	1.10502	0.925987	1	0.972067	1.35134	1.27321	1.08517	0.974937	1.01033	0.721461	0.157807	-0.471006	0.801873
435	A0A2R8QU26	pitrm1	Presequence protease, mitochondrial	1	0.832038	0.741353	0.904058	1.0635	0.973176	0.848881	1.18739	1.31316	1.10944	1.35151	0.977546	0.940573	0.635357	1.13299	0.794113	0.861018	0.782056	1	0.825816	0.961853	1.20333	1.08988	0.854153	0.881025	0.88803	0.536308	-0.17132	0.270586
436	A0A8M1RF20	il16	pro-interleukin-16 isoform X2	1	0.969324	1.08449	1.12972	0.840376	1.01193	1.30406	1.12694	1.187	1.21176	1.20378	1.13519	1.29036	0.880627	1.14134	1.12965	0.995763	0.831375	1	1.06118	1.05212	1.17523	1.20977	1.05054	0.94238	0.998495	0.992573	-0.00217218	0.00323758
437	A0A8M3AKD0	ago2	Protein argonaute-2	4	1.08581	0.872679	0.920983	0.832112	0.898187	0.783855	1.19913	1.39885	1.11679	1.10796	0.891871	0.840331	0.863048	1.02442	1.19396	1.0301	0.82131	1	0.959824	0.838051	1.23826	0.94672	1.02715	0.95047	1.22564	0.134835	0.29353	0.870198
438	F1QEC8	prkar1ab	Protein kinase, cAMP-dependent, regulatory, type I, alpha (tissue-specific extinguisher 1) b	1	1.818	1.80784	1.66426	1.45381	1.43828	1.67766	1.53604	1.9384	1.64978	1.52918	1.50273	2.04324	1.0673	1.5088	1.66652	1.39272	0.795141	1	1.76337	1.52325	1.70807	1.69172	1.41421	1.06262	0.928413	0.606371	-0.107162	0.217261
439	Q5PR98	ndrg2	Protein NDRG2	14	0.961004	0.99765	0.961884	0.691625	0.948741	0.912724	1.43508	1.13701	1.19236	0.874389	0.919287	0.987495	0.564204	0.833736	0.959087	0.997844	1.00751	1	0.973513	0.85103	1.25482	0.927057	0.785676	1.00179	0.923205	0.668254	-0.115277	0.175058
440	A0A8M2BJY4	padi2	Protein-arginine deiminase	7	0.607388	0.795366	0.650188	0.668105	0.757476	0.747204	1.44506	1.29491	1.34082	0.700709	0.691393	0.663307	0.388413	0.633306	0.724208	1.04831	1.0518	1	0.684314	0.724262	1.36026	0.685136	0.581976	1.03337	0.803543	0.243747	-0.315552	0.613062
441	A8KC20	pklr	Pyruvate kinase	3	4.13939	0.765712	2.81372	0.86326	3.45625	0.897354	1.15628	1.44408	1.54144	3.78902	1.93367	1.11333	1.19454	2.3147	0.925533	1.13311	0.958195	1	2.57294	1.73895	1.3806	2.27867	1.47826	1.03044	0.850083	0.799051	-0.234324	0.0974256
442	A0A0F6N3X3	rac1b	Rac family small GTPase 1b	6	1.59335	1.35985	1.29756	1.48687	1.30262	1.37027	1.55893	1.66387	1.19771	1.3595	1.44533	1.22211	1.00787	1.45173	1.43164	1.17681	0.996443	1	1.41692	1.38659	1.4735	1.34231	1.29708	1.05775	0.935448	0.593199	-0.0962713	0.2268
443	A0A8M9QI35	si:dkey-85p17.3	ras association domain-containing protein 5 isoform X2	1	1.25638	2.30137	1.80671	0.914751	1.11557	1.3951	1.27954	1.50121	1.49597	1.34951	1.63981	1.97926	0.878953	1.46147	1.43863	1.11542	1.10816	1	1.78815	1.14181	1.42557	1.65619	1.25969	1.07453	1.10324	0.643621	0.141746	0.19137
444	Q6DHM9	rhoab	Rho-related GTP-binding protein RhoA-B	5	1.64744	1.75171	2.07045	1.55806	2.12329	1.71195	2.26268	1.96141	1.60899	1.41539	2.16756	1.27329	1.03047	1.79274	1.41906	1.18305	1.0206	1	1.8232	1.79777	1.94436	1.61875	1.41409	1.06788	0.78658	0.23867	-0.346335	0.622202
445	A0A8M1N9A7	rhoj	rho-related GTP-binding protein RhoJ	4	0.507543	0.513652	1.17203	0.488842	1.37509	0.520205	2.54382	2.46287	2.02695	1.11994	1.95338	0.462822	0.87979	1.46008	0.405445	1.21635	1.02362	1	0.731076	0.794711	2.34455	1.17871	0.915106	1.07999	1.1515	0.789126	0.203508	0.102854
446	F1QSB8	ddx42	RNA helicase	1	0.852839	0.693695	1.0042	1.04888	0.984972	0.768485	1.30126	1.25841	1.01582	1.07003	1.03837	1.09627	0.456218	0.967357	0.889182	0.826161	0.800174	1	0.850243	0.934113	1.19183	1.06822	0.770919	0.875445	0.825296	0.416319	-0.277017	0.380574
447	A0A8M1QLM0	LOC795897	saxitoxin and tetrodotoxin-binding protein 2-like	4	1.44359	0.762535	1.40333	0.943357	1.42985	0.921	1.35467	1.05926	1.23984	1.65495	1.21572	1.10693	1.38958	1.35708	0.901765	0.760609	0.966247	1	1.20315	1.09807	1.21792	1.32587	1.21614	0.908952	1.10753	0.633057	0.147344	0.198557
448	Q803L5	zgc:55572	Serine/threonine kinase 38a	1	0.582427	0.67675	0.754557	0.574024	0.992555	0.816959	1.69334	1.52501	1.3435	1.21576	0.870453	0.65051	0.529046	0.899155	0.680868	1.23664	1.02261	1	0.671244	0.794513	1.52062	0.912241	0.703023	1.08642	0.884848	0.602523	-0.176499	0.220026
449	Q7ZW92	zgc:56677	Serine/threonine kinase receptor associated protein	1	1.15237	1.42658	1.04651	1.23132	1.10883	1.2414	1.34528	1.36077	1.25522	0.974205	1.18745	1.26903	0.572575	1.15944	1.1688	1.06496	1.02764	1	1.20849	1.19385	1.32042	1.14356	0.966937	1.03087	0.809931	0.32363	-0.304129	0.489951
450	Q502P5	serpina1	Serpina1 protein (Fragment)	54	1.46023	0.723349	1.983	0.729131	1.87305	0.86425	1.41337	1.1751	1.40703	1.16785	1.22686	0.829667	0.74418	1.41554	0.757762	0.838647	0.849492	1	1.38886	1.15548	1.33183	1.07479	0.972495	0.896047	0.84164	0.68795	-0.248725	0.162443
451	E9QCE9	esd	S-formylglutathione hydrolase (Fragment)	2	1.46855	1.21582	1.629	1.36863	1.52085	1.33362	1.44037	1.66863	1.23516	1.75077	1.53529	1.47591	0.803614	1.43364	1.54488	1.10554	1.1605	1	1.43779	1.4077	1.44805	1.58732	1.26071	1.08868	0.895583	0.570022	-0.159101	0.244108
452	A3KNI1	sfrs7	Sfrs7 protein	3	3.5736	0.775244	3.84048	1.34829	6.04043	1.23903	1.55012	1.43932	1.6792	1.89451	1.42305	0.825401	1.13259	1.69809	0.608167	0.931772	0.912902	1	2.72978	2.87592	1.55622	1.38099	1.14628	0.948225	0.39858	0.344116	-1.32706	0.463295
453	F1R3U7	ifi44f1	Si:ch211-197g15.10 (Fragment)	5	0.624029	0.654509	0.617749	0.563217	0.540092	0.684543	1.63054	1.53612	1.19637	0.616864	0.516617	0.646244	0.345721	0.622171	0.640323	1.06808	0.976312	1	0.632096	0.595951	1.45434	0.593242	0.536072	1.0148	0.899524	0.600069	-0.152767	0.221799
454	A0A0R4IGS2	si:ch73-55i23.1	Si:ch73-55i23.1	95	0.728033	0.713817	0.679806	0.698618	0.633618	0.734199	1.52723	1.31395	1.25857	0.720672	0.548317	0.772081	0.512304	0.62913	0.813686	0.945819	0.974299	1	0.707219	0.688811	1.36659	0.680357	0.651706	0.973373	0.946132	0.708945	-0.0798869	0.149387
455	Q5TYP3	si:dkey-51e6.1	Si:dkey-51e6.1	2	1.31462	1.02624	1.87158	1.38134	2.72574	1.24258	2.06018	1.6353	1.43311	1.36548	2.24638	1.91527	0.538254	1.34873	1.28344	0.870383	1.02664	1	1.40415	1.78322	1.70953	1.84238	1.05681	0.965673	0.592641	0.249536	-0.75477	0.602867
456	A8E7M5	si:ch211-257f16.2	Si:dkey-72g22.1	3	1.25222	1.10144	0.959063	5.29144	1.10293	1.47786	1.87529	1.75908	1.89588	1.4094	1.24142	1.06641	0.87979	1.10515	1.00243	1.32144	1.6396	1	1.10424	2.62408	1.84342	1.23908	0.99579	1.32035	0.379482	0.291023	-1.3979	0.536073
457	Q7ZVC9	smap	Small acidic protein	1	1.20646	1.23065	1.58104	0.924286	2.47549	1.2615	1.29069	1.06878	1.38362	0.932282	1.37593	1.30315	0.670515	1.04252	1.39529	0.928131	0.807219	1	1.33938	1.55376	1.2477	1.20379	1.03611	0.911783	0.66684	0.372048	-0.584588	0.429401
458	B3DKJ3	snx1	Snx1 protein	1	1.11493	1.34714	1.28486	0.734216	1.24617	1.28751	1.71975	1.45677	1.67653	1.20977	1.22686	0.991761	0.707347	1.05922	0.872405	1.37035	1.15748	1	1.24898	1.0893	1.61769	1.1428	0.879658	1.17594	0.807545	0.364135	-0.308385	0.438737
459	Q6PBI0	SUCLA2	Succinate--CoA ligase [ADP-forming] subunit beta, mitochondrial	4	1.12325	1.12686	1.1128	0.794606	1.04564	1.26386	1.3805	1.12749	1.16494	0.938271	1.13433	1.02162	0.610244	0.991019	1.00802	0.960386	0.910889	1	1.12097	1.0347	1.22431	1.03141	0.869761	0.957092	0.840591	0.429217	-0.250525	0.367323
460	E7EYW7	smarcd2	SWI/SNF-related, matrix-associated, actin-dependent regulator of chromatin, subfamily d, member 2	1	0.728033	0.74559	1.04228	0.753922	1.13748	0.886714	1.27426	1.42504	1.13218	0.862411	0.963838	0.829667	0.451196	0.869925	0.768947	1.08317	0.855531	1	0.838633	0.926038	1.27716	0.885305	0.696689	0.979566	0.752333	0.24629	-0.410556	0.608553
461	A0A8M9P6A7	ttc21a	tetratricopeptide repeat protein 21B isoform X1	1	5.85339	0.875856	6.11121	1.54599	9.81939	0.715282	1.8841	1.62578	1.7006	3.05637	2.48542	0.946972	1.42641	3.74555	0.897571	1.02126	0.820304	1	4.28015	4.02689	1.73683	2.16292	2.02318	0.947186	0.502418	0.545195	-0.993041	0.263448
462	A0A8M1PSD4	si:dkeyp-82a1.6	torsin-1A-interacting protein 2	5	0.761315	0.780539	0.713656	0.861989	0.71619	1.00731	1.20383	1.98759	1.80961	0.706698	1.00582	0.774214	0.53658	0.965965	0.812288	1.08785	0.928	1	0.751837	0.861829	1.66701	0.82891	0.771611	1.00528	0.895318	0.582685	-0.159528	0.234566
463	Q05AK9	tma7	Translation machinery-associated protein 7	5	1.46439	1.32067	1.47526	1.28027	1.47198	1.44121	1.49671	1.57817	1.16695	1.97836	1.45561	1.51857	1.37033	1.24573	1.2387	1.0327	0.923974	1	1.42011	1.39782	1.41395	1.65084	1.28492	0.985558	0.919233	0.197958	-0.121497	0.703426
464	Q6NWH5	tmem11	Transmembrane protein 11, mitochondrial	1	0.936043	0.65345	0.87444	0.759644	1.16276	0.711736	1.29715	1.34093	1.06129	0.842448	0.744511	0.836065	0.483842	0.892195	0.718616	0.932813	1.01557	1	0.821311	0.878045	1.23312	0.807675	0.698218	0.982793	0.795196	0.387519	-0.330617	0.411707
465	A0A2R8PW20	tnpo2	Transportin 2 (importin 3, karyopherin beta 2b)	2	0.0416019	0.595201	0.826487	0.395396	1.35318	0.584049	1.51784	1.62816	1.29468	0.441187	1.16603	0.556666	0.406829	1.0453	0.448785	1.23924	0.719653	1	0.487763	0.777541	1.48023	0.721294	0.633639	0.986298	0.814927	0.708429	-0.295258	0.149703
466	F1Q8Q6	dak	Triokinase/FMN cyclase	4	0.690592	1.47953	1.09023	0.736759	0.947899	1.1811	1.44976	1.2362	1.41505	0.73265	1.29625	1.20504	0.73246	0.890804	1.19396	0.952582	0.88774	1	1.08678	0.955253	1.367	1.07798	0.939076	0.946774	0.983065	0.935061	-0.0246412	0.02916
467	F1QJZ6	tmod2	Tropomodulin 2	7	1.11493	2.53543	1.90684	1.68012	1.82334	2.27472	1.36054	1.10924	1.44849	1.27765	2.03391	2.17974	1.09409	1.54916	1.90559	0.916165	0.897805	1	1.8524	1.92606	1.30609	1.83043	1.51628	0.93799	0.787246	0.237645	-0.345113	0.624071
468	Q6TGS5	zgc:76934	Tubulin alpha chain	65	1.13573	1.79196	1.49924	1.7119	1.47619	1.72022	1.53076	1.24016	1.21309	1.33155	1.65951	1.73612	0.888161	1.30976	1.66093	0.924489	1.00751	1	1.47564	1.63611	1.328	1.57573	1.28628	0.977334	0.786185	0.214407	-0.34706	0.668761
469	E7F3D4	zgc:55501	Tyrosine-protein phosphatase non-receptor type	1	5.01303	2.29502	2.40471	1.56506	2.64653	2.6826	2.28733	2.06535	1.94603	2.12409	2.91036	2.29705	1.38456	2.32026	2.70669	1.48064	1.14843	1	3.23759	2.29806	2.09957	2.44383	2.13717	1.20969	0.929988	0.779438	-0.104716	0.108218
470	F1R4B7	usp14	Ubiquitin carboxyl-terminal hydrolase	3	0.985965	1.30266	1.33282	1.22115	1.14001	1.09125	1.7761	1.58849	1.38295	1.32157	1.30739	1.21144	0.818681	1.3028	1.13385	1.14456	1.03972	1	1.20715	1.1508	1.58251	1.28013	1.08511	1.06143	0.942916	0.677749	-0.0847989	0.168931
471	A0A8M1PFH3	ube2d3	ubiquitin-conjugating enzyme E2 D3	1	1.86377	1.42869	1.73478	1.85684	1.93287	1.67057	1.33941	1.47978	1.28197	2.1161	1.56013	1.76811	1.14934	1.76212	1.41486	1.09409	1.15849	1	1.67574	1.82009	1.36706	1.81478	1.44211	1.08419	0.792326	0.122867	-0.335834	0.910566
472	A0A8M1MZS9	ube2l3a	ubiquitin-conjugating enzyme E2 L3	3	1.70984	1.57802	1.51476	1.42012	1.51832	1.28869	1.29715	1.22905	1.46186	1.29761	1.57384	1.57829	0.870582	1.3195	1.36034	1.14456	0.999462	1	1.60087	1.40904	1.32936	1.48325	1.18347	1.04801	0.839912	0.256185	-0.25169	0.591446
473	A0A8M2BH25	alox5b.3	uncharacterized protein LOC553602 isoform X1	33	0.65315	0.679927	0.816614	0.667469	0.893131	0.783855	1.89994	1.66783	1.41372	0.742632	0.715382	0.641979	0.499747	0.811466	0.727004	1.24757	1.2058	1	0.716564	0.781485	1.6605	0.699997	0.679406	1.15112	0.869378	0.419739	-0.201944	0.37702
474	A0A8M1Q701	si:ch211-288g17.4	uncharacterized protein si:ch211-288g17.4	4	1.05669	0.87162	1.12126	0.767907	1.35571	0.921	1.42041	1.30761	1.12348	1.0301	0.969835	0.8318	0.592665	1.01051	0.743781	0.940096	0.88472	1	1.01652	1.01487	1.28383	0.943912	0.782317	0.941606	0.770854	0.338829	-0.375471	0.47002
475	A0A8M9NYM9	myo18ab	unconventional myosin-XVIIIa isoform X1	1	2.05929	1.56214	1.25383	1.01137	1.28493	1.39155	1.16215	1.03387	1.13151	1.38145	1.17717	0.981097	0.807799	1.13856	1.25688	0.78298	0.838421	1	1.62509	1.22928	1.10918	1.17991	1.06775	0.8738	0.868591	0.409964	-0.203251	0.387254
476	A4VCG0	si:dkey-222f8.3	Uridylate-specific endoribonuclease	8	0.549145	1.00295	1.14523	1.01265	0.99087	1.02031	1.38871	1.2965	1.05393	1.24371	1.16774	1.092	0.757573	1.14691	1.37152	0.856336	0.983358	1	0.899108	1.00794	1.24638	1.16782	1.092	0.946565	1.0834	0.66406	0.115561	0.177793
477	A0A8M3ARH7	ush2a	usherin	2	1.7972	0.898097	1.74465	0.824483	3.13776	0.963562	1.33061	1.28698	1.19771	1.3595	1.07693	0.874456	0.719904	1.3877	1.03319	0.916685	0.944104	1	1.47998	1.64193	1.27177	1.10363	1.04693	0.953596	0.637621	0.484623	-0.649229	0.314596
478	A0A8M2B2V2	nsfb	Vesicle-fusing ATPase	3	0.856999	0.753003	0.98445	0.695439	0.884706	0.747204	1.35408	1.40361	1.48861	0.790544	0.73423	0.663307	0.495562	0.707075	0.567623	1.25277	0.885727	1	0.864817	0.775783	1.41544	0.72936	0.590087	1.04616	0.760634	0.0913604	-0.394726	1.03924
479	A8E5A6	iba57	Zgc:153540 protein	10	1.33542	1.04425	1.19742	0.916658	1.46271	1.27687	2.22511	2.52	2.05437	1.09798	1.06322	0.729424	0.427757	1.29167	0.654304	0.955184	0.961215	1	1.19236	1.21875	2.26649	0.963541	0.791242	0.972133	0.649226	0.232706	-0.623207	0.633192
480	B0UYN4	zgc:162944	Zgc:162944	17	0.890281	1.47	1.25383	1.02027	1.30178	1.30642	1.58886	1.28063	1.4525	1.05206	1.38964	1.43752	0.806962	1.42529	1.55048	1.13571	0.976312	1	1.2047	1.20949	1.44066	1.29307	1.26091	1.03734	1.04251	0.846222	0.0600603	0.0725158
481	Q7T2D5	zgc:64003	Zgc:64003	2	0.985965	1.71359	1.1678	1.11054	1.12821	1.76042	1.1645	1.38219	1.6899	0.772577	0.769357	0.66544	0.715718	0.778061	0.78153	0.864139	0.881701	1	1.28912	1.33306	1.4122	0.735791	0.758436	0.91528	0.568945	0.055515	-0.813639	1.25559
482	F1QX33	apom	Apolipoprotein M (Fragment)	8	0.636509	0.765712	1.2087	0.710696	1.37087	0.866615	1.14572	0.883904	1.37359	0.80851	0.867882	0.688901	1.51933	1.39049	1.81332	0.555109	0.836408	1	0.870308	0.982728	1.1344	0.788431	1.57438	0.797172	1.60205	0.0657123	0.679919	1.18235
483	A0A8M6Z2B4	ckba	Creatine kinase	4	0.0416019	1.00612	0.916751	13.254	1.03637	1.69067	1.39693	1.18224	1.03655	1.3575	1.00239	0.917112	2.67871	1.50323	2.6284	1.43069	1.77145	1	0.654825	5.32702	1.20524	1.09233	2.27011	1.40072	0.426151	0.485947	-1.23056	0.313411
484	Q71G59	mmp13	Matrix metalloproteinase 13	1	1.01093	0.651332	0.971757	1.48623	0.854373	1.53342	1.15804	0.975944	0.930885	1.28164	0.758219	0.778479	4.97152	2.37872	2.72067	0.970271	0.836408	1	0.878005	1.29134	1.02162	0.939446	3.35697	0.93556	2.5996	0.0702512	1.37829	1.15335
485	A0A8M1PSQ6	fam135b	protein FAM135B	1	1.53095	1.23594	1.44847	2.01576	1.38014	1.00021	2.12357	1.93681	1.19838	1.26367	1.04094	0.964034	1.35777	2.00988	1.91957	1.22624	1.07696	1	1.40512	1.46537	1.75292	1.08955	1.76241	1.10107	1.2027	0.45531	0.266281	0.341693
486	A0A8M3ATQ2	fam65c	protein FAM65C isoform X2	13	0.723873	0.637564	0.83777	0.636321	1.03216	0.613606	2.80149	1.18859	0.831243	0.806514	0.818191	0.765682	0.912436	1.11768	0.98565	1.4052	0.99141	1	0.733069	0.760694	1.60711	0.796796	1.00526	1.1322	1.3215	0.175084	0.402174	0.756755
487	A0A8M2BLK4	aff4	AF4/FMR2 family member 4 isoform X2	1	0.486742	0.870561	0.502098	0.562581	0.74231	0.673902	1.32943	0.958488	1.03922	0.738639	0.938135	0.90005	0.472123	0.652792	0.652906	1.19086	0.958195	1	0.6198	0.659598	1.10905	0.858942	0.592607	1.04968	0.898437	0.448575	-0.154511	0.348165
488	A0A8M6YUD7	mthfd1a	C-1-tetrahydrofolate synthase, cytoplasmic	1	0.87364	0.692636	0.94637	0.637592	0.907455	0.850063	0.865159	0.901359	0.890092	0.94426	0.80791	0.876589	0.570063	0.665319	0.767549	0.708064	0.835401	1	0.837548	0.79837	0.885537	0.876253	0.667644	0.847822	0.836259	0.260968	-0.257979	0.583413
489	Q52PJ5	dpysl3	Dihydropyrimidinase-related protein 3	17	1.15653	1.79619	1.77286	0.949713	1.11641	0.909177	1.11461	1.06481	1.26592	1.57111	2.77328	2.54445	0.775989	1.14413	1.03039	1.06704	0.930013	1	1.57519	0.991768	1.14845	2.29628	0.983501	0.999017	0.991665	0.950819	-0.0120759	0.0219022
490	Q7ZW41	polr2g	DNA-directed RNA polymerase II subunit RPB7	1	1.01925	0.834552	1.03804	1.07367	1.08861	0.970656	1.11578	1.2235	0.955629	1.43136	1.07521	1.29675	0.750039	0.978492	0.989844	1.09461	1.19171	1	0.963948	1.04431	1.0983	1.26778	0.906125	1.09544	0.867677	0.185248	-0.204771	0.732246
491	E9QB54	dctn3	Dynactin 3 (p22)	1	1.21478	0.969055	0.878671	0.631235	0.854373	1.03332	0.876311	0.806145	0.936904	1.03409	1.11291	1.13893	0.561693	0.914466	0.866813	0.981196	0.752868	1	1.02083	0.839642	0.87312	1.09531	0.78099	0.911355	0.930147	0.73319	-0.104469	0.134783
492	A0A8M1NCD6	isy1	pre-mRNA-splicing factor ISY1 homolog	2	0.8778	0.94046	0.942138	0.725317	0.855215	1.08297	0.901549	0.875969	0.998428	0.954242	0.831899	0.923511	0.656285	0.729345	0.678071	0.974953	0.972286	1	0.920133	0.887835	0.925315	0.903217	0.6879	0.982413	0.774807	0.134367	-0.368092	0.871708
493	A0A8M2B6W0	pkn1a	Protein kinase C	2	0.736354	1.27301	1.28063	0.795878	1.28577	1.13736	2.00383	1.77019	1.27529	1.32157	1.15661	1.18158	0.723252	1.01468	0.857026	1.39116	1.13031	1	1.09666	1.073	1.6831	1.21992	0.864987	1.17382	0.806136	0.28265	-0.310904	0.548751
494	A0A2R8PZG5	lin54	Protein lin-54 homolog	1	0.678111	0.673572	0.399139	1.15377	0.462575	0.68809	1.00192	1.11718	0.839268	0.814499	0.749652	1.04295	0.436965	0.552577	0.608167	0.84541	0.902837	1	0.583608	0.768144	0.986121	0.869033	0.53257	0.916083	0.69332	0.324053	-0.528407	0.489384
495	O43865	AHCYL1	S-adenosylhomocysteine hydrolase-like protein 1	1	1.15653	0.909746	1.20306	1.34765	1.25881	0.924547	0.970222	0.871208	0.898117	1.36948	1.29026	1.27543	0.688094	1.07314	1.06674	1.156	1.05985	1	1.08978	1.177	0.913182	1.31172	0.942658	1.07195	0.800897	0.265308	-0.320312	0.57625
496	A4IFY6	si:dkey-172m14.1	Si:dkey-172m14.1 protein	1	0.940203	1.29843	0.894185	3.62277	1.02373	1.2083	1.02246	1.00689	1.07868	1.41739	1.06836	1.5143	0.693117	1.01746	0.932523	0.894834	1.07193	1	1.04427	1.9516	1.03601	1.33335	0.881035	0.988922	0.451443	0.272902	-1.14739	0.563993
497	Q1L8D8	si:rp71-15k1.1	Si:rp71-15k1.1	1	1.57255	0.899156	0.771482	1.07176	1.02879	1.19647	1.15687	0.918022	1.04992	1.3575	1.11548	1.16665	0.895694	0.906114	0.861221	0.735117	0.930013	1	1.08106	1.09901	1.0416	1.21321	0.887676	0.888377	0.807707	0.0153807	-0.308096	1.81302
498	Q8AW55	strn3	Striatin, calmodulin binding protein 3	3	0.673951	1.37362	1.08459	0.813041	0.889761	1.18465	1.0119	1.0291	1.15424	1.06404	1.11891	1.45245	0.803614	0.860182	0.820676	1.00773	0.875662	1	1.04405	0.962484	1.06508	1.2118	0.828157	0.96113	0.860438	0.305829	-0.216858	0.514522
499	A0A8M1N7Z8	tubb2b	Tubulin beta chain	89	2.1217	1.78031	1.77286	1.39024	1.68263	1.72968	1.1692	1.15844	1.27395	1.76275	1.7152	1.82143	1.17696	1.47818	1.48337	1.00097	0.964234	1	1.89162	1.60085	1.20053	1.76646	1.3795	0.9884	0.86173	0.205926	-0.214691	0.686289
500	A0A8M2B5L0	si:ch211-216l23.2	uncharacterized protein LOC565061 isoform X2	1	0.848679	0.800662	0.806741	0.648399	0.68333	0.756662	0.807051	0.807732	0.990403	0.970213	0.849891	0.799807	0.529046	0.687589	0.707431	1.05767	0.734751	1	0.818694	0.69613	0.868395	0.873304	0.641355	0.930808	0.921315	0.445788	-0.118233	0.350872
501	A0A8M2BDR1	zgc:172143	uncharacterized protein LOC568775 isoform X1	2	1.09413	1.23382	1.73478	0.690354	1.5891	1.21539	1.53545	1.5147	1.57956	1.81466	1.62439	1.73185	1.27574	1.38075	1.15342	1.59353	1.22492	1	1.35424	1.16495	1.54324	1.72363	1.26997	1.27282	1.09015	0.715952	0.124527	0.145116
502	A8KBW0	zgc:174260	Zgc:174260	12	0.840358	0.489293	0.741863	0.566395	0.583063	0.539122	0.700227	0.79107	0.615909	1.00215	0.724806	0.8318	0.596851	0.659751	0.633333	0.540542	0.747835	1	0.690505	0.56286	0.702402	0.85292	0.629978	0.762793	1.11924	0.0394715	0.162526	1.40372
503	A3KPR3	histh1l	Histone H1 like	233	0.162247	0.347377	0.156553	0.27843	0.185367	0.347592	0.299343	0.388791	0.417293	0.227581	0.203905	0.268735	0.164071	0.256106	0.373289	0.765812	1.1444	1	0.222059	0.270463	0.368476	0.233407	0.264489	0.97007	0.977911	0.941612	-0.0322249	0.0261279
504	A0A8M6YYI1	si:dkey-261m9.12	histone H1-like	304	0.332815	0.449048	0.359649	0.417009	0.400224	0.449268	0.456644	0.550654	0.518942	0.433202	0.357263	0.388173	0.37502	0.464888	0.506107	0.922928	1.21787	1	0.380504	0.422167	0.508747	0.392879	0.448672	1.04693	1.06278	0.555867	0.0878453	0.255029
505	A0A8M2BG38	si:ch73-368j24.11	histone H1-like	464	0.178888	0.33255	0.169246	0.258724	0.195478	0.353503	0.341603	0.416561	0.411944	0.257526	0.213329	0.290063	0.191695	0.307606	0.419426	0.896395	1.25914	1	0.226895	0.269235	0.390036	0.253639	0.306242	1.05185	1.13745	0.668434	0.185807	0.174942
506	A0A8M6Z7Z5	LOC569982	histone H1-like	311	0.274573	0.44693	0.25669	0.368697	0.281421	0.464638	0.440797	0.531612	0.530979	0.375309	0.310998	0.375376	0.224342	0.388335	0.521486	1.0379	1.30443	1	0.326064	0.371585	0.501129	0.353894	0.378054	1.11411	1.01741	0.951964	0.0248997	0.0213795
507	Q7ZUY3	h2ax	Histone H2AX	426	0.274573	0.431044	0.330031	0.329285	0.343771	0.416164	0.710205	0.752191	0.744976	0.315419	0.372684	0.411634	0.200066	0.391118	0.415231	1.0249	0.807219	1	0.345216	0.363073	0.73579	0.366579	0.335472	0.944039	0.923978	0.725178	-0.114069	0.139555
508	A7MCA7	zgc:114046	Histone H2B	1138	0.270412	0.441635	0.296181	0.338184	0.347984	0.432716	0.702575	0.759332	0.720901	0.325401	0.358976	0.4159	0.208437	0.389727	0.425018	1.07276	0.84446	1	0.336076	0.372962	0.727603	0.366759	0.341061	0.972407	0.914466	0.686638	-0.128999	0.163272
509	A0A8M1QVF6	si:dkey-261m9.19	Histone H2B	971	0.253772	0.374913	0.29195	0.301315	0.315124	0.411435	0.598685	0.614924	0.61524	0.355345	0.349552	0.627049	0.226853	0.393902	0.596982	1.13103	1.12024	1	0.306878	0.342625	0.609616	0.443982	0.405913	1.08376	1.18472	0.603708	0.244541	0.219173
510	F1R4A4	zgc:171759	Histone H2B	1136	0.336975	0.482939	0.177709	0.247917	0.240134	0.450451	0.565229	0.487972	0.476143	0.247544	0.251026	0.324189	0.164071	0.331268	0.370493	0.900557	0.798161	1	0.332541	0.312834	0.509781	0.274253	0.28861	0.899573	0.922567	0.808396	-0.116274	0.0923757
511	F1QAU0	zgc:171759	Histone H2B	1126	0.0748834	0.371736	0.122704	0.297501	0.136497	0.451633	0.464274	0.532405	0.446718	0.169687	0.166208	0.275134	0.107986	0.240795	0.29919	0.914084	0.732738	1	0.189774	0.29521	0.481132	0.203677	0.21599	0.882274	0.731649	0.500679	-0.450776	0.300441
512	A8KBJ5	zgc:173552	Histone H3	625	0.170568	0.541188	0.424526	0.447522	0.540934	0.508383	0.801768	0.918022	0.717557	0.471132	0.459215	0.411634	0.288799	0.552577	0.546651	1.24236	1.03872	1	0.378761	0.498946	0.812449	0.447327	0.462676	1.09369	0.927305	0.711047	-0.108884	0.148102
513	B2GSF5	h3f3c	Histone H3	545	0.341136	0.368559	0.241176	0.242832	0.234236	0.370055	0.530012	0.529231	0.57846	0.365327	0.265591	0.398837	0.264523	0.34797	0.391464	0.931772	0.845466	1	0.316957	0.282374	0.545901	0.343252	0.334652	0.925746	1.18514	0.415265	0.245054	0.381674
514	A0A8M6Z1M4	LOC570405	histone H3-like	1633	0.324495	0.460698	0.320158	0.33882	0.337873	0.432716	0.67851	0.779962	0.718226	0.351353	0.364973	0.409501	0.210949	0.402253	0.432008	1.05819	0.886733	1	0.36845	0.369803	0.725566	0.375276	0.348403	0.981642	0.942132	0.792424	-0.0859987	0.101042
515	Q0D272	zgc:154164	Histone H4	805	0.341136	0.437398	0.345545	0.326742	0.351354	0.444539	0.605141	0.695062	0.698833	0.361334	0.376968	0.394572	0.2076	0.395294	0.401251	0.953623	0.878681	1	0.374693	0.374212	0.666346	0.377625	0.334715	0.944101	0.894453	0.617208	-0.160923	0.209568
516	A0A8N7TF89	si:ch1073-159d7.7	histone H1-like	456	0.532504	0.324077	0.430168	0.238382	0.296587	0.387789	0.488339	0.624445	0.610559	0.592908	0.679399	0.149297	12.1881	0.597117	0.602575	0.908361	2.475	1	0.428917	0.307586	0.574448	0.473868	4.46261	1.46112	14.5085	0.342661	3.85883	0.465136
517	Q4FZZ7	hist1h2a2	Histone H2A	383	0.112325	0.44693	0.358238	0.247281	0.422131	0.355868	0.683205	0.849785	0.999766	0.225584	0.437797	0.364712	0.189184	0.361889	0.355114	1.12635	0.890759	1	0.305831	0.34176	0.844252	0.342698	0.302062	1.0057	0.883843	0.629333	-0.178138	0.20112
518	Q71PD7	h2az2a	Histone H2A.V	120	0.403538	0.587787	0.485173	0.856268	0.524083	0.645528	0.820551	0.868035	0.876049	0.44518	0.544033	0.556666	0.362463	0.542833	0.529874	1.01449	0.973293	1	0.492166	0.675293	0.854878	0.515293	0.47839	0.995928	0.708419	0.156653	-0.497325	0.805062
519	A0A8M1RLA9	si:dkey-108k21.11	Histone H2B	1112	0.524184	0.459639	0.387856	0.466593	0.394326	0.532028	0.863985	1.00213	0.943591	0.58093	0.430943	0.588658	0.295495	0.592941	0.504709	1.31156	1.02966	1	0.457226	0.464316	0.936568	0.53351	0.464382	1.11374	1.00014	0.999487	0.000205549	0.000222785
520	Q6PC60	hist2h2l	Histone H2B 3	1114	5.22104	0.976468	0.966115	0.703068	0.882178	0.916271	0.851072	0.833916	0.864011	0.782558	0.818191	0.808339	0.533231	0.90333	1.0206	1.04311	0.890759	1	2.38787	0.833839	0.849667	0.803029	0.819055	0.977955	0.98227	0.931278	-0.0258087	0.0309205
521	B0JZI8	rps11	40S ribosomal protein S11	9	0.852839	0.983882	0.808152	0.856903	0.840049	0.916271	1.1915	1.29729	1.02919	0.85243	0.864455	0.919245	0.552484	0.808683	0.871007	1.24965	0.987384	1	0.881624	0.871074	1.17266	0.87871	0.744058	1.07901	0.854184	0.273559	-0.227381	0.562948
522	Q6Q420	rps15a	40S ribosomal protein S15a	3	0.811237	0.784775	0.726349	0.729766	0.971491	0.807501	0.821138	0.942619	0.851305	0.676753	0.687966	0.599322	0.461241	0.665319	0.815084	1.05247	0.868616	1	0.774121	0.836253	0.871687	0.654681	0.647215	0.973696	0.773946	0.204606	-0.369695	0.689081
523	Q1LWH1	im:6906552	40S ribosomal protein S16	10	1.16485	1.20841	1.28204	1.29298	1.3397	1.06642	1.30243	1.52184	1.08269	1.13191	1.13005	1.01096	0.797754	1.10655	1.00103	1.37763	1.14138	1	1.21843	1.23303	1.30232	1.09097	0.968443	1.173	0.785415	0.099448	-0.348474	1.0024
524	A3KQW5	rps18	40S ribosomal protein S18	17	1.02757	0.947873	0.892775	0.959884	0.851002	0.903266	1.00192	1.10528	1.02852	0.888363	0.833613	1.03015	0.671352	0.833736	0.871007	1.14768	1.05381	1	0.956072	0.904718	1.04524	0.917376	0.792032	1.06716	0.875447	0.177211	-0.191909	0.75151
525	A0A8M2BB52	rps2	40S ribosomal protein S2	13	1.11493	1.21688	1.46962	1.13215	1.8107	1.09834	1.13105	1.1997	1.34484	1.06404	1.0855	1.08987	0.756736	1.13438	1.10169	1.28658	1.14339	1	1.26714	1.34707	1.22519	1.0798	0.997603	1.14333	0.740576	0.252512	-0.433281	0.597718
526	Q6P6E7	zgc:77758	40S ribosomal protein S20	1	1.41862	1.47318	1.27781	1.40741	1.51074	1.21775	1.19737	1.32824	1.21711	1.05805	1.12576	1.35647	0.765107	1.01468	1.37432	1.34849	1.30947	1	1.38987	1.37863	1.24757	1.1801	1.05137	1.21932	0.762617	0.171205	-0.39097	0.766484
527	Q7ZUG5	rps21	40S ribosomal protein S21	3	1.22726	0.87162	1.32999	0.824483	1.54444	0.978932	1.17448	1.18065	1.00311	1.10397	1.14718	1.21357	0.851328	1.24434	0.961883	1.23456	1.03469	1	1.14296	1.11595	1.11941	1.15491	1.01918	1.08975	0.913286	0.716446	-0.130861	0.144816
528	B2GTI3	rps24	40S ribosomal protein S24	5	0.65315	0.803839	0.487994	0.542239	0.82741	0.588778	0.796486	0.887871	0.649346	0.489099	0.485774	0.63558	0.425246	0.547009	0.727004	1.00617	0.92498	1	0.648328	0.652809	0.777901	0.536818	0.56642	0.97705	0.867665	0.525738	-0.20479	0.279231
529	Q6P6E2	rps26	40S ribosomal protein S26	8	1.00261	0.780539	0.779944	0.748837	0.838364	0.848881	0.957896	1.07751	0.928879	1.0301	0.798486	0.878722	0.788546	0.964573	0.799705	1.13519	0.976312	1	0.854363	0.812027	0.988094	0.902437	0.850941	1.03717	1.04792	0.582532	0.0675318	0.23468
530	Q4VBV2	wu:fa18f12	40S ribosomal protein S27	4	1.23974	0.959523	0.957653	0.867074	0.947056	0.929276	1.20852	1.3322	1.18835	1.15587	1.01696	1.03015	0.747528	1.13717	0.91295	1.1612	0.886733	1	1.0523	0.914469	1.24303	1.06766	0.932548	1.01598	1.01977	0.883177	0.0282441	0.0539524
531	Q6PBY1	rps3a	40S ribosomal protein S3a	28	0.998446	0.975409	0.894185	0.891866	0.872067	0.97775	1.06824	1.14177	1.01582	0.948253	0.906436	0.970433	0.734972	0.947871	0.98565	1.1456	0.967254	1	0.956013	0.913894	1.07528	0.941707	0.889498	1.03762	0.973305	0.787146	-0.0390366	0.103945
532	Q642H9	rps4x	40S ribosomal protein S4, X isoform	14	0.848679	1.17134	1.03522	1.18047	1.1914	1.0546	1.29774	1.51073	1.292	0.848437	1.05037	0.98323	0.724927	1.05783	1.21913	1.4052	1.12729	1	1.01841	1.14216	1.36682	0.960679	1.00063	1.1775	0.876087	0.40445	-0.190853	0.393135
533	A0A8M9QPQ6	rps5	40S ribosomal protein S5 isoform X1	5	0.923562	0.773126	0.786996	0.838469	0.799605	0.829964	0.865159	0.855339	0.865349	0.954242	0.69996	0.804073	0.621126	0.947871	0.866813	1.14716	1.02865	1	0.827895	0.822679	0.861949	0.819425	0.811937	1.0586	0.986942	0.918765	-0.0189629	0.0367954
534	P62084	rps7	40S ribosomal protein S7	3	0.470102	1.1957	0.853284	1.10037	0.754949	0.909177	1.10346	1.34807	1.15224	0.604886	0.91072	1.01735	0.699814	0.812858	0.957689	1.44266	1.28229	1	0.839694	0.921499	1.20126	0.84432	0.823453	1.24165	0.893602	0.475693	-0.162295	0.322674
535	P62247	rps8	40S ribosomal protein S8	8	0.736354	0.604733	0.808152	0.668105	0.856058	0.591143	1.12576	1.06164	0.864011	0.862411	0.644272	0.720893	0.485517	0.775277	0.728403	1.08265	0.76092	1	0.716413	0.705102	1.01714	0.742525	0.663066	0.947855	0.940383	0.742541	-0.0886801	0.129279
536	B2GNT1	RPSA	40S ribosomal protein SA	10	0.985965	1.22429	1.06907	1.38134	1.30431	1.19293	1.25078	1.40044	1.28331	0.840452	1.08293	1.16879	0.745017	1.08845	1.22332	1.36358	1.31752	1	1.09311	1.29286	1.31151	1.03072	1.01893	1.22703	0.788122	0.146931	-0.343509	0.832887
537	A6H8S9	rplp0	60S acidic ribosomal protein P0	11	0.940203	1.004	0.98304	1.01392	1.23353	0.976567	1.23787	1.33776	1.10208	0.914316	1.01696	0.853128	0.612755	0.91029	0.873803	1.26213	1.07092	1	0.975749	1.07467	1.2259	0.928133	0.79895	1.11102	0.743435	0.0890003	-0.427721	1.05061
538	A0A8M9PZH4	rplp2	60S acidic ribosomal protein P2	7	1.08581	1.22323	0.994323	0.937	1.16444	1.05342	0.941462	0.892631	0.975022	1.20977	1.10863	1.5015	0.767619	1.12046	1.0919	0.891193	1.01456	1	1.10112	1.05162	0.936372	1.2733	0.993329	0.968584	0.944571	0.678976	-0.0822684	0.168146
539	E9QIR9	rpl10	60S ribosomal protein L10 (Fragment)	2	1.19397	0.936223	0.98586	0.921743	1.01446	0.912724	0.905658	0.983878	0.86468	0.910323	0.899582	0.961902	0.632009	0.949263	1.48616	0.992642	0.906863	1	1.03869	0.949643	0.918072	0.923936	1.02248	0.966502	1.0767	0.786418	0.106613	0.104346
540	Q6PC69	rpl10a	60S ribosomal protein L10a	2	0.798757	1.10991	0.834949	1.3057	0.893974	0.964745	0.885115	0.932304	0.979703	0.820488	0.959554	1.01096	0.633683	1.01607	1.18278	1.08473	1.19674	1	0.914539	1.05481	0.932374	0.930333	0.944179	1.09382	0.895121	0.620273	-0.159845	0.207417
541	Q6DRB8	rpl11	60S ribosomal protein L11	6	1.03173	1.00824	0.954832	0.765365	1.15096	0.945828	1.09583	1.06084	0.894105	0.940268	0.923571	1.17732	0.781849	1.01329	1.01641	1.22207	1.06388	1	0.998267	0.954051	1.01693	1.01372	0.937182	1.09532	0.982319	0.907131	-0.0257367	0.0423298
542	Q7ZUG1	wu:fa27c04	60S ribosomal protein L12	7	1.14821	0.993414	1.05497	1.17856	1.16276	0.937552	1.05239	1.2362	1.10543	1.05805	0.957841	0.927777	0.724089	0.98406	0.915746	1.1638	0.996443	1	1.06553	1.09296	1.13134	0.981223	0.874632	1.05342	0.800244	0.1183	-0.321488	0.927015
543	Q90Z10	rpl13	60S ribosomal protein L13	5	1.07749	0.760417	0.796869	0.698618	0.909983	0.769668	1.02422	1.10924	0.882736	0.85243	0.749652	0.799807	0.579272	0.783629	0.696247	1.08785	1.03167	1	0.878258	0.792756	1.0054	0.80063	0.686382	1.03984	0.865818	0.282791	-0.207865	0.548535
544	Q1LYB7	rpl13a	60S ribosomal protein L13a	10	0.915242	1.04637	0.69391	1.0101	0.765902	1.00849	1.01835	1.15923	0.975691	0.778566	0.826759	0.964034	0.591828	0.771102	0.914348	1.26629	1.00651	1	0.885173	0.928165	1.05109	0.856453	0.759093	1.09093	0.817842	0.243281	-0.290105	0.613892
545	A8E526	rpl14	60S ribosomal protein L14	2	0.894441	1.40222	1.00279	1.39406	1.12315	1.13026	1.49319	1.59404	1.2472	0.954242	1.12062	1.07921	0.845469	0.945087	1.25268	1.48376	1.25713	1	1.09981	1.21583	1.44481	1.05136	1.01441	1.24696	0.834341	0.254572	-0.261291	0.594189
546	Q7T1K0	zgc:65996	60S ribosomal protein L17	7	1.05253	1.27089	0.880081	0.893137	0.942843	1.11844	1.12341	1.23778	1.12348	0.970213	0.88159	1.13679	0.768456	0.922817	1.29323	1.36774	1.11622	1	1.06783	0.984807	1.16156	0.996199	0.994834	1.16132	1.01018	0.95581	0.0146139	0.0196283
547	Q7ZWJ4	rpl18a	60S ribosomal protein L18a	4	0.370257	0.921396	0.531716	0.832747	0.565369	0.931641	0.85342	0.937858	0.90213	0.544996	0.557741	0.740088	0.684746	0.705683	0.995437	1.25537	1.02865	1	0.60779	0.776586	0.897802	0.614275	0.795289	1.09467	1.02408	0.905781	0.0343337	0.0429767
548	Q6IQQ0	rpl21	60S ribosomal protein L21	1	1.80968	1.22535	0.971757	1.29998	0.917566	1.14682	0.965526	1.27349	1.00913	1.03609	0.884161	0.98323	0.688094	0.82121	0.952096	1.21791	1.08099	1	1.3356	1.12145	1.08271	0.967827	0.820467	1.09963	0.731611	0.0892346	-0.450852	1.04947
549	Q32Q51	zgc:123327	60S ribosomal protein L22	16	1.01093	0.965878	0.884313	0.896316	0.881335	0.885531	1.12576	1.14574	0.930885	0.898345	0.871309	0.991761	0.837935	0.974316	0.9493	1.13363	0.981345	1	0.953705	0.887728	1.06746	0.920472	0.920517	1.03833	1.03694	0.480106	0.0523275	0.318663
550	Q6PC14	rpl23	60S ribosomal protein L23	10	1.16901	1.03684	0.922393	0.848639	0.942001	0.960015	0.917984	1.09734	1.00712	0.836459	0.866169	0.964034	0.591828	0.811466	0.98565	1.17629	1.12125	1	1.04275	0.916885	1.00748	0.888887	0.796315	1.09918	0.8685	0.368462	-0.203402	0.433608
551	Q8JGR4	rpl24	60S ribosomal protein L24	6	0.257932	0.731822	0.2172	0.40811	0.302485	0.702277	0.908006	0.974357	0.656702	0.30943	0.311855	0.897917	0.377531	0.352146	1.01082	1.24809	0.996443	1	0.402318	0.470957	0.846355	0.506401	0.580164	1.08151	1.23188	0.680561	0.300865	0.167133
552	Q7ZV82	rpl27	60S ribosomal protein L27	4	0.931883	1.03154	0.644547	1.13851	0.721246	0.956469	1.12283	1.21398	0.995084	0.798529	0.683682	0.889386	0.569226	0.7029	0.718616	1.14247	1.11118	1	0.869323	0.938742	1.11063	0.790532	0.663581	1.08455	0.706883	0.101255	-0.500457	0.994585
553	Q6P2M0	fa93g12	60S ribosomal protein L27a	3	0.582427	0.816548	0.613518	0.717053	0.649627	0.78622	0.926788	0.944999	0.763032	0.848437	0.62371	0.686768	1.50929	0.757183	0.774539	1.24861	1.09407	1	0.670831	0.717633	0.878273	0.719638	1.01367	1.11423	1.41252	0.303546	0.49827	0.517776
554	Q7ZUG6	fa93d05	60S ribosomal protein L30	6	0.678111	0.690518	0.94919	0.83974	0.952954	0.787402	1.32356	1.57579	1.16628	0.904334	1.23457	0.744354	0.949269	1.02303	0.643119	1.39688	1.03066	1	0.772606	0.860032	1.35521	0.961086	0.871807	1.14251	1.01369	0.930124	0.019618	0.0314589
555	Q24JV3	zgc:136896	60S ribosomal protein L31	8	0.969324	1.13109	0.733401	0.801599	0.735569	0.990755	0.866333	0.980704	1.06998	0.576937	0.675115	1.07068	0.727438	0.645833	1.18558	1.1945	1.23197	1	0.944606	0.842641	0.97234	0.774242	0.852949	1.14216	1.01223	0.958139	0.0175412	0.0185715
556	Q7ZWJ7	rpl34	60S ribosomal protein L34	5	0.678111	1.1957	0.609287	0.924286	0.588119	1.05578	1.02716	1.18541	0.999766	0.686735	0.690536	1.13679	0.540765	0.616603	0.89058	1.29595	1.237	1	0.827698	0.856062	1.07078	0.838021	0.68265	1.17765	0.79743	0.378181	-0.32657	0.4223
557	A0A2R8RS24	rpl35	60S ribosomal protein L35	7	0.798757	0.725467	0.542999	0.818127	0.636988	0.776761	0.879832	1.00213	0.805162	0.650801	0.622853	0.74862	0.441988	0.652792	0.706033	1.11854	1.05079	1	0.689074	0.743959	0.895707	0.674091	0.600271	1.05645	0.806861	0.214495	-0.309609	0.668582
558	Q6DGM0	rpl35a	60S ribosomal protein L35a	6	0.923562	0.943637	0.973167	0.916022	0.924307	0.918635	0.990178	1.17669	0.97636	1.09798	0.840467	0.825401	0.717393	0.945087	0.900367	1.24444	1.06891	1	0.946789	0.919655	1.04774	0.921282	0.854282	1.10445	0.928916	0.401356	-0.10638	0.39647
559	Q6Q415	rpl36	60S ribosomal protein L36	3	2.24234	1.24124	1.16498	0.860717	0.867011	1.35372	1.25548	1.33379	1.44314	1.31158	0.930425	1.25197	0.77013	1.01886	1.0192	1.43121	1.41414	1	1.54952	1.02715	1.34414	1.16466	0.936064	1.28179	0.911323	0.645078	-0.133966	0.190388
560	A0A2R8Q736	rpl36a	60S ribosomal protein L36a	4	0.861159	1.15016	0.87585	0.901401	0.848475	0.971838	1.01776	1.16478	0.915504	0.912319	0.780494	1.01522	0.857188	0.722386	1.07792	1.31416	1.13534	1	0.962389	0.907238	1.03268	0.902679	0.885833	1.14983	0.976406	0.854695	-0.0344471	0.0681889
561	Q7ZW95	fa97a02	60S ribosomal protein L4	6	0.719713	0.889624	0.561334	0.741844	0.649627	0.90563	0.95144	1.09734	0.912829	0.654794	0.610002	0.806206	0.542439	0.72517	0.891979	1.22311	1.05482	1	0.723557	0.7657	0.987204	0.690334	0.719863	1.09264	0.940136	0.73376	-0.0890587	0.134446
562	A0A2R8Q9K6	rpl7a	60S ribosomal protein L7a	19	0.574106	0.82502	0.565565	0.745659	0.640358	0.788584	0.89568	0.930717	0.713545	0.608878	0.586013	0.712362	0.585968	0.57763	0.829065	1.13883	0.911896	1	0.654897	0.724867	0.846647	0.635751	0.664221	1.01691	0.916335	0.551852	-0.126053	0.258177
563	Q6P0V6	rpl8	60S ribosomal protein L8	19	0.856999	0.967996	0.72917	0.861989	0.849317	0.85361	0.981374	1.10845	0.997091	0.758602	0.743654	0.833932	0.694791	0.72517	0.996835	1.29387	1.1132	1	0.851388	0.854972	1.02897	0.77873	0.805599	1.13569	0.942251	0.634461	-0.085816	0.197595
564	F8W3L1	acta2	Actin alpha 2, smooth muscle (Fragment)	238	0.956844	0.887506	0.829307	2.39081	0.829095	1.31352	0.70727	0.744256	0.803825	1.04607	0.933852	1.00669	1.62815	1.37935	4.07961	0.855295	0.877675	1	0.891219	1.51114	0.751784	0.995538	2.36237	0.91099	1.5633	0.432969	0.644598	0.363543
565	Q4V943	zgc:56317	Actin related protein 1, centractin	4	1.04005	2.45282	1.41321	1.35655	1.54866	2.2227	0.994874	0.974357	1.22914	1.4114	1.7469	2.0667	1.27239	1.44477	2.14047	1.77926	0.93102	1	1.63536	1.7093	1.06612	1.74167	1.61921	1.23676	0.947293	0.821172	-0.0781168	0.0855657
566	B2GPS5	arpc1b	Actin-related protein 2/3 complex subunit	9	1.7764	2.44647	2.44984	2.12637	2.20587	2.09264	1.27309	1.01641	1.52673	1.81865	2.66019	2.87291	1.48417	2.10174	3.08977	0.98848	1.13232	1	2.22424	2.14163	1.27208	2.45058	2.22523	1.04027	1.03904	0.867128	0.0552466	0.0619168
567	A8E5N5	arpc3	Actin-related protein 2/3 complex subunit 3	3	0.590747	1.12474	1.11562	0.968784	1.06754	0.956469	0.791203	0.560969	0.781756	0.726661	1.35366	1.07494	0.623638	1.05365	1.20096	0.80275	0.906863	1	0.943701	0.997599	0.71131	1.05175	0.959416	0.903204	0.961725	0.839508	-0.0563043	0.0759753
568	Q803M7	wu:fb09c07	Actin-related protein 2/3 complex subunit 5	17	0.357776	0.303955	0.430168	0.291779	0.391798	0.302665	0.250039	0.247556	0.275521	0.321408	0.419805	0.368978	0.262012	0.445402	0.349521	0.237755	0.23351	1	0.363966	0.328748	0.257705	0.370064	0.352312	0.490422	1.07168	0.721998	0.0998718	0.141464
569	Q7SXW6	actr2a	Actin-related protein 2-A	12	1.06917	1.30372	1.48091	1.27963	1.48041	1.21066	1.17272	1.01165	0.930885	1.15986	1.68008	1.39486	0.914948	1.24852	1.36593	1.00565	0.942091	1	1.2846	1.32357	1.03842	1.4116	1.17646	0.98258	0.888859	0.403071	-0.169973	0.394619
570	A0A8M1QHM2	kdm4aa	[Histone H3]-trimethyl-L-lysine(9) demethylase	5	0.728033	0.603673	0.61916	0.553682	0.641201	0.624246	0.927962	0.985465	0.809175	0.77058	0.612572	0.637713	0.449521	0.7029	0.673877	1.06704	0.7579	1	0.650289	0.606376	0.907534	0.673622	0.608766	0.941646	1.00394	0.978774	0.00567457	0.00931737
571	A0A2R8Q2N0	aldh1l1	10-formyltetrahydrofolate dehydrogenase	4	1.02341	0.818666	1.23127	0.895044	0.952112	0.884349	1.14748	1.08306	1.1061	1.06404	1.49245	0.949105	0.585968	0.931168	0.84724	1.05663	0.944104	1	1.02445	0.910502	1.11221	1.16853	0.788125	1.00025	0.865595	0.312768	-0.208237	0.504778
572	A0A8M1RK21	aldh1l2	10-formyltetrahydrofolate dehydrogenase	14	0.848679	0.595201	0.638905	0.984676	0.625192	0.592325	0.873376	0.88549	0.7958	0.728658	0.544033	0.5524	0.420223	0.734913	0.720014	0.959346	0.947124	1	0.694262	0.734064	0.851555	0.608364	0.62505	0.968823	0.851492	0.538271	-0.231935	0.268999
573	F1Q6N0	eftud2	116 kDa U5 small nuclear ribonucleoprotein component	9	0.894441	0.892801	0.878671	0.744387	0.825725	0.866615	0.929723	0.971183	1.00445	0.846441	0.777067	0.91498	0.542439	0.810074	0.791316	1.03946	0.876668	1	0.888638	0.812242	0.968451	0.846163	0.71461	0.972044	0.879799	0.355053	-0.184754	0.449707
574	Q5PRD0	ywhaba	14-3-3 protein beta/alpha-A	108	1.41862	1.56108	1.74888	1.49259	1.72391	1.3348	1.13691	1.09972	1.31942	1.43136	1.79574	1.75531	0.984427	1.53107	1.57285	1.10554	1.0981	1	1.57619	1.5171	1.18535	1.6608	1.36278	1.06788	0.89828	0.522904	-0.154763	0.281578
575	Q7T356	ywhabb	14-3-3 protein beta/alpha-B	96	1.23142	1.37044	1.28768	1.22369	1.23353	1.28041	0.977852	0.956107	1.11679	1.26168	1.28854	1.66786	0.900717	1.19284	1.41346	1.01605	1.05885	1	1.29651	1.24588	1.01692	1.40603	1.16901	1.02497	0.938299	0.63427	-0.0918809	0.197726
576	Q7ZW20	fe38c12	14-3-3 protein epsilon	29	2.24234	1.45835	1.75593	1.44491	1.87558	1.30997	1.11813	1.10369	1.25991	1.69288	1.56356	1.61028	1.09074	1.46983	1.44842	0.951542	1.02966	1	1.81887	1.54349	1.16058	1.62224	1.33633	0.993733	0.865785	0.380257	-0.20792	0.419923
577	Q803M8	ywhaz	14-3-3 protein theta	53	0.998446	0.899156	1.18049	0.957977	1.23522	0.896172	0.979613	0.960075	0.966329	1.09598	1.12833	1.05148	0.832912	1.15665	0.994039	0.997324	1.00449	1	1.02603	1.02979	0.968672	1.09193	0.994535	1.00061	0.965765	0.813603	-0.0502553	0.0895872
578	Q08BR5	si:ch211-260p9.2	1-phosphatidylinositol 4,5-bisphosphate phosphodiesterase gamma	2	1.39366	2.30349	1.90402	1.1347	1.63881	1.93067	1.04007	1.08782	0.956297	1.40341	1.96452	2.05177	1.30169	1.48235	2.28028	0.902118	0.734751	1	1.86706	1.56806	1.02806	1.80657	1.68811	0.878956	1.07656	0.767897	0.106424	0.114697
579	E7FE19	cnp	2',3'-cyclic nucleotide 3' phosphodiesterase	15	1.51431	1.6924	1.71926	1.91023	1.67167	1.68712	1.07	0.962455	1.20373	1.47129	1.94053	2.15201	1.37954	1.73846	2.60044	1.0275	1.04375	1	1.64199	1.75634	1.07873	1.85461	1.90614	1.02375	1.08529	0.706576	0.118084	0.150841
580	Q6DRD2	wu:fc85c10	26S protease regulatory subunit 10B	9	0.732194	0.955287	0.897006	0.721502	0.921779	0.987208	0.90918	0.939445	0.937573	0.970213	0.971549	0.812604	0.821193	0.864358	0.796909	1.05715	0.901831	1	0.861495	0.87683	0.928732	0.918122	0.827486	0.986328	0.943725	0.581221	-0.0835612	0.235659
581	F1QY43	psmd1	26S proteasome non-ATPase regulatory subunit 1 (Fragment)	5	0.640669	0.704286	0.760198	0.633142	0.739782	0.69873	1.00133	0.906914	0.761026	0.622853	0.783065	0.686768	0.648751	0.779453	0.809491	1.01761	0.911896	1	0.701718	0.690552	0.889756	0.697562	0.745898	0.976503	1.08015	0.396211	0.11123	0.402073
582	F6P3G4	psmd11a	26S proteasome non-ATPase regulatory subunit 11A	8	0.682271	0.672513	0.662882	0.523804	0.670691	0.656168	0.898615	0.915642	0.835924	0.738639	0.719666	0.616385	0.629497	0.82121	0.629138	1.10502	0.93102	1	0.672555	0.616888	0.883393	0.691563	0.693282	1.01201	1.12384	0.389467	0.168434	0.40953
583	F1QGH9	psmd11b	26S proteasome non-ATPase regulatory subunit 11B	7	0.611548	0.759358	0.643136	0.64522	0.632775	0.711736	0.894506	0.879936	0.879392	0.668768	0.69739	0.699565	0.531557	0.690373	0.736791	1.11334	0.947124	1	0.671347	0.663244	0.884612	0.688574	0.652907	1.02015	0.984415	0.884513	-0.0226616	0.0532956
584	Q6TGV4	PSMD13	26S proteasome non-ATPase regulatory subunit 13 (Fragment)	10	0.490902	0.6651	0.579669	0.539697	0.577165	0.696366	0.819964	0.781548	0.759688	0.632834	0.598865	0.695299	0.378368	0.619387	0.592788	0.942698	0.759913	1	0.578557	0.604409	0.787067	0.642333	0.530181	0.90087	0.877189	0.454604	-0.18904	0.342367
585	A3KNN5	zgc:162272	26S proteasome non-ATPase regulatory subunit 14	6	0.719713	0.875856	0.757378	0.706246	0.738097	0.892625	0.949092	0.94738	0.958972	0.664775	0.747938	0.90005	0.626986	0.817034	0.938115	1.11282	0.912902	1	0.784316	0.778989	0.951815	0.770921	0.794045	1.00857	1.01933	0.895187	0.0276171	0.0480862
586	Q6PHK7	zgc:65921	26S proteasome non-ATPase regulatory subunit 2	9	0.599067	0.686281	0.664292	0.671283	0.6016	0.728288	0.902136	0.806145	0.7744	0.63483	0.615143	0.744354	0.49305	0.634698	0.699043	1.29231	0.958195	1	0.64988	0.667057	0.827561	0.664776	0.60893	1.0835	0.912861	0.459059	-0.131533	0.338131
587	Q6NYV1	zgc:65867	26S proteasome non-ATPase regulatory subunit 3	8	0.640669	0.941519	0.69109	0.782528	0.696811	0.806318	0.933244	0.894218	0.930217	0.690727	0.76593	0.776346	0.49305	0.650008	0.75217	1.07796	0.878681	1	0.757759	0.761886	0.919226	0.744335	0.631743	0.985548	0.829183	0.189254	-0.270237	0.722956
588	A0A8M1PBT1	psmc4	26S proteasome regulatory subunit 6B	8	0.998446	0.701108	0.83918	0.692897	0.780226	0.772032	0.956722	0.945793	0.845287	0.988179	0.804483	0.846729	0.539928	0.953438	0.795511	0.965068	0.906863	1	0.846245	0.748385	0.915934	0.879797	0.762959	0.957311	1.01947	0.911857	0.0278249	0.0400734
589	Q7T3B1	zgc:63995	26S proteasome regulatory subunit 7	9	0.624029	1.03366	0.798279	0.762186	0.930205	1.06997	0.987243	1.04735	0.999766	0.690727	0.819905	0.774214	0.502259	0.782237	0.84724	1.156	0.905857	1	0.818655	0.920786	1.01145	0.761615	0.710578	1.02062	0.771708	0.20307	-0.373873	0.692354
590	Q58EB4	hibch	3-hydroxyisobutyryl-CoA hydrolase, mitochondrial	4	0.632349	0.690518	0.733401	0.769179	0.74231	0.708189	0.704335	0.687921	0.854649	0.55897	0.780494	0.714495	0.526534	0.773886	0.733995	0.880788	0.795141	1	0.685423	0.739893	0.748969	0.684653	0.678138	0.891976	0.916536	0.476385	-0.125736	0.322042
591	Q7ZVG1	wu:fb59b11	3-ketoacyl-CoA thiolase, mitochondrial	8	0.719713	0.713817	0.662882	0.715146	0.698496	0.721194	0.981374	1.0172	0.956297	0.774573	0.709385	0.780612	0.495562	0.729345	0.668285	1.04259	0.911896	1	0.698804	0.711612	0.984958	0.754857	0.631064	0.984827	0.886809	0.315986	-0.173304	0.500332
592	Q803B4	kdsr	3-ketodihydrosphingosine reductase	1	0.723873	0.877974	0.823666	0.83529	0.82067	0.974203	0.989591	0.99816	0.993078	0.856422	0.855031	0.855261	0.598525	0.757183	0.812288	1.1508	0.910889	1	0.808504	0.876721	0.99361	0.855571	0.722665	1.02056	0.824282	0.128607	-0.27879	0.890735
593	Q7ZVS4	abat	4-aminobutyrate aminotransferase, mitochondrial	4	0.790436	0.759358	0.688269	2.05898	0.610026	0.69873	0.597511	0.645868	0.740295	0.876385	0.711098	0.897917	1.49757	0.716818	0.884988	1.07848	2.1338	1	0.746021	1.12258	0.661225	0.828467	1.03312	1.40409	0.920313	0.873094	-0.119804	0.058939
594	A0A2R8RTG2	dcp1b	5'-(N(7)-methylguanosine 5'-triphospho)-[mRNA] hydrolase	3	0.619868	1.09403	0.76443	0.685268	0.842577	1.13263	1.09524	0.99578	1.28398	0.844444	1.1309	1.06001	0.694791	0.929776	1.20655	1.09097	1.03771	1	0.826108	0.886825	1.125	1.01179	0.943705	1.04289	1.06414	0.787741	0.0896869	0.103616
595	A0A8M1MZQ7	xrn2	5'-3' exoribonuclease	4	0.490902	0.84832	0.589542	0.527619	0.554415	0.813412	0.834051	0.840264	0.877386	0.548989	0.673401	0.691034	0.642891	0.655576	0.833259	0.832404	0.791115	1	0.642921	0.631815	0.850567	0.637808	0.710575	0.874506	1.12466	0.513246	0.169484	0.289674
596	Q7SXU4	zgc:63784	5'-nucleotidase	1	0.574106	0.456462	0.710835	0.554953	0.663108	0.49656	1.07235	1.1267	0.831912	0.572944	0.750508	0.520408	0.479657	0.810074	0.490728	1.19554	1.07596	1	0.580468	0.57154	1.01032	0.61462	0.593486	1.0905	1.0384	0.862449	0.0543602	0.0642666
597	A0A8M9PTI8	nt5c2l1	5'-nucleotidase, cytosolic II, like 1 isoform X2	40	0.316174	0.331491	0.324389	0.251731	0.342086	0.385425	0.996048	0.791863	0.749657	0.393275	0.301574	0.364712	0.231876	0.360497	0.408241	0.956224	0.768972	1	0.324018	0.326414	0.845856	0.353187	0.333538	0.908399	1.02182	0.918952	0.0311478	0.0367074
598	B3DFK4	LOC557217	6.8 kDa mitochondrial proteolipid	1	0.378577	0.850438	0.572617	0.71006	0.514814	0.679814	0.768313	0.709344	0.957635	0.708694	0.507193	0.876589	0.838772	0.51778	0.845842	0.808472	1.0206	1	0.600544	0.634896	0.811764	0.697492	0.734131	0.943024	1.1563	0.468534	0.209517	0.329259
599	Q6TNR8	PGD	6-phosphogluconate dehydrogenase, decarboxylating	11	1.07333	0.772067	1.07895	0.937	1.03721	0.935187	1.11637	1.01562	0.910154	1.1399	1.10606	1.10053	0.827052	1.12325	1.13664	0.969751	0.899818	1	0.974781	0.9698	1.01405	1.1155	1.02898	0.956523	1.06102	0.608078	0.0854579	0.216041
600	Q6P3L3	hspa5	78 kDa glucose-regulated protein	85	1.17733	1.34714	1.19883	1.3877	1.36834	1.30642	0.829942	0.824395	1.01314	1.06404	1.1626	1.2349	0.80194	1.15804	1.20795	0.920847	0.916928	1	1.2411	1.35416	0.889159	1.15385	1.05598	0.945925	0.779804	0.083779	-0.358817	1.07686
601	A0A0H2UKW6	akap8l	A kinase (PRKA) anchor protein 8-like	8	0.732194	0.90551	0.881492	0.571481	0.809716	1.03213	0.858115	0.959281	1.02585	0.860415	0.928711	0.891519	0.568389	0.874101	0.689256	1.05507	0.859557	1	0.839732	0.804444	0.947748	0.893548	0.710582	0.971543	0.883321	0.588906	-0.17899	0.229954
602	A0A8M3B758	abcc3	ABC-type glutathione-S-conjugate transporter	1	0.994286	0.392917	0.851874	1.37117	0.779383	1.07706	0.716661	0.869621	0.840606	1.03409	0.706814	0.891519	0.610244	0.715427	0.564827	0.709624	0.599879	1	0.746359	1.07587	0.808963	0.877476	0.630166	0.769834	0.585725	0.0650537	-0.771704	1.18673
603	A0A2R8QM09	abhd10b	Abhydrolase domain containing 10b	1	0.719713	0.585669	0.65724	0.688447	0.786124	0.762574	0.812333	0.779962	0.722907	0.77058	0.597151	0.765682	0.53658	0.88106	0.729801	0.792865	0.706568	1	0.654207	0.745715	0.771734	0.711138	0.715814	0.833144	0.959902	0.787886	-0.0590404	0.103537
604	E7FGL4	si:rp71-61h23.3	Abhydrolase domain-containing 17A, depalmitoylase b	4	0.740514	0.460698	0.338493	0.286058	0.394326	0.438628	0.7149	0.530818	0.540341	0.471132	0.304144	0.51401	0.282102	0.405037	0.426416	0.736678	0.583774	1	0.513235	0.373004	0.595353	0.429762	0.371185	0.773484	0.995124	0.978635	-0.00705229	0.00937933
605	Q9W795	ACAT2	Acetyl-CoA acetyltransferase 2	1	0.757155	0.694754	0.782765	0.650941	0.788652	0.764938	1.08702	1.1505	0.854649	0.742632	0.702531	0.902183	0.420223	0.860182	0.728403	0.996804	0.892772	1	0.744891	0.734844	1.03073	0.782448	0.669603	0.963192	0.911217	0.659036	-0.134133	0.181091
606	Q6AZA0	acat1	Acetyl-CoA acetyltransferase, mitochondrial	8	0.757155	1.07284	0.888544	0.989126	0.873752	1.0475	0.84755	0.863274	1.09138	0.772577	0.893585	1.03015	0.567552	0.890804	0.859823	0.962987	1.08803	1	0.906181	0.970127	0.934069	0.898771	0.772726	1.01701	0.79652	0.161021	-0.328217	0.793119
607	Q6NUW5	anp32e	Acidic leucine-rich nuclear phosphoprotein 32 family member E	19	0.894441	0.793248	0.937907	0.760279	0.931047	0.775579	1.11344	1.09099	0.888086	1.04008	0.861885	0.921378	0.560855	0.901939	0.947902	0.998885	0.92498	1	0.875199	0.822302	1.03084	0.941116	0.803565	0.974622	0.977215	0.895333	-0.0332528	0.0480152
608	Q1JQ01	acin1a	Acin1a protein	1	0.744674	1.88727	1.6699	1.0012	1.61016	1.61855	1.15394	0.992606	1.65513	0.904334	1.8857	1.6444	1.07065	1.74124	1.21074	1.03166	1.20378	1	1.43395	1.40997	1.26722	1.47814	1.34088	1.07848	0.950996	0.822758	-0.0724891	0.0847281
609	F8W4M7	aco2	Aconitate hydratase, mitochondrial (Fragment)	5	1.57255	1.47423	1.38359	1.33557	1.38435	1.40101	1.25665	1.2362	1.13084	1.69887	1.24913	1.55269	1.0447	1.38353	1.33517	1.0223	0.983358	1	1.47679	1.37365	1.2079	1.50023	1.25447	1.00188	0.913239	0.330207	-0.130936	0.481213
610	Q6PFP1	acsl4	Acsl4a protein	1	0.678111	0.742412	0.644547	0.606443	0.625192	0.711736	0.965526	0.97277	0.826562	0.489099	0.627137	0.908581	0.48468	0.650008	0.820676	1.13363	0.792121	1	0.688357	0.64779	0.921619	0.674939	0.651788	0.975251	1.00617	0.970694	0.00887579	0.0129177
611	F6NZE7	actn1	Actinin, alpha 1	63	1.16485	1.60662	1.55707	1.31587	1.54107	1.55116	0.943222	0.914055	1.14421	1.29561	1.78117	1.75958	0.913274	1.43781	1.58823	0.94738	0.917935	1	1.44285	1.46937	1.0005	1.61212	1.3131	0.955105	0.893653	0.514067	-0.162213	0.288981
612	F1R473	actl6a	Actin-like 6A	4	0.832038	0.809134	0.937907	0.548596	0.782754	0.782673	0.761856	0.809319	0.86468	0.786551	0.791632	0.714495	0.575923	0.933952	0.717218	0.837086	0.671341	1	0.859693	0.704674	0.811952	0.764226	0.742364	0.836142	1.05349	0.786467	0.0751709	0.104319
613	Q504B1	zgc:109973	Activated RNA polymerase II transcriptional coactivator p15	9	0.65315	0.826079	0.865977	0.675097	0.90914	0.798042	1.11813	0.899773	0.94961	0.998161	0.962124	1.2349	0.734972	0.957614	1.08212	1.02594	0.787089	1	0.781736	0.794093	0.989172	1.06506	0.924901	0.937676	1.16473	0.343936	0.219991	0.463522
614	Q6DGP6	sub1	Activated RNA polymerase II transcriptional coactivator p15	2	0.740514	0.702168	0.930855	0.760915	0.878807	0.800407	1.23259	1.14971	1.02518	0.878382	0.938135	0.712362	0.529883	1.2165	0.898969	1.11178	0.941085	1	0.791179	0.813376	1.13582	0.84296	0.881785	1.01762	1.0841	0.751193	0.116504	0.124249
615	A0A8M1NGM4	snrnp200	Activating signal cointegrator 1 complex subunit 3	14	0.852839	0.748767	0.700962	0.666198	0.704394	0.794496	1.10698	1.03942	0.952954	0.79254	0.730803	0.712362	0.519001	0.762751	0.754966	1.09045	0.945111	1	0.767523	0.721696	1.03312	0.745235	0.678906	1.01185	0.940709	0.654249	-0.0881797	0.184257
616	F1QCE9	ndufab1	Acyl carrier protein	2	0.507543	0.628032	0.667113	0.522533	0.539249	0.733017	0.743074	0.761712	0.781088	0.660783	0.517474	0.752885	0.367486	0.641657	0.661294	0.84385	0.729718	1	0.600896	0.598266	0.761958	0.643714	0.556812	0.857856	0.93071	0.739794	-0.103596	0.130889
617	F1QFQ7	acadsb	Acyl-CoA dehydrogenase short/branched chain	2	1.01925	0.778421	0.785585	0.692897	0.761689	0.826417	0.747769	0.81646	0.838599	0.878382	0.777067	0.714495	0.616941	0.85879	0.760558	0.945299	0.816278	1	0.861084	0.760334	0.800943	0.789981	0.74543	0.920526	0.980397	0.861459	-0.0285614	0.0647653
618	A5WV15	acsl4b	Acyl-CoA synthetase long chain family member 4b	2	0.357776	0.823961	0.592362	0.359162	0.636145	0.893807	0.78416	0.852166	0.999097	0.511058	0.723093	0.889386	0.44115	0.609644	0.566225	1.079	0.914915	1	0.591367	0.629705	0.878474	0.707846	0.539006	0.997973	0.855966	0.606348	-0.224374	0.217278
619	A0A8M1NTN5	acsl3b	acyl-CoA synthetase long-chain family member 3b	1	1.01093	1.14168	0.950601	1.15313	0.890604	0.994302	0.938527	1.92888	1.06931	0.938271	0.982686	0.784878	0.66633	0.959006	1.05835	0.967149	0.870629	1	1.0344	1.01268	1.31224	0.901945	0.894562	0.945926	0.883362	0.44712	-0.178924	0.349576
620	A0A2R8Q6S1	acss1	Acyl-CoA synthetase short chain family member 1	1	0.969324	0.900215	0.844822	0.810498	0.896502	0.995484	0.962005	1.07354	0.860668	1.02012	0.83961	1.09627	0.808636	0.857398	0.884988	1.05923	0.959202	1	0.904787	0.900828	0.965404	0.985333	0.850341	1.00615	0.943955	0.432574	-0.0832103	0.36394
621	F1QXQ9	acot13	Acyl-CoA thioesterase 13	1	0.0416019	0.589905	0.737632	0.453243	0.620136	0.645528	0.83992	0.911674	0.888086	0.0199632	0.664834	0.710229	0.519838	0.672278	0.88359	1.12739	0.890759	1	0.45638	0.572969	0.879893	0.465009	0.691902	1.00605	1.20757	0.383034	0.27211	0.416763
622	A9JRT0	aprt	Adenine phosphoribosyltransferase	2	0.8778	1.03472	1.2496	1.09465	1.16528	0.97775	1.27543	1.05767	1.14956	0.998161	1.24999	0.804073	1.27071	1.24156	1.04717	0.898996	0.97128	1	1.05404	1.07923	1.16089	1.01741	1.18648	0.956759	1.09938	0.294384	0.136688	0.531086
623	E9QIW2	adar	Adenosine deaminase RNA-specific	3	0.719713	0.675691	0.574027	0.539697	0.57211	0.643163	0.745422	0.910881	0.851974	0.662779	0.605719	0.563064	0.353255	0.656968	0.545253	1.01033	0.716633	1	0.656477	0.58499	0.836092	0.610521	0.518492	0.908988	0.886327	0.517522	-0.174089	0.286071
624	A0A8M1PHW6	adka	Adenosine kinase	3	1.14821	1.17346	1.13959	1.14614	0.963908	0.968291	1.31241	1.22033	1.01983	1.15188	1.04352	1.28182	0.760085	1.10794	1.19676	1.14716	1.07193	1	1.15375	1.02611	1.18419	1.15907	1.02159	1.07303	0.995596	0.976814	-0.00636744	0.0101881
625	Q803T5	AHCY	Adenosylhomocysteinase	19	0.786276	1.04425	0.961884	1.1436	0.952112	0.874891	0.859289	0.783135	0.797137	1.16984	0.942419	1.33941	0.748365	0.911682	1.24989	1.07848	0.944104	1	0.930803	0.9902	0.813187	1.15056	0.969978	1.00753	0.979578	0.909942	-0.0297672	0.0409861
626	A0A0R4IPH9	adcy9	Adenylate cyclase 9	1	0.973485	1.80149	0.846232	0.779985	0.786967	0.942281	0.883941	0.990226	1.00779	0.826477	0.819048	0.906448	0.613593	0.851831	1.03878	0.917205	1.04174	1	1.20707	0.836411	0.960652	0.850658	0.834734	0.986314	0.997994	0.990609	-0.00289628	0.00409792
627	A0A8M2B693	ak2	Adenylate kinase 2, mitochondrial	9	0.470102	0.420453	0.523254	0.454515	0.583063	0.497742	0.937353	1.10131	0.902798	0.568952	0.591154	0.432962	0.39511	0.626346	0.493524	1.15444	0.861571	1	0.471269	0.511773	0.980487	0.531023	0.504993	1.00534	0.986752	0.933992	-0.01924	0.0296569
628	A0A8N1TRF3	ak4	Adenylate kinase 4, mitochondrial	1	0.569946	0.474466	0.447093	0.400482	0.541777	0.562768	0.85342	0.982291	0.743638	0.544996	0.418948	0.454291	0.348233	0.560928	0.427814	0.959866	0.822317	1	0.497168	0.501675	0.859783	0.472745	0.445658	0.927394	0.88834	0.523796	-0.170816	0.280837
629	Q8JGR3	adss2	Adenylosuccinate synthetase	2	0.827878	1.32173	1.41462	1.18492	1.23606	1.33598	1.22143	1.27428	1.32879	1.01613	1.69464	1.68919	1.00787	1.43642	1.51133	1.27098	1.09005	1	1.18807	1.25232	1.27483	1.46665	1.31854	1.12034	1.05288	0.705331	0.0743373	0.151607
630	A0A8N7UZX2	cap1	Adenylyl cyclase-associated protein	112	1.03173	2.2696	1.63182	1.32604	1.50063	1.602	0.93031	0.88073	1.27261	1.1918	1.99279	2.05177	1.07148	1.34456	1.88742	0.808993	0.830369	1	1.64438	1.47622	1.02788	1.74546	1.43449	0.879787	0.971728	0.876961	-0.0413756	0.0570198
631	A0A2R8Q8A0	slc25a6	ADP/ATP translocase	20	2.31307	0.833493	1.7249	1.15313	1.22511	0.663262	1.06237	1.17986	1.17029	1.73281	0.94756	0.821136	0.814496	1.00215	0.852832	0.996804	1.01053	1	1.62382	1.01383	1.13751	1.16717	0.889827	1.00245	0.877686	0.540546	-0.188224	0.267167
632	Q8JHI0	SLC25A5	ADP/ATP translocase	44	0.582427	0.918219	0.723528	0.727224	0.710292	0.806318	0.836398	0.815667	0.922192	0.612871	0.707671	0.780612	0.462915	0.641657	0.791316	1.03738	0.920954	1	0.741391	0.747945	0.858086	0.700385	0.631963	0.986113	0.844932	0.308232	-0.243092	0.511122
633	A3KQA2	arf5	ADP-ribosylation factor	5	1.37702	1.09614	0.935086	1.01392	0.90914	1.05815	1.043	1.03149	1.04658	1.15787	1.02552	1.12826	0.774315	1.15387	1.19956	0.88547	0.84446	1	1.13608	0.993734	1.04036	1.10388	1.04258	0.909977	1.04915	0.747901	0.0692267	0.126156
634	Q7ZUZ7	arf1l	ADP-ribosylation factor	4	0.0416019	1.5166	1.29191	1.11753	1.87136	1.53106	1.77316	1.66228	1.46387	0.734647	1.20887	1.36927	0.934201	1.31811	1.17719	1.68146	1.35577	1	0.950038	1.50665	1.6331	1.10426	1.14317	1.34574	0.758746	0.212223	-0.398311	0.673208
635	Q6DC20	zgc:101030	ADP-ribosylation factor	3	0.915242	1.28678	0.815204	0.901401	0.863641	1.17992	0.990765	0.861687	1.01314	0.700709	0.892728	0.961902	0.599362	0.805899	1.10449	0.946339	1.12326	1	1.00574	0.981654	0.955197	0.85178	0.836583	1.0232	0.852217	0.459228	-0.230707	0.337972
636	F6PAG3	arl6ip1	ADP-ribosylation factor-like 6-interacting protein 1	1	0.540825	1.81314	0.593773	0.833383	0.535879	0.937552	0.83229	0.598261	0.80115	0.616864	0.628851	1.31808	0.537417	0.435659	1.37432	0.788183	0.724685	1	0.982579	0.768938	0.7439	0.854599	0.782464	0.837623	1.01759	0.968389	0.025158	0.0139501
637	Q5KU09	arl6ip5b	ADP-ribosylation factor-like 6-interacting protein 5b	2	0.64899	0.744531	0.76443	0.546053	0.851002	0.78149	1.38813	0.991813	0.70017	0.602889	0.682826	1.01096	0.724089	0.993803	0.982854	0.983798	0.744816	1	0.719317	0.726182	1.0267	0.765557	0.900249	0.909538	1.2397	0.244237	0.309992	0.612188
638	Q09SN9	parvb	Affixin	5	0.886121	1.76336	1.26371	0.935093	1.24617	1.57835	0.944983	0.915642	1.20507	0.956238	1.74947	1.49084	0.626149	1.15526	1.37572	1.10606	0.84446	1	1.3044	1.2532	1.0219	1.39885	1.05238	0.983506	0.839747	0.526395	-0.251973	0.278689
639	A9JRG9	si:ch211-12e1.4	AFG3-like AAA ATPase 2	3	0.736354	0.911865	0.974577	0.6128	0.849317	0.793313	0.828181	0.891045	0.93356	0.878382	0.861885	0.910714	0.681397	0.90333	0.843046	0.898996	0.728712	1	0.874265	0.75181	0.884262	0.88366	0.809258	0.875903	1.07641	0.586938	0.106231	0.231408
640	A0A2R8RMW6	AARS	Alanine--tRNA ligase	11	1.50599	0.633328	1.10292	0.833383	1.09956	0.737746	1.18446	1.17193	1.0011	1.30559	0.903866	0.919245	0.646239	1.03973	0.78852	1.08421	0.901831	1	1.08075	0.89023	1.11916	1.0429	0.824831	0.995346	0.926537	0.700087	-0.11008	0.154848
641	F1R3J0	akr1a1b	Alcohol dehydrogenase (NADP(+))	1	1.21478	0.89386	1.1001	1.3235	1.3397	0.96238	1.36993	1.21953	1.08001	1.5172	1.19088	1.18371	0.823704	1.28192	1.04996	1.13051	1.0055	1	1.06958	1.20852	1.22316	1.29726	1.05186	1.04534	0.870369	0.43496	-0.2003	0.36155
642	E9QH31	aldh3a2b	Aldehyde dehydrogenase	4	1.63495	0.957405	1.05779	0.811134	0.959695	1.0475	1.07646	1.11242	1.07266	1.04408	0.894442	0.882987	0.671352	1.09819	0.921338	1.04103	0.890759	1	1.21672	0.939444	1.08718	0.940502	0.896961	0.977262	0.954779	0.779314	-0.0667619	0.108287
643	Q803R9	wu:fi34d12	Aldehyde dehydrogenase (NAD(+))	4	0.478422	0.714876	0.850463	0.786978	0.883863	0.624246	1.73032	1.32665	0.876717	1.00814	0.816478	0.806206	0.726601	0.764142	0.739587	1.30115	1.09407	1	0.681254	0.765029	1.31123	0.876942	0.743443	1.13174	0.971784	0.791918	-0.0412917	0.10132
644	Q6DHT4	zgc:92082	Aldehyde dehydrogenase 6 family, member A1	8	0.557466	0.524243	0.599414	0.464686	0.619294	0.541487	0.918571	0.842644	0.713545	0.692724	0.572305	0.558799	0.394273	0.592941	0.534069	0.972872	0.961215	1	0.560374	0.541822	0.82492	0.607943	0.507094	0.978029	0.935906	0.662931	-0.0955652	0.178532
645	B0S7W4	aldh9a1a	Aldh9a1a protein	18	0.752994	0.761476	0.960473	0.842283	0.906613	0.748386	1.03479	0.948966	0.895442	1.07003	0.930425	0.906448	0.66633	0.915857	0.893377	1.02022	0.945111	1	0.824981	0.832427	0.959732	0.968967	0.825188	0.988442	0.991303	0.941052	-0.0126014	0.0263864
646	A0A2R8RZR0	akr7a3	Aldo-keto reductase family 7, member A3 (aflatoxin aldehyde reductase)	2	0.540825	0.870561	0.664292	0.861353	0.604127	0.754298	0.829355	0.827569	0.813856	0.606882	0.959554	0.757151	0.494725	0.565104	0.643119	0.88599	0.747835	1	0.691893	0.739926	0.823593	0.774529	0.567649	0.877942	0.76717	0.115799	-0.382382	0.936294
647	K4KG66	alpl	Alkaline phosphatase	1	2.52108	0.908687	1.15229	0.971327	1.42985	0.819324	1.20911	1.21953	1.15023	1.48327	1.05294	0.586525	0.798591	1.19423	0.904561	1.12427	0.881701	1	1.52735	1.0735	1.19296	1.04091	0.965795	1.00199	0.899669	0.647599	-0.152534	0.188694
648	A0A8N7UYF6	zgc:154169	all-trans-13,14-dihydroretinol saturase precursor	5	0.495063	0.718054	0.61916	0.540332	0.659738	0.632522	0.752465	0.743463	0.788444	0.509062	0.5843	0.599322	0.380879	0.599901	0.652906	0.847491	0.777024	1	0.610759	0.610864	0.761457	0.564228	0.544562	0.874838	0.891462	0.505561	-0.165755	0.296227
649	F1QF92	alms1	ALMS1 centrosome and basal body-associated protein	1	0.536665	0.298659	0.575438	0.247281	0.548517	0.326311	1.26076	0.841851	0.629953	0.976202	0.499482	0.560932	0.388413	0.943695	0.563428	0.853214	0.413675	1	0.470254	0.374037	0.910855	0.678872	0.631846	0.75563	1.68926	0.240235	0.756393	0.619364
650	Q6GMK0	mgat4bQ9UQ53	Alpha-1,3-mannosyl-glycoprotein 4-beta-N-acetylglucosaminyltransferase B	1	2.79981	0.777362	1.47809	0.694168	0.687543	0.884349	0.88981	1.70354	0.696827	2.35167	0.887588	0.891519	0.66633	1.39606	0.799705	1.11126	0.73777	1	1.68509	0.755353	1.09672	1.37692	0.95403	0.949677	1.26303	0.442668	0.336883	0.353922
651	E7FF41	ahsg1	Alpha-2-HS-glycoprotein 1	12	1.07333	0.592024	1.1128	0.694804	0.963908	0.711736	1.32532	1.11242	1.09673	1.05805	0.764216	0.876589	0.678886	0.844871	0.836055	0.727313	1.01959	1	0.926049	0.790149	1.17816	0.899619	0.786604	0.915635	0.995514	0.974036	-0.00648676	0.0114251
652	A0A8M1QLT2	LOC100006895	alpha-2-macroglobulin-like	41	0.894441	0.740294	1.13113	1.03426	1.30515	0.733017	1.0565	0.987052	0.828568	1.44534	0.920144	0.897917	0.971033	1.14413	1.22752	0.718469	1.08904	1	0.921955	1.02414	0.957374	1.0878	1.11423	0.935837	1.08796	0.646025	0.121625	0.189751
653	A0A8M1NE63	zgc:165518	alpha-2-macroglobulin-like precursor	8	1.15237	0.701108	0.854694	4.74857	0.826568	0.941099	0.778291	0.912468	0.980372	1.02811	0.821618	0.776346	0.65461	0.945087	0.780132	0.985879	1.04174	1	0.902725	2.17208	0.890377	0.875357	0.793276	1.0092	0.365215	0.345822	-1.45318	0.461148
654	A0A8M3APW9	LOC569025	alpha-2-macroglobulin-like protein 1 isoform X3	16	0.544985	0.861029	0.829307	0.563217	0.797078	0.820506	1.30948	0.841057	1.27796	0.63483	0.687109	0.782745	0.544113	0.615211	0.724208	0.697659	0.882707	1	0.745107	0.726933	1.14283	0.701562	0.627844	0.860122	0.863689	0.366576	-0.211416	0.435835
655	A0A8M9PTW3	add1	alpha-adducin isoform X4	25	0.515864	0.373854	0.423116	0.443072	0.418761	0.433899	0.802942	0.766473	0.740963	0.533018	0.399243	0.424431	0.366649	0.519171	0.455776	1.02594	0.795141	1	0.437611	0.431911	0.770126	0.452231	0.447199	0.94036	1.0354	0.750097	0.0501834	0.124883
656	A0A8M2B7V9	add1	alpha-adducin isoform X6	18	0.21217	0.375972	0.320158	0.267623	0.33029	0.349956	0.816442	0.756158	0.811181	0.323404	0.366687	0.356181	0.210112	0.424524	0.346725	1.066	0.812252	1	0.302767	0.315957	0.794594	0.348757	0.32712	0.959416	1.03533	0.876491	0.0500939	0.0572527
657	Q9PTR4	actc1l	Alpha-cardiac actin	344	1.77224	1.79831	1.7658	1.36418	1.63797	1.58308	1.06824	0.999747	1.292	1.70286	1.50273	2.00272	1.14934	1.39606	1.65114	0.979115	0.916928	1	1.77879	1.52841	1.12	1.7361	1.39884	0.965348	0.915228	0.481823	-0.127797	0.317112
658	A0A8M1NSE3	npepps	Aminopeptidase	4	1.02341	0.92881	0.961884	0.972598	1.02205	0.818141	1.04242	0.92913	0.956966	0.858419	1.00839	1.15172	0.867233	1.10655	0.970271	1.1045	0.997449	1	0.971367	0.937595	0.976171	1.00618	0.98135	1.03398	1.04667	0.661177	0.0658027	0.179682
659	A0A2R8Q716	si:ch211-106j24.1	Aminopeptidase	3	0.449301	0.464934	1.21716	0.79842	1.26049	0.478825	2.4012	2.64298	0.409269	0.698713	0.713668	0.63558	0.375857	0.933952	0.634731	1.06912	0.99141	1	0.710466	0.845914	1.81782	0.682654	0.64818	1.02018	0.766248	0.516702	-0.384116	0.28676
660	A0A8M1PE71	erap1b	Aminopeptidase	1	0.703072	0.431044	0.458376	0.509819	0.52324	0.545033	0.608663	0.819634	0.643996	0.543	0.606575	0.447892	0.499747	0.687589	0.413833	0.779338	0.6341	1	0.530831	0.526031	0.690764	0.532489	0.533723	0.804479	1.01462	0.929327	0.020944	0.0318315
661	A0A8M2BGI7	rnpep	aminopeptidase B isoform X1	1	1.37702	1.03789	0.940728	0.721502	0.978232	0.963562	0.860463	0.870415	0.872036	1.04607	0.924428	1.13893	0.642891	0.996586	1.17859	0.950501	0.809232	1	1.11855	0.887765	0.867638	1.03648	0.939354	0.919911	1.05811	0.78628	0.0814912	0.104423
662	A9JT03	npepl1	Aminopeptidase-like 1	2	1.49767	0.946814	1.3173	0.987219	1.15939	1.02031	1.30361	1.21001	1.18768	1.3575	0.9844	1.21784	0.705673	1.23738	1.15622	1.15132	0.797154	1	1.25393	1.05564	1.23377	1.18658	1.03309	0.982824	0.97864	0.902918	-0.0311495	0.0443517
663	A0A8M2B601	ampd3b	AMP deaminase	2	1.06917	1.5632	1.23409	1.00756	1.04311	1.12081	1.02598	0.931511	1.13151	1.086	1.23714	1.19225	0.725764	1.08427	1.0975	0.8246	1.07696	1	1.28882	1.05716	1.02967	1.17179	0.969179	0.967188	0.916777	0.524335	-0.125358	0.280391
664	A0A8M3B5F1	prkag3b	AMP-activated protein kinase, non-catalytic gamma-3 subunit isoform X1	1	1.88041	0.863147	1.0451	0.937	0.936103	1.11253	1.16978	1.22271	1.06998	1.98235	1.07264	1.10693	1.05391	1.33064	0.994039	1.22571	1.00651	1	1.26288	0.995211	1.15416	1.38731	1.12619	1.07741	1.13161	0.333233	0.178381	0.477251
665	Q6AZB3	ciapin1	Anamorsin	1	1.42279	0.707463	0.980219	0.729766	0.893131	1.03923	1.21909	1.07592	1.13084	1.34552	0.859315	1.03868	0.595176	1.02721	0.980058	1.0634	1.13836	1	1.03682	0.887375	1.14195	1.08117	0.867481	1.06725	0.97758	0.908985	-0.0327129	0.0414431
666	B9P3Q7	Androgen receptor OS=Danio rerio OX=7955	Androgen receptor	1	1.3687	0.775244	1.22422	0.612165	1.01109	0.742475	1.15394	0.99816	1.01849	1.22175	2.46485	0.0213282	25.6202	1.14413	1.52671	1.17161	4.01697	1	1.12272	0.788577	1.05686	1.23598	9.43035	2.06286	11.9587	0.345954	3.57999	0.460982
667	A9NIM7	slc4a2.1	Anion exchange protein	1	0.378577	0.368559	0.434399	0.310214	0.471843	0.403159	0.955548	0.604609	0.712876	0.539007	0.410381	0.509744	0.263686	0.512212	0.438999	0.890152	0.866603	1	0.393845	0.395072	0.757678	0.486377	0.404966	0.918918	1.02504	0.91528	0.035683	0.038446
668	B3DKQ1	slc4a1	Anion exchange protein	560	0.399378	0.266887	0.389267	0.274616	0.390956	0.307394	1.07646	1.19176	0.851305	0.431206	0.283583	0.315657	0.252803	0.367456	0.331346	0.710145	0.664295	1	0.351844	0.324322	1.03984	0.343482	0.317202	0.79148	0.978047	0.890224	-0.0320242	0.0505008
669	A0A8M9QDU2	ank1a	ankyrin 1, erythrocytic a isoform X17	43	0.507543	0.351613	0.397729	0.302586	0.355567	0.385425	0.881006	0.899773	0.931554	0.600893	0.352979	0.420165	0.334839	0.51778	0.444591	1.22728	0.877675	1	0.418962	0.347859	0.904111	0.458012	0.432403	1.03498	1.24304	0.221395	0.313873	0.654831
670	A0A2R8RKP9	ankfy1	Ankyrin repeat and FYVE domain-containing 1	1	1.07333	0.849379	0.760198	0.716417	1.00772	0.965927	0.728987	0.766473	0.95496	0.776569	0.823332	0.74862	0.544951	0.741872	0.868211	1.12635	0.826343	1	0.894302	0.896689	0.816807	0.78284	0.718345	0.98423	0.801108	0.244516	-0.319931	0.611692
671	A0A8M1N7F5	ankrd13b	ankyrin repeat domain-containing protein 13B	3	2.66668	0.741353	1.3441	0.628692	0.733042	0.787402	0.987243	1.05608	0.865349	1.98235	0.803627	1.12186	0.91997	1.32229	0.869609	1.03426	0.843453	1	1.58404	0.716379	0.969558	1.30261	1.03729	0.959238	1.44796	0.100138	0.534023	0.999402
672	A0A8M9P2H3	LOC110438154	ankyrin repeat domain-containing protein 34B-like	1	1.70568	0.833493	1.20165	0.708789	0.925149	0.891443	1.10639	0.624445	0.789113	0.916312	2.03648	0.0213282	15.7399	0.935344	1.51273	1.2793	3.53083	1	1.24694	0.841794	0.839984	0.991374	6.06267	1.93671	7.20209	0.341604	2.84842	0.466477
673	A0A8M9PX50	ank2a	ankyrin-2-like isoform X2	3	1.49351	0.729704	1.06484	1.24594	1.00856	0.820506	0.905658	1.0537	0.849299	1.26168	0.748795	0.609986	0.648751	1.03138	0.827667	0.862579	0.840434	1	1.09602	1.025	0.93622	0.873486	0.835934	0.901004	0.815542	0.316847	-0.29417	0.49915
674	A0A8M9QEK3	ank3b	ankyrin-3 isoform X21	3	1.82216	0.577197	1.07048	0.664291	2.10644	0.844152	1.22613	1.37426	1.12281	2.17399	1.32367	0.951238	0.620289	1.47818	0.636129	1.50041	1.26719	1	1.15661	1.20496	1.24107	1.48297	0.911532	1.25587	0.756482	0.612504	-0.402622	0.212891
675	Q804G9	anxa2	Annexin	13	1.59751	0.577197	1.06202	2.81163	0.968121	0.723558	0.83992	0.883904	0.81185	1.49924	0.793346	0.799807	2.16055	1.50601	1.15482	0.849572	2.49815	1	1.07891	1.5011	0.845224	1.0308	1.60713	1.44924	1.07063	0.890349	0.0984598	0.0504397
676	Q6P0V8	anxa5b	Annexin	3	1.44775	0.942578	1.09869	2.91144	1.13579	1.0144	1.01894	0.97277	0.882067	1.1958	1.03923	1.32661	2.84697	1.28471	1.55048	0.943738	2.60585	1	1.16301	1.68721	0.957925	1.18721	1.89405	1.51653	1.12259	0.80404	0.166835	0.0947221
677	Q7T3A8	anxa1a	Annexin	7	0.948523	0.59626	0.717887	4.00863	0.623507	0.831146	0.639771	0.728387	0.664727	0.874389	0.69482	0.74862	3.13493	0.901939	1.12126	0.840208	4.26357	1	0.754223	1.82109	0.677629	0.77261	1.71938	2.03459	0.944145	0.941648	-0.0829189	0.0261115
678	A0A0R4ICD6	anxa1c	Annexin	1	1.33126	0.707463	0.867388	1.49259	1.54023	0.697548	1.04887	1.16717	0.997759	1.93843	0.902152	0.742221	1.14264	1.04391	0.589992	1.00617	1.45642	1	0.968704	1.24346	1.07127	1.19427	0.925514	1.15419	0.744308	0.379273	-0.426029	0.421048
679	Q804G3	zeh0376	Annexin	4	0.736354	2.34374	1.32012	1.60892	1.50316	1.88693	0.855768	0.933891	1.22179	0.920305	1.73662	1.87688	1.11167	1.07592	1.85666	1.02022	1.28229	1	1.46674	1.66633	1.00382	1.51127	1.34808	1.10084	0.809011	0.317727	-0.305769	0.497946
680	F1QKN3	anxa5a	Annexin	4	2.44203	0.510475	1.12126	0.601994	1.00435	0.456362	1.0612	0.909294	0.93891	1.96438	0.757362	0.99816	0.792731	1.91662	0.826268	0.848012	0.632087	1	1.35792	0.687569	0.969801	1.23997	1.17854	0.826699	1.71407	0.290987	0.777424	0.536126
681	A8E5I8	anxa4	Annexin	11	1.39366	1.49224	1.87158	2.19184	1.86799	1.6682	1.22789	1.14177	1.26592	1.92246	2.12216	1.8129	1.93286	1.8345	2.08035	1.14039	1.92545	1	1.58583	1.90935	1.21186	1.9525	1.94924	1.35528	1.02089	0.824459	0.0298301	0.0838312
682	A0A8M2BBU6	ano6	Anoctamin	1	0.782116	0.538011	0.526074	0.434173	0.566212	0.558039	0.890397	0.974357	0.809844	0.822485	0.677685	0.661174	0.42106	0.672278	0.55504	1.13623	1.04878	1	0.6154	0.519474	0.891533	0.720448	0.549459	1.06167	1.05772	0.739776	0.0809606	0.1309
683	F1QC71	ano5b	Anoctamin	2	0.669791	1.74112	1.36949	1.11245	1.56214	1.82427	0.933831	1.09734	1.29	0.904334	1.8737	1.35007	0.803614	1.42807	1.3142	1.29543	1.1142	1	1.26013	1.49962	1.10706	1.37604	1.18196	1.13654	0.788175	0.324431	-0.343412	0.488878
684	B2GSB4	anp32a	Anp32a protein	14	0.482582	0.567665	0.658651	0.532704	0.731357	0.542669	0.978439	0.832329	0.813187	0.652797	0.780494	0.750752	0.418549	0.723778	0.75916	1.0738	0.822317	1	0.569633	0.602243	0.874652	0.728015	0.633829	0.965373	1.05245	0.814357	0.0737477	0.0891854
685	Q5RZ65	agr2	Anterior gradient protein 2 homolog	1	0.994286	3.81691	0.737632	7.17816	0.682487	7.12563	0.868093	0.848992	3.02939	1.06005	0.884161	0.904315	1.97639	0.862966	1.11288	0.908361	4.83728	1	1.84961	4.99542	1.58216	0.949508	1.31741	2.24855	0.263723	0.167262	-1.9229	0.776602
686	A0A024AWY6	afp4	Antifreeze protein type IV	110	0.474262	0.437398	0.62057	0.47295	0.571267	0.468185	0.717835	0.599055	0.753001	0.513055	0.518331	0.573728	0.395947	0.55536	0.49632	0.662802	0.63108	1	0.510743	0.504134	0.689964	0.535038	0.482543	0.764627	0.957172	0.725865	-0.0631504	0.139144
687	A0A8M1RMC7	tap1	antigen peptide transporter 1	3	0.844519	0.884329	1.06202	0.717053	0.974861	0.912724	1.06296	1.02752	1.07199	1.17184	0.949273	0.949105	0.696465	1.85677	0.901765	1.12427	0.998456	1	0.93029	0.868213	1.05416	1.02341	1.15167	1.04091	1.32648	0.481708	0.407602	0.317216
688	Q66HW6	serpinc1	Antithrombin	5	0.852839	0.578256	1.21434	0.816855	1.33464	0.720012	1.31359	1.42424	1.076	1.12193	0.923571	1.06428	0.580109	1.08288	0.871007	0.991601	1.02362	1	0.881813	0.957169	1.27128	1.03659	0.844666	1.00507	0.882463	0.663756	-0.180393	0.177991
689	F6NK19	ap2b1	AP complex subunit beta	13	1.42279	1.26877	1.25665	1.14614	1.19309	1.23785	1.01776	1.0664	1.08737	1.20977	1.2577	1.17518	0.760922	1.07592	1.14084	1.05663	0.847479	1	1.31607	1.19236	1.05718	1.21422	0.992561	0.968037	0.832434	0.172016	-0.264593	0.764432
690	A0A2R8Q6M9	ap1b1	AP complex subunit beta	9	1.28966	1.3535	1.10151	0.909665	0.978232	1.2012	1.11226	1.30999	1.17966	1.08001	0.95527	1.124	0.610244	1.01886	1.00522	1.16328	0.819297	1	1.24822	1.0297	1.20064	1.05309	0.878108	0.994194	0.852781	0.397881	-0.229753	0.400247
691	A0A8M6Z1G8	ap1g1	AP-1 complex subunit gamma	1	1.28966	2.34691	1.34128	1.37308	1.69105	1.49086	1.04535	1.07354	1.4077	1.06404	1.59012	1.49937	0.998657	1.3376	1.6819	1.25797	1.10515	1	1.65928	1.51833	1.17553	1.38451	1.33938	1.12104	0.882142	0.457796	-0.180917	0.339328
692	A0A8M1P5E7	ap1m1	AP-1 complex subunit mu-1	1	0.557466	0.69899	0.603646	0.472314	0.843419	0.659715	0.4766	0.472896	0.485505	0.50507	0.544033	0.539603	0.368323	0.565104	0.638925	0.451059	0.369388	1	0.620034	0.658483	0.478334	0.529569	0.524117	0.606816	0.795947	0.373246	-0.329256	0.428005
693	A0A8M2BB77	ap2a1	AP-2 complex subunit alpha	5	1.13157	1.22217	1.02958	1.15123	1.07176	1.11489	1.18328	1.27269	1.1723	1.15587	1.09235	1.03228	0.844631	1.0968	1.00383	1.27202	1.05482	1	1.12778	1.11263	1.20943	1.0935	0.981753	1.10895	0.882375	0.164961	-0.180537	0.782619
694	I3IT87	ap2m1b	AP-2 complex subunit mu	7	1.16485	1.13003	0.992912	0.900766	0.952954	0.912724	0.940875	1.07274	0.932892	0.952246	1.01439	0.942706	1.04972	0.967357	1.00662	1.21011	1.11018	1	1.09593	0.922148	0.98217	0.969779	1.0079	1.10676	1.09299	0.0397869	0.128282	1.40026
695	A0A0G2KQL4	ap3b2	AP-3 complex subunit beta	1	0.952684	0.720172	1.42731	0.797149	3.35851	0.75548	0.832877	0.943412	1.09339	0.948253	1.03495	0.746487	0.729949	1.23599	0.717218	0.896915	0.921961	1	1.03339	1.63705	0.956559	0.909896	0.894386	0.939625	0.546341	0.445077	-0.872126	0.351565
696	Q4TTN8	apln	Apelin	1	1.04421	1.47106	2.03801	1.47288	2.22862	1.26268	1.06296	0.943412	1.06129	0.984187	2.92664	0.912847	0.651262	1.51019	1.11847	1.02074	0.838421	1	1.51776	1.65473	1.02255	1.60789	1.09331	0.953052	0.660718	0.217804	-0.597894	0.661934
697	O42363	apoa1	Apolipoprotein A-I	235	0.794596	0.703227	1.2623	0.753922	1.24027	0.760209	1.27837	1.04973	1.09606	1.03409	0.928711	0.846729	0.641217	1.062	0.732597	0.755407	0.933033	1	0.92004	0.918135	1.14139	0.936512	0.811939	0.896146	0.884336	0.632754	-0.177334	0.198765
698	A0A8M1NE64	apoa1b	apolipoprotein A-I precursor	237	0.848679	0.720172	1.50347	0.820034	1.63544	0.720012	1.36465	1.03069	0.946935	1.26367	1.05294	0.882987	0.727438	1.20676	0.785724	0.689335	0.97128	1	1.02411	1.0585	1.11409	1.06653	0.906641	0.886871	0.856537	0.666409	-0.223412	0.176259
699	F6NKU6	apoa2	Apolipoprotein A-II	105	0.682271	0.613205	1.41603	0.808591	1.58573	0.599419	1.33002	1.0545	0.797806	1.00814	1.0855	0.725159	0.620289	1.23321	0.648712	0.649275	0.917935	1	0.903835	0.997913	1.06077	0.939599	0.834069	0.855737	0.835813	0.673004	-0.258747	0.171982
700	Q567B9	apoa4	Apolipoprotein A-IV (Fragment)	116	0.636509	0.680986	1.1128	0.690354	1.16444	0.721194	1.24609	1.03307	1.02117	0.900341	1.01353	0.812604	0.694791	1.08706	0.763355	0.669565	1.06992	1	0.810097	0.858663	1.10011	0.908825	0.848401	0.913161	0.988049	0.960587	-0.0173448	0.0174634
701	B3DHC6	apoa4b.2	Apolipoprotein A-IV b, tandem duplicate 2	106	0.931883	0.626973	1.05215	0.59373	0.939473	0.640798	1.15452	1.00133	0.954291	1.09798	0.924428	0.755018	0.655447	1.09541	0.680868	0.834485	0.860564	1	0.870335	0.724667	1.03672	0.925808	0.810575	0.89835	1.11855	0.656416	0.161627	0.182821
702	F1QJD1	apoa4b.2	Apolipoprotein A-IV b, tandem duplicate 2	98	1.08997	0.672513	1.22704	0.68209	1.07513	0.811048	1.28952	0.921989	0.985053	1.28962	1.11377	0.74862	1.78971	1.03417	0.823472	0.832404	1.29437	1	0.996507	0.856088	1.06552	1.05067	1.21578	1.04226	1.42016	0.317646	0.506056	0.498057
703	A0A8M1RMK1	apobb.2	apolipoprotein B-100	45	0.898601	1.30266	1.11562	0.752651	1.16613	1.2083	1.21087	1.25524	1.69258	0.89036	0.892728	0.797675	0.544951	0.861574	0.844444	0.708584	1.11219	1	1.10563	1.04236	1.38623	0.860254	0.750323	0.940258	0.719832	0.176298	-0.474267	0.753752
704	E9QFX0	apoc1l	Apolipoprotein C-I	76	0.503383	0.543306	0.844822	0.520626	0.915881	0.567497	1.41337	0.901359	0.985722	0.552981	0.730803	0.62065	0.346558	0.79198	0.515894	0.707543	0.61397	1	0.630504	0.668001	1.10015	0.634812	0.551477	0.773838	0.825563	0.552645	-0.276549	0.257554
705	A0A8M1P8L7	apoc2	Apolipoprotein C-II	9	0.815397	0.876915	1.34269	0.786342	1.28156	1.04041	1.49319	0.983085	1.43445	1.05206	1.30225	0.949105	0.720741	1.13856	0.67947	0.754366	0.911896	1	1.01167	1.0361	1.30357	1.10114	0.846256	0.888754	0.816768	0.406401	-0.292002	0.391045
706	A0A8M1N5V3	apoea	apolipoprotein E precursor	2	0.65731	0.514711	0.626212	0.415102	0.645414	0.602965	0.738965	0.710138	0.679439	0.638823	0.68968	0.693166	0.586805	0.755791	0.747976	0.539502	0.791115	1	0.599411	0.554494	0.709514	0.67389	0.696857	0.776872	1.25675	0.187559	0.329692	0.726863
707	O42364	apoeb	Apolipoprotein Eb	32	0.611548	0.593083	0.675575	0.498377	0.711135	0.618335	0.771834	0.815667	0.745645	0.71668	0.786492	0.740088	0.51063	0.787804	0.721412	0.685693	0.959202	1	0.626735	0.609282	0.777715	0.747753	0.673282	0.881632	1.10504	0.570872	0.1441	0.243461
708	A0A8M1PE19	api5	apoptosis inhibitor 5	5	0.515864	0.82502	0.815204	0.710696	0.837521	0.975385	1.01131	1.21398	1.17297	0.602889	0.959554	0.659041	0.776827	0.842088	0.721412	1.02542	0.972286	1	0.718696	0.841201	1.13275	0.740495	0.780109	0.999235	0.927375	0.507391	-0.108775	0.294657
709	F1Q511	acin1b	Apoptotic chromatin condensation inducer 1b	7	0.769635	0.77948	0.69109	0.671283	0.688385	0.773214	1.0119	1.23858	1.11345	0.860415	0.972405	0.865925	0.695628	0.764142	0.731199	1.12687	1.08904	1	0.746735	0.710961	1.12131	0.899582	0.730323	1.07197	1.02723	0.630299	0.0387644	0.200453
710	F1QQV6	aqr	Aquarius intron-binding spliceosomal factor	3	1.00261	0.927751	0.795458	1.4055	0.841734	1.19884	0.9937	1.0656	0.872705	0.948253	0.912433	1.08774	1.55282	0.805899	1.84268	1.11594	0.934039	1	0.908605	1.14869	0.977336	0.982808	1.40046	1.01666	1.21918	0.511698	0.285915	0.290986
711	A0A8M1P6P6	alox5a	arachidonate 5-lipoxygenase	2	0.927722	2.34268	1.3991	0.954799	1.47619	1.84318	1.11109	1.03625	1.28532	1.06604	1.50958	1.88541	0.854677	1.33621	1.78116	0.980156	0.975306	1	1.5565	1.42473	1.14422	1.48701	1.32401	0.985154	0.929312	0.799725	-0.105765	0.0970591
712	A0A8M9Q911	zmp:0000000660	arf-GAP with Rho-GAP domain, ANK repeat and PH domain-containing protein 2	6	3.17839	6.85964	12.5877	4.1453	10.5263	6.12897	1.52254	1.04815	3.81048	11.7983	13.8656	13.0145	4.17795	10.0647	10.4367	1.07536	1.2531	1	7.54191	6.93353	2.12705	12.8928	8.22645	1.10949	1.18647	0.664784	0.246681	0.17732
713	Q7ZVW9	arglu1b	Arginine and glutamate-rich protein 1-B	3	1.89289	0.690518	1.0042	0.795878	0.799605	0.805136	0.855181	0.991019	0.809175	1.09598	0.644272	0.565197	0.508955	0.743264	0.62075	1.04155	0.792121	1	1.19587	0.800206	0.885125	0.768483	0.624323	0.944556	0.780203	0.0602153	-0.358079	1.22029
714	Q6NWI1	rsrc2	Arginine/serine-rich coiled-coil protein 2	1	1.57671	0.983882	1.2496	1.46208	1.08945	1.20711	1.21557	1.24651	0.940916	1.58308	1.07093	1.29462	0.974382	0.993803	1.24849	1.12947	1.49567	1	1.27007	1.25288	1.13433	1.31621	1.07222	1.20838	0.855808	0.269468	-0.224641	0.569493
715	Q802W6	wu:fa96g11	Arhgdia protein	11	1.40614	2.23041	2.00839	2.11047	1.78458	1.53342	1.26898	1.09337	1.39833	1.42338	2.21126	2.18827	1.1711	1.60205	2.30404	0.946339	1.20781	1	1.88165	1.80949	1.25356	1.94097	1.6924	1.05138	0.93529	0.767483	-0.0965143	0.114931
716	A0A8M1PFH5	arpc2	Arp2/3 complex 34 kDa subunit	8	1.28134	1.35562	1.45693	1.29807	1.41132	1.20711	1.22672	1.04656	1.20641	1.1379	1.5687	1.29249	0.89988	1.24573	1.35894	0.984318	1.0206	1	1.36463	1.3055	1.15989	1.33303	1.16818	1.00164	0.894818	0.412264	-0.160334	0.384825
717	Q6PUQ3	actr3	ARP3 actin-related protein 3-like protein	16	2.00521	2.55555	2.54152	1.8473	2.37607	2.05245	1.05592	0.895805	1.46922	1.75876	2.94892	2.44634	1.54528	1.98621	2.9178	0.920847	1.04073	1	2.36743	2.09194	1.14031	2.38467	2.14977	0.987192	1.02764	0.900171	0.0393401	0.0456748
718	A0A2R8Q8U8	arrdc1b	Arrestin domain containing 1b	1	1.2647	2.30455	1.75593	1.80725	1.76773	1.57599	1.26017	1.86699	1.93399	2.05422	1.70492	2.65536	0.820356	1.71897	2.30265	1.3922	1.17459	1	1.77506	1.71699	1.68705	2.13817	1.61399	1.18893	0.940013	0.825243	-0.0892469	0.0834184
719	E9QI23	ash2l	Ash2-like, histone lysine methyltransferase complex subunit (Fragment)	2	1.01509	0.912924	1.08177	0.692261	1.46861	0.978932	1.16685	1.0053	0.904136	1.15787	1.0992	1.19438	0.69228	1.20398	0.886386	0.827202	0.845466	1	1.00326	1.0466	1.02543	1.15048	0.927548	0.890889	0.886247	0.68347	-0.174219	0.16528
720	A0A8M9QF29	si:ch211-283g2.3	asialoglycoprotein receptor 1	2	2.17578	0.418335	0.899827	0.437987	0.614238	0.526117	0.922679	0.858513	0.672083	1.72881	0.609146	0.676104	0.612755	1.03834	0.643119	0.982237	0.993423	1	1.16465	0.526114	0.817759	1.00469	0.764739	0.991887	1.45356	0.178024	0.539592	0.749521
721	Q7ZTW9	asns	Asparagine synthetase [glutamine-hydrolyzing]	1	0.241291	0.212874	0.198865	0.303222	0.197163	0.189166	0.244757	0.247556	0.226703	0.213606	0.204762	0.209016	0.16742	0.239403	0.254452	0.340765	0.290881	1	0.217677	0.22985	0.239672	0.209128	0.220425	0.543882	0.958994	0.846092	-0.0604065	0.0725824
722	Q7ZWF5	zgc:56425	Aspartate aminotransferase	10	1.02341	0.807016	0.720708	0.927464	0.82741	0.851245	1.17565	1.1029	0.905473	0.94426	0.836183	0.799807	0.895694	1.12882	0.770345	1.12895	1.06187	1	0.850377	0.868707	1.06134	0.860084	0.931618	1.0636	1.07242	0.595652	0.10087	0.225008
723	Q7ZUW8	wu:fj63b09	Aspartate aminotransferase	5	0.961004	0.669336	1.13818	0.957977	1.10546	0.721194	1.41102	1.34966	0.921523	1.53318	1.26884	0.938441	1.187	1.268	0.903163	1.22467	1.02664	1	0.922841	0.928211	1.2274	1.24682	1.11939	1.08377	1.20597	0.291204	0.270189	0.535803
724	Q7SYK7	got2a	Aspartate aminotransferase, mitochondrial	23	0.474262	0.50412	1.67272	0.538425	1.68178	0.519023	0.93794	0.897392	1.30739	0.560967	0.712812	0.509744	0.38925	0.892195	0.52568	0.98848	0.871636	1	0.8837	0.913077	1.04757	0.594507	0.602375	0.953372	0.65972	0.493407	-0.600074	0.306795
725	F1R246	dars	Aspartate--tRNA ligase, cytoplasmic	6	0.748834	0.624855	0.772892	0.65857	0.866169	0.613606	1.10522	1.0418	0.752332	0.850433	0.717952	0.627049	0.820356	0.800331	0.792714	1.20022	0.973293	1	0.715527	0.712781	0.966451	0.731811	0.804467	1.05784	1.12863	0.306184	0.174574	0.514018
726	A0A286Y877	ahctf1	AT hook-containing transcription factor 1	13	0.499223	0.558133	0.4753	0.433537	0.465102	0.542669	0.758334	0.797417	0.71087	0.497084	0.453218	0.511877	0.352418	0.524739	0.52568	0.985879	0.82131	1	0.510885	0.480436	0.755541	0.487393	0.467612	0.93573	0.973308	0.855619	-0.0390314	0.0677196
727	Q4G000	zgc:66188	Ataxin-1 ubiquitin-like interacting protein	2	1.13573	0.632269	0.702373	0.542239	0.786124	0.734199	0.960244	1.02276	0.899455	0.818492	0.703387	0.755018	0.541602	0.907506	0.775937	0.895875	0.727705	1	0.823458	0.687521	0.960819	0.758966	0.741682	0.874527	1.07878	0.69877	0.109397	0.155666
728	A2CEM4	atl3	Atlastin 3	4	0.420179	0.538011	0.623391	0.386496	0.592331	0.458727	1.32004	0.914848	0.655365	0.65679	0.535465	0.618518	0.473797	0.574847	0.532671	1.12062	0.942091	1	0.527194	0.479185	0.963418	0.603591	0.527105	1.02091	1.1	0.514217	0.137508	0.288853
729	Q6P1J5	fk58f09	ATP synthase F1 subunit delta	5	1.50599	0.765712	1.00279	0.707517	0.872067	0.854792	1.12752	1.12035	0.908148	1.07602	0.838753	0.929909	0.687257	0.957614	0.756364	1.0327	0.865597	1	1.0915	0.811459	1.05201	0.948227	0.800412	0.966099	0.986386	0.914328	-0.0197755	0.0388978
730	Q7ZVE5	atp5g	ATP synthase lipid-binding protein	2	1.86377	0.790071	0.981629	0.713239	0.717033	0.768485	0.942636	0.975944	1.02986	1.49525	0.651126	0.833932	0.693117	0.862966	0.848638	1.1508	1.03972	1	1.21182	0.732919	0.982813	0.993435	0.801574	1.06351	1.09367	0.29648	0.129181	0.528004
731	A7E2P8	atp5pd	ATP synthase peripheral stalk subunit d	16	0.611548	0.778421	0.633264	0.621064	0.694283	0.731834	0.726639	0.763299	0.902798	0.503073	0.622853	0.727291	0.380042	0.643049	0.750772	0.923969	0.900824	1	0.674411	0.682394	0.797579	0.617739	0.591288	0.941598	0.86649	0.471875	-0.206745	0.326173
732	Q6P6E0	zgc:77946	ATP synthase subunit	15	0.669791	0.743472	0.678396	0.642042	0.696811	0.773214	0.816442	0.865654	0.912161	0.698713	0.723093	0.639846	0.464589	0.69594	0.694848	1.01345	0.92498	1	0.697219	0.704022	0.864752	0.687217	0.618459	0.979477	0.878465	0.375214	-0.186943	0.425721
733	Q08BA1	atp5a1	ATP synthase subunit alpha	106	0.694752	0.777362	0.709425	0.703703	0.733884	0.761392	0.873376	0.888664	0.903467	0.652797	0.69996	0.70383	0.4671	0.69594	0.725606	0.996804	0.905857	1	0.727179	0.732993	0.888502	0.685529	0.629549	0.967554	0.858874	0.282418	-0.219481	0.549107
734	Q5XJJ3	fj08b08	ATP synthase subunit b	6	0.495063	0.837729	0.72776	0.628692	0.703552	0.846516	0.832877	0.907707	0.914836	0.572944	0.737657	0.778479	0.513978	0.9771	0.770345	0.901077	0.886733	1	0.686851	0.726253	0.88514	0.69636	0.753808	0.92927	1.03794	0.861741	0.0537236	0.0646235
735	A0A8M1N6U2	atp5f1b	ATP synthase subunit beta	75	0.740514	0.669336	0.668523	0.663655	0.664793	0.727105	0.786508	0.809319	0.805162	0.684738	0.658837	0.646244	0.450359	0.644441	0.605371	0.92657	0.873649	1	0.692791	0.685184	0.80033	0.663273	0.566723	0.933406	0.827111	0.132604	-0.273848	0.877444
736	A2ARG7	atp5ib	ATP synthase subunit e, mitochondrial	1	0.0416019	0.489293	0.47248	0.413831	0.545147	0.627793	0.787682	0.72442	0.894773	0.471132	0.563738	0.394572	0.407667	0.39947	0.676673	1.07432	0.863584	1	0.334458	0.528924	0.802292	0.476481	0.494603	0.979302	0.935112	0.771292	-0.0967883	0.112781
737	A0A8M1P1M4	atp5f1e	ATP synthase subunit epsilon, mitochondrial	2	1.39782	0.876915	1.01971	0.652848	0.920094	0.847698	0.682031	0.854546	1.02986	0.874389	0.69739	0.742221	0.559181	0.709859	0.617954	0.835526	0.962221	1	1.09815	0.80688	0.855479	0.771334	0.628998	0.932582	0.779543	0.122449	-0.359299	0.912044
738	A0A8M1P526	atp5f1c	ATP synthase subunit gamma	18	0.906922	0.603673	1.04228	0.703068	0.949584	0.685725	1.18857	1.11083	0.888755	0.950249	0.798486	0.599322	0.572575	0.876885	0.577409	0.895875	0.797154	1	0.850957	0.779459	1.06272	0.782686	0.675623	0.897676	0.866784	0.475071	-0.206255	0.323241
739	Q6P959	atp5c1	ATP synthase subunit gamma	18	0.594907	0.76783	0.681217	0.610893	0.649627	0.772032	0.87455	0.887077	0.888755	0.552981	0.664834	0.639846	0.436965	0.668103	0.680868	1.04207	0.885727	1	0.681318	0.677517	0.883461	0.61922	0.595312	0.975931	0.878666	0.426449	-0.186613	0.370133
740	Q6DRD1	atp5o	ATP synthase subunit O, mitochondrial	10	0.349456	0.749826	0.607877	0.565124	0.643729	0.72947	0.934418	0.873589	0.975691	0.578933	0.650269	0.731557	0.371671	0.613819	0.717218	1.03582	0.896798	1	0.569053	0.646107	0.927899	0.653587	0.567569	0.97754	0.878444	0.524811	-0.186977	0.279997
741	B8JM34	atp5j	ATP synthase-coupling factor 6, mitochondrial	10	0.490902	0.716995	0.575438	0.467864	0.571267	0.695184	0.744835	0.687128	0.823218	0.451169	0.592867	0.708096	0.333165	0.538658	0.626342	0.933333	0.822317	1	0.594445	0.578105	0.751727	0.584044	0.499388	0.91855	0.863837	0.509903	-0.211169	0.292513
742	Q6NZU8	zgc:77371	ATPase family AAA domain-containing protein 3	1	0.528344	0.728644	0.496456	3.66727	0.494593	1.06642	0.547034	0.65301	0.809844	0.519044	0.554314	0.791276	0.467938	0.558144	0.72281	0.672166	1.06187	1	0.584482	1.74276	0.669962	0.621545	0.582964	0.911344	0.334506	0.301792	-1.5799	0.520292
743	Q6IQE5	get3	ATPase GET3	2	0.594907	0.805957	0.889954	0.654756	0.903242	0.809865	1.13398	0.964835	0.662052	0.58093	0.895298	0.806206	0.474634	0.766926	0.792714	0.951542	0.854525	1	0.763606	0.789288	0.920289	0.760811	0.678092	0.935356	0.859119	0.424378	-0.219071	0.372248
744	Q1LUA0	atp1a3a	ATPase Na+/K+-transporting subunit alpha 3a	36	2.38379	1.06649	1.78978	1.36354	1.32369	1.11371	0.936766	1.11876	0.904136	2.69903	0.995537	0.737956	1.38623	1.17336	0.598381	1.18149	1.10414	1	1.74669	1.26698	0.986556	1.47751	1.05266	1.09521	0.830838	0.435766	-0.267361	0.360746
745	A9JTH5	abcb6	ATP-binding cassette sub-family B member 6 (Fragment)	4	0.395218	0.425749	0.355417	0.405567	0.533351	0.599419	0.880419	0.845024	0.800481	0.688731	0.629707	0.4159	0.437802	0.751615	0.426416	0.871423	0.93102	1	0.392128	0.512779	0.841975	0.578113	0.538611	0.934148	1.05038	0.841117	0.0709075	0.0751434
746	Q6NV15	wu:fc39a05	ATP-binding cassette sub-family F member 1	4	0.561626	1.02095	0.760198	0.926193	0.829095	0.975385	1.40984	1.40203	1.23917	0.682742	0.857601	0.765682	0.799428	0.790588	0.957689	1.39428	1.05583	1	0.780925	0.910225	1.35035	0.768675	0.849235	1.15003	0.932995	0.428148	-0.100059	0.368406
747	Q6TNW3	ABCE1	ATP-binding cassette, sub-family E (OABP), member 1	2	1.45191	1.31643	1.42167	1.30888	1.45682	1.14091	1.67573	1.93205	1.32143	1.62101	1.42477	1.52283	0.837098	1.50045	1.29882	1.48116	1.41314	1	1.39667	1.3022	1.64307	1.52287	1.21212	1.2981	0.930827	0.698734	-0.103414	0.155688
748	Q66HV8	pfkm	ATP-dependent 6-phosphofructokinase	7	0.553305	0.475525	0.502098	0.403024	0.510601	0.483555	1.15804	1.10924	0.929548	0.636827	0.422375	0.443626	0.338187	0.534482	0.450184	0.972352	0.771991	1	0.510309	0.465727	1.06561	0.500943	0.440951	0.914781	0.946802	0.72403	-0.0788654	0.140243
749	Q502B9	fj37a05	ATP-dependent Clp protease proteolytic subunit	3	0.470102	0.419394	0.407602	0.378233	0.442353	0.509565	0.721944	0.765679	0.773732	0.546992	0.449791	0.420165	0.358278	0.477415	0.409639	0.840208	0.738777	1	0.432366	0.443383	0.753785	0.472316	0.415111	0.859661	0.936234	0.610635	-0.0950589	0.214218
750	A0A8M2B539	arid4a	AT-rich interactive domain-containing protein 4A isoform X1	1	0.861159	0.80278	0.716476	0.589916	0.674904	0.873709	1.40104	1.1029	0.963654	1.03409	0.774497	0.784878	0.84798	0.935344	0.815084	1.10866	0.941085	1	0.793472	0.712843	1.15586	0.86449	0.866136	1.01658	1.21504	0.168915	0.281009	0.772332
751	Q6TGV1	zgc:103445	Autoantigenic hnRNP-associated with lethal yellow	1	1.51015	1.62674	1.33987	25.1197	0.840892	2.20496	1.0747	1.02593	0.835256	1.40541	1.08978	1.43112	7.72306	1.21094	3.44488	1.12843	20.7663	1	1.49225	9.38853	0.978628	1.30877	4.12629	7.63156	0.439504	0.551516	-1.18605	0.258442
752	Q1RM32	ba1	Ba1 globin	1002	0.632349	0.440576	0.885723	0.549868	0.996768	0.495377	2.28674	1.90111	0.895442	1.07003	0.710241	0.667573	0.589317	0.920033	0.619352	1.35162	1.08099	1	0.652883	0.680671	1.69443	0.815948	0.709567	1.1442	1.04245	0.88691	0.0599816	0.0521205
753	A8WG05	bactin2	Bactin2 protein	589	1.3479	2.36386	2.39202	1.82378	2.35669	2.08082	1.14748	0.979118	1.30404	1.50523	2.81783	2.33544	1.14348	1.80109	2.04959	0.981196	0.980338	1	2.03459	2.0871	1.14355	2.2195	1.66472	0.987178	0.797625	0.24603	-0.326217	0.609011
754	Q7ZWI3	cb1023	BAI1-associated protein 2-like 1a	1	1.21062	0.982823	0.898416	1.18301	0.80129	1.20357	1.23963	1.27031	1.37627	1.47728	1.0992	1.44392	1.60639	1.49766	2.33201	1.35786	1.03771	1	1.03062	1.06262	1.2954	1.34013	1.81202	1.13186	1.70523	0.0626355	0.76997	1.20318
755	E7F2L0	epb4.1l4	Band 4.1-like protein 4	1	1.49351	2.48671	0.971757	0.82639	1.12653	0.984843	1.24785	1.11083	0.8172	1.05805	1.24999	1.11333	0.78436	0.974316	1.48616	0.917205	0.767965	1	1.65066	0.979253	1.05863	1.14046	1.08161	0.895057	1.10453	0.675137	0.143432	0.170608
756	A0A8M1NBW4	bbs4	Bardet-Biedl syndrome 4 protein	19	2.50027	0.742412	1.20729	0.893773	0.803818	0.85361	1.08468	1.187	1.11278	1.64497	0.827615	0.978964	0.911599	1.22485	1.03179	1.05819	0.983358	1	1.48333	0.8504	1.12815	1.15052	1.05608	1.01385	1.24186	0.0960427	0.312506	1.01754
757	Q6P026	banf1	Barrier-to-autointegration factor	1	0.361937	0.416217	0.359649	0.261267	0.37916	0.540304	0.486578	0.507015	0.547029	0.303441	0.403527	0.339118	0.220157	0.3257	0.349521	0.583723	0.637119	1	0.379267	0.393577	0.513541	0.348695	0.298459	0.740281	0.758326	0.350721	-0.399111	0.455038
758	A0A8M2B4R7	bag6	BCL2-associated athanogene 6	6	0.44098	0.68734	0.531716	0.417009	0.502176	0.64671	0.893919	0.924369	0.871368	0.546992	0.609146	0.533205	0.450359	0.560928	0.592788	1.07016	0.827349	1	0.553345	0.521965	0.896552	0.563114	0.534692	0.965836	1.02438	0.88092	0.0347538	0.0550633
759	B2GTJ2	bcl7b	Bcl7b protein	1	1.61831	0.857852	0.827897	0.781893	0.969806	0.760209	0.973744	0.988639	0.775069	1.39343	0.747938	1.40553	1.10246	1.01607	0.865415	0.920847	1.01456	1	1.10135	0.837303	0.912484	1.1823	0.994648	0.978469	1.18792	0.17673	0.248438	0.75269
760	Q90Z98	bcl2l	Bcl-XL-like protein 1	1	0.624029	0.513652	0.25387	0.308307	0.487009	0.407888	0.370363	0.539546	0.555054	0.706698	0.270731	0.486283	0.405992	0.432875	0.542457	0.871423	0.458967	1	0.46385	0.401068	0.488321	0.487904	0.460441	0.776797	1.14804	0.422045	0.19917	0.374641
761	Q66HV5	wu:fb17g06	BCSC-1	3	1.02341	1.04637	0.960473	0.861353	0.988342	0.990755	1.16333	1.0783	1.09606	1.18781	0.930425	0.819003	0.82789	1.02442	0.727004	1.00513	1.04475	1	1.01008	0.946817	1.11256	0.97908	0.859773	1.01663	0.908067	0.421228	-0.13913	0.375483
762	E7F1G6	b2ml	Beta-2-microglobulin	2	0.607388	0.799603	0.73058	0.624878	0.752421	0.828782	0.824659	0.672846	0.898117	0.670764	0.944989	0.814737	0.626149	0.899155	0.855628	0.953623	0.885727	1	0.712524	0.73536	0.798541	0.810164	0.793644	0.94645	1.07926	0.603363	0.110041	0.219421
763	H0WF44	b2m	Beta-2-microglobulin	5	0.503383	1.15757	0.889954	0.929371	0.835836	1.04869	0.782399	0.759332	1.05661	0.546992	0.742798	1.04721	0.77013	0.679238	0.901765	0.891713	1.02664	1	0.850302	0.937965	0.866113	0.779001	0.783711	0.972784	0.835544	0.159012	-0.259212	0.79857
764	Q5RG49	aasdh	Beta-alanine-activating enzyme	1	0.911082	0.613205	0.936497	0.750108	1.06417	0.612424	1.00544	0.948173	0.945598	0.816496	0.756506	0.876589	0.519001	0.853223	0.619352	0.831884	0.910889	1	0.820261	0.808902	0.966403	0.81653	0.663858	0.914258	0.820691	0.43248	-0.28509	0.364034
765	Q567F4	zgc:112084	Beta-hexosaminidase	1	1.3687	0.684163	1.16498	0.488842	0.878807	0.624246	0.781225	0.895012	0.761694	1.32356	0.69996	0.729424	0.655447	1.09959	0.515894	0.890672	0.767965	1	1.07262	0.663965	0.812644	0.917649	0.756976	0.886213	1.14008	0.680516	0.189139	0.167162
766	A0A8N7UYS4	hexb	Beta-hexosaminidase	6	0.636509	0.693695	0.739043	0.998025	0.723773	0.716465	0.812333	0.861687	0.757682	0.904334	0.784778	0.714495	0.762596	0.828169	0.78852	0.964028	0.866603	1	0.689749	0.812755	0.810567	0.801202	0.793095	0.943544	0.975811	0.845525	-0.035326	0.0728734
767	A0A2R8PWR1	bhmt	Betaine--homocysteine S-methyltransferase 1	1	1.70568	1.02942	0.91111	5.964	0.970648	1.62091	1.14102	1.31475	1.13819	1.61502	1.16517	1.04295	3.76694	1.37657	1.13944	1.02906	1.98483	1	1.2154	2.85185	1.19799	1.27438	2.09432	1.33796	0.73437	0.691963	-0.44542	0.159917
768	A0A8M1P6D8	eprs1	bifunctional glutamate/proline--tRNA ligase	4	0.902761	1.31431	0.98586	1.07749	0.87628	1.28514	1.2678	1.19652	1.13418	0.836459	1.1052	1.12826	0.765107	0.991019	1.27925	1.29699	0.989397	1	1.06765	1.07964	1.1995	1.02331	1.01179	1.09546	0.937159	0.738965	-0.0936338	0.131376
769	A2CEW4	atic	Bifunctional purine biosynthesis protein ATIC	1	1.37286	0.762535	1.05074	1.25103	0.951269	0.968291	0.944396	0.917228	1.03721	1.20378	1.05037	1.04935	0.652099	0.867142	0.97866	1.12531	1.0206	1	1.06205	1.05686	0.96628	1.10117	0.832633	1.04863	0.787835	0.175802	-0.344035	0.754977
770	B2GQK3	bgna	Biglycan a	6	1.3479	0.718054	0.973167	0.741209	0.887233	0.72947	1.04418	0.997367	0.855318	1.11594	1.28683	0.695299	12.0283	1.06061	1.19257	1.26681	4.82016	1	1.01304	0.785971	0.965621	1.03269	4.76048	2.36233	6.05681	0.335584	2.59856	0.474199
771	E9QFU8	bcat2	Branched-chain-amino-acid aminotransferase	15	0.420179	0.644977	0.552872	0.542239	0.62772	0.61597	0.849898	0.925163	0.89143	0.568952	0.699104	0.584393	0.486354	0.643049	0.573215	0.96819	0.885727	1	0.539343	0.59531	0.88883	0.617483	0.567539	0.951306	0.953351	0.625643	-0.0689207	0.203674
772	F1Q8W2	emsy	BRCA2-interacting transcriptional repressor EMSY (Fragment)	1	0.977645	1.20735	0.813793	0.814312	0.805503	1.04278	0.939114	0.88549	1.02117	0.676753	1.01182	1.02802	0.524023	0.81425	0.960485	1.08681	0.839427	1	0.999595	0.88753	0.94859	0.905529	0.766253	0.975412	0.863354	0.463974	-0.211976	0.333506
773	Q7SXG7	brd7	Brd7 protein	2	0.86532	0.903392	0.826487	0.663655	0.734727	1.04278	0.774769	0.910087	0.906142	0.812503	0.937279	0.934175	0.47296	0.938127	0.727004	0.857896	0.723679	1	0.865066	0.813719	0.863666	0.894652	0.712697	0.860525	0.875852	0.600334	-0.191241	0.221607
774	Q4V8R8	bri3bp	Bri3bp protein (Fragment)	1	0.395218	1.51342	0.827897	0.670012	0.900714	1.34899	0.963766	0.836297	1.20039	0.477121	1.05294	1.00029	0.423571	1.05922	1.00662	0.982237	0.738777	1	0.912178	0.973238	1.00015	0.843451	0.829805	0.907004	0.852623	0.64121	-0.230021	0.193
775	Q803I3	wu:fi05e01	Bridging integrator 2b	2	0.894441	1.28254	1.02112	1.02727	1.02963	1.09953	0.9802	0.893425	1.01782	0.98219	0.926998	1.98352	0.683909	0.81425	1.10728	0.836046	0.749848	1	1.06603	1.05214	0.963816	1.29757	0.868481	0.861965	0.825442	0.222907	-0.276761	0.651877
776	A0A8M2BGP9	brpf3a	bromodomain and PHD finger-containing protein 3 isoform X1	1	0.615708	0.67675	0.643136	0.488842	0.528296	0.803954	0.88218	0.952934	1.10409	0.708694	0.780494	0.531072	0.811985	0.58459	0.603973	1.09877	0.810239	1	0.645198	0.60703	0.979734	0.67342	0.666849	0.969671	1.09854	0.6521	0.135592	0.185686
777	A0A8M2B838	brd3a	bromodomain-containing protein 3 isoform X1	3	0.703072	0.579315	0.716476	0.556224	0.728829	0.675085	0.85342	0.938652	0.820543	0.842448	0.767643	0.725159	0.976893	0.79198	0.75916	0.912003	0.823323	1	0.666288	0.653379	0.870872	0.778417	0.842678	0.911775	1.28972	0.0894234	0.36706	1.04855
778	Q08D75	brd4-a	Bromodomain-containing protein 4A	1	0.66147	0.706404	0.389267	0.387768	0.427186	0.591143	0.466035	0.441952	0.499548	0.600893	0.424945	0.569463	0.380042	0.714035	0.521486	0.712226	0.493189	1	0.585714	0.468699	0.469178	0.531767	0.538521	0.735138	1.14897	0.57682	0.200341	0.23896
779	Q5XJU0	bub3	Bub3 protein	5	0.973485	1.18617	1.10292	0.888052	1.22089	1.03805	1.17859	1.27745	1.29468	0.888363	1.24399	0.955503	1.26151	1.10655	1.01082	1.1508	1.04274	1	1.08752	1.049	1.25024	1.02929	1.12629	1.06451	1.07368	0.55714	0.102566	0.254035
780	A0A158VF71	c1qa	C1qA	1	0.586587	0.75618	0.871619	0.621064	0.859428	0.742475	0.774182	0.88549	1.0954	0.892356	0.966408	0.88512	0.649588	0.83652	0.789918	0.78298	0.882707	1	0.738129	0.740989	0.918356	0.914628	0.758675	0.888562	1.02387	0.851899	0.0340304	0.0696118
781	A0JBX1	ord	Cadherin EGF LAG seven-pass G-type receptor 2	1	0.807077	0.375972	1.38782	0.518083	1.22342	0.333404	1.33941	0.876762	0.679439	1.01413	1.02295	0.859526	0.479657	1.22346	0.427814	0.956744	0.413675	1	0.856957	0.691636	0.965204	0.965537	0.710311	0.79014	1.027	0.962532	0.0384379	0.0165848
782	Q4U1I6	cdh4	Cadherin-4	3	0.540825	1.19252	0.799689	8.18254	0.731357	1.30879	0.697879	0.67602	0.833249	0.788547	0.717095	1.01949	0.605222	0.862966	1.1702	0.866741	1.32456	1	0.844345	3.40756	0.735716	0.84171	0.879462	1.06377	0.258091	0.35139	-1.95405	0.45421
783	A2CE70	chp1	Calcineurin-like EF-hand protein 1	2	0.765475	0.476584	0.590952	0.488206	0.508074	0.524935	0.820551	0.895012	0.753001	0.648805	0.564595	0.394572	0.445336	0.599901	0.634731	1.09773	0.946117	1	0.611004	0.507071	0.822854	0.53599	0.559989	1.01462	1.10436	0.421633	0.14321	0.375065
784	Q6DGW9	tmco1	Calcium load-activated calcium channel	1	0.403538	0.379149	0.289129	0.275887	0.367363	0.371237	0.635663	0.606989	0.622596	0.321408	0.343555	0.424431	0.190021	0.360497	0.404047	0.774136	0.589813	1	0.357272	0.338163	0.62175	0.363131	0.318188	0.787983	0.940932	0.796183	-0.0878369	0.0989873
785	A0A8M3B503	micu1	calcium uptake protein 1, mitochondrial isoform X2	5	0.361937	0.638623	0.50915	0.423366	0.486167	0.610059	0.792964	0.764093	0.869361	0.465143	0.509763	0.56733	0.339862	0.459321	0.55504	0.957785	0.823323	1	0.503236	0.506531	0.808806	0.514079	0.451407	0.927036	0.891175	0.542744	-0.16622	0.265405
786	Q66L49	slc25a24	Calcium-binding mitochondrial carrier protein SCaMC-1	7	0.341136	0.753003	0.520433	0.520626	0.585591	0.676267	0.800595	0.777581	0.812518	0.429209	0.594581	0.569463	0.366649	0.534482	0.606769	0.908881	0.902837	1	0.538191	0.594161	0.796898	0.531084	0.502633	0.93724	0.845954	0.338317	-0.241348	0.470677
787	F1QQD3	cab39l1	Calcium-binding protein 39,-like 1	1	1.85544	0.77948	1.61489	1.29362	0.694283	0.742475	0.881593	0.77044	0.639315	1.25369	0.813051	0.829667	0.753388	0.630522	0.791316	0.546785	0.596859	1	1.41661	0.910126	0.763783	0.965469	0.725075	0.714548	0.796676	0.403512	-0.327935	0.394144
788	A0A2R8QJH4	atp2a3	Calcium-transporting ATPase	71	1.18565	2.18064	1.629	1.37753	1.61101	1.97323	0.996048	1.03783	1.30672	1.50722	1.87713	1.68919	1.0221	1.40023	1.55187	1.02958	0.912902	1	1.6651	1.65392	1.11353	1.69118	1.32473	0.980827	0.800965	0.232547	-0.320189	0.63349
789	A0A8M2B848	atp2a2b	Calcium-transporting ATPase	57	0.856999	2.12027	1.53732	1.3146	1.58404	2.10329	1.14161	1.01482	1.38228	1.09598	2.08789	1.68706	0.805288	1.37657	1.6036	1.13103	0.945111	1	1.50486	1.66731	1.17957	1.62364	1.26182	1.02538	0.756801	0.288537	-0.402014	0.539799
790	B2GQW3	calm1b	Calm1b protein	44	2.30059	1.81843	2.44138	1.82314	2.34321	1.53579	1.38226	1.11876	1.51871	1.89052	2.62421	2.55938	1.19538	2.67798	2.44525	1.07432	1.04878	1	2.1868	1.90071	1.33991	2.35804	2.1062	1.04103	1.10811	0.711554	0.148103	0.147792
791	Q504F5	im:6908877	Calpain 2, (M/II) large subunit B	5	1.32294	2.38186	1.68118	3.64248	1.8385	1.95077	1.58945	1.53771	1.68723	1.1399	1.73662	1.63161	1.69345	2.65988	2.30404	1.20959	1.88116	1	1.79533	2.47725	1.6048	1.50271	2.21913	1.36358	0.895802	0.710798	-0.158748	0.148254
792	B3DGQ2	capns1b	Calpain, small subunit 1 b	9	0.961004	1.06014	0.871619	0.984676	1.03131	0.983661	1.07	1.01879	0.981041	0.888363	1.01524	0.929909	1.0087	0.979884	0.950698	0.958305	1.04375	1	0.964253	0.999884	1.02328	0.944505	0.979762	1.00068	0.979876	0.4304	-0.0293296	0.366128
793	F1QI24	capn1	Calpain-1 catalytic subunit	8	1.11493	1.89469	1.36666	1.19445	1.39868	1.79707	1.02363	0.902153	1.05795	0.764591	1.85999	1.67426	0.690606	1.15944	1.72803	0.806912	0.932026	1	1.45876	1.4634	0.994578	1.43295	1.19269	0.912979	0.815014	0.480362	-0.295104	0.318432
794	Q4F876	cnn2	Calponin	10	0.728033	1.35562	1.06766	0.910937	1.16276	1.36909	0.837572	0.855339	0.994416	0.840452	1.35965	1.06641	0.644565	0.975708	0.887784	0.930732	0.819297	1	1.05044	1.14759	0.895776	1.08884	0.836019	0.916676	0.728498	0.132703	-0.457003	0.877118
795	A0A0B5JS27	Calr3b (Fragment) OS=Danio rerio OX=7955	Calr3b (Fragment)	17	0.852839	0.92881	0.891364	0.978955	0.95801	0.945828	0.94557	0.957694	0.964322	1.09798	0.917574	1.01522	0.684746	0.971533	0.998233	1.04363	0.976312	1	0.891004	0.960931	0.955862	1.01026	0.884837	1.00665	0.920813	0.492351	-0.119021	0.307725
796	Q9PUC1	calr	Calreticulin	18	0.287053	1.03154	0.902648	0.93255	1.03637	0.941099	0.669706	0.699823	0.886749	0.776569	1.00496	0.91498	0.719067	0.864358	0.78852	0.960386	0.789102	1	0.740414	0.970006	0.752092	0.898837	0.790648	0.916496	0.815096	0.0285824	-0.294958	1.5439
797	Q7SXV9	calub	Calumenin-B	2	0.4285	0.84832	0.500687	0.740573	0.555258	0.870162	0.828181	0.698236	0.849968	0.666772	0.606575	0.996027	0.455381	0.597117	0.963281	0.908881	0.80118	1	0.592502	0.721998	0.792128	0.756458	0.671926	0.903354	0.930649	0.791029	-0.103691	0.101807
798	A0A8M2BIA6	prkacbb	cAMP-dependent protein kinase	5	0.840358	1.04213	0.850463	0.699889	0.87965	0.931641	1.1017	1.11559	0.974353	0.778566	0.863599	0.74862	0.493888	0.960398	0.845842	0.995243	0.84144	1	0.910984	0.83706	1.06388	0.796928	0.766709	0.945561	0.915955	0.677173	-0.126652	0.1693
799	A0A8M3AZG3	arpp19b	cAMP-regulated phosphoprotein 19 isoform X1	1	0.790436	0.616382	0.716476	0.671919	0.796235	0.748386	0.901549	0.838677	0.837931	0.744628	0.936422	0.964034	0.533231	0.981276	0.872405	1.13623	0.891766	1	0.707765	0.738847	0.859386	0.881695	0.795637	1.00933	1.07686	0.705148	0.106836	0.15172
800	B2GNV9	creb1a	cAMP-responsive element-binding protein 1a	3	1.46855	0.694754	0.887133	0.574659	0.852688	0.727105	1.07529	1.00609	0.984385	1.02212	0.793346	0.767815	0.472123	0.918641	0.694848	1.07172	0.977319	1	1.01681	0.718151	1.02192	0.861093	0.695204	1.01635	0.968048	0.887245	-0.0468498	0.0519563
801	Q642H2	crebl2	cAMP-responsive element-binding protein-like 2	1	0.811237	0.613205	0.62057	0.457693	0.547675	0.665626	0.750117	0.848198	0.724914	0.816496	0.627137	0.624916	0.44115	0.775277	0.636129	0.862058	0.833388	1	0.681671	0.556998	0.77441	0.689516	0.617519	0.898482	1.10866	0.623849	0.148811	0.20492
802	E7F2X0	clip1a	CAP-GLY domain-containing linker protein 1a	1	0.465941	0.410922	0.706604	0.492656	0.877122	0.427987	1.62525	1.39885	0.7637	0.806514	0.674258	0.627049	0.387576	0.800331	0.588594	1.05871	1.00852	1	0.527822	0.599255	1.2626	0.702607	0.592167	1.02241	0.988172	0.971116	-0.0171659	0.012729
803	Q92051	cahz	Carbonic anhydrase	223	0.312014	0.254178	0.366701	0.38014	0.374947	0.297936	1.04829	0.902946	0.603872	0.449172	0.329847	0.360447	0.258663	0.434267	0.377483	0.911482	0.789102	1	0.310964	0.351007	0.851701	0.379822	0.356804	0.900195	1.01652	0.925405	0.0236318	0.0336684
804	Q7SYD0	cbr1	Carbonyl reductase (NADPH)	13	0.603228	0.787953	0.906879	0.734216	0.789494	0.787402	1.32474	1.1997	1.12616	0.882374	0.896155	0.806206	0.65461	0.782237	0.823472	1.08004	0.92498	1	0.76602	0.770371	1.21686	0.861578	0.75344	1.00167	0.978022	0.76934	-0.0320607	0.113882
805	Q6NYM2	cbr1l	Carbonyl reductase (NADPH)	12	0.832038	0.684163	0.854694	1.06159	0.867854	0.846516	1.25372	1.17827	0.89678	1.00415	0.789919	0.855261	0.73832	0.862966	0.868211	0.948941	0.969267	1	0.790299	0.925321	1.10959	0.88311	0.823166	0.972736	0.8896	0.273323	-0.168772	0.563324
806	A0A0R4IYT8	si:ch211-71n6.4	Carboxylic ester hydrolase	2	0.66147	0.941519	0.901237	0.819398	0.787809	1.01085	0.83992	0.916435	1.02718	0.946257	0.861885	0.949105	0.583457	0.892195	0.837453	0.826681	0.797154	1	0.834742	0.872687	0.927846	0.919082	0.771035	0.874612	0.883519	0.437229	-0.178667	0.359291
807	Q1LUZ9	ces3	Carboxylic ester hydrolase	10	1.85961	0.534833	1.33141	0.748837	0.977389	0.617153	1.03185	1.20128	0.862005	1.79869	0.761646	0.902183	0.998657	1.21929	0.840249	0.872464	0.889753	1	1.24195	0.781126	1.03171	1.15417	1.0194	0.920739	1.30504	0.192441	0.38409	0.715703
808	A8WGN2	cpn1	Carboxypeptidase N, polypeptide 1	1	0.736354	1.31431	1.40757	0.949713	1.26555	1.12908	0.977265	0.991813	1.14555	1.13391	1.20458	1.45885	1.50343	1.02164	1.06534	1.03114	0.98839	1	1.15274	1.11478	1.03821	1.26578	1.1968	1.00651	1.07358	0.670522	0.102424	0.173587
809	Q5U3U3	cpt2	Carnitine O-palmitoyltransferase 2, mitochondrial	4	1.04421	0.67675	0.654419	0.724681	0.680802	0.667991	0.771834	0.825188	0.820543	0.738639	0.753079	0.705963	0.422734	0.773886	0.61376	0.812114	0.8042	1	0.791792	0.691158	0.805855	0.73256	0.60346	0.872105	0.873114	0.442254	-0.195758	0.354328
810	Q66HW5	zgc:92303	Caseinolytic mitochondrial matrix peptidase chaperone subunit Xa	1	2.72492	0.739235	1.14523	0.650941	0.796235	0.677449	0.752465	0.94738	0.79045	1.50722	0.937279	0.71876	0.886486	1.32646	1.00103	1.00097	0.811245	1	1.53646	0.708209	0.830098	1.05442	1.07133	0.937404	1.51273	0.0594486	0.597151	1.22586
811	A0A8M2BKT2	casp3b	caspase 3, apoptosis-related cysteine peptidase b isoform X1	1	0.328655	0.651332	0.497867	0.846732	0.521555	0.566315	0.993113	0.931511	0.816531	0.489099	0.608289	1.05361	0.567552	0.492726	1.022	1.4104	1.24807	1	0.492618	0.644867	0.913718	0.717	0.694093	1.21949	1.07633	0.812365	0.106126	0.0902487
812	Q7ZTT1	cat	Catalase	4	1.24806	1.06437	1.17767	1.63117	1.45176	1.2816	1.02657	0.955314	1.00913	1.43536	1.14632	1.27543	0.882301	1.37657	1.20096	0.854255	0.808226	1	1.16337	1.45484	0.997004	1.2857	1.15328	0.887493	0.792716	0.162502	-0.335125	0.789142
813	F1Q6A4	comtd1	Catechol-O-methyltransferase domain-containing 1 (Fragment)	2	0.640669	0.764653	0.763019	0.6128	0.808031	0.737746	1.14396	0.951347	1.14622	0.688731	0.752222	0.780612	0.320608	0.759967	0.680868	0.904719	0.96826	1	0.722781	0.719526	1.08051	0.740522	0.587148	0.95766	0.81602	0.418087	-0.293323	0.378733
814	Q6NYB2	ctnna1	Catenin (cadherin-associated protein), alpha 1	1	1.54759	1.03154	1.32153	0.77045	1.2032	1.19056	1.13046	1.40679	0.87538	1.5212	1.1112	0.688901	0.864722	1.268	0.982854	0.965068	1.09609	1	1.30022	1.05474	1.13754	1.1071	1.03853	1.02039	0.984631	0.934691	-0.0223454	0.029332
815	A0A8M6Z121	ctnnb1	catenin beta-1 isoform X2	11	2.54604	0.563429	1.21575	0.620429	0.715348	0.643163	0.9802	1.09893	0.841274	2.27181	0.703387	0.91498	0.813659	1.3195	0.903163	1.09513	0.969267	1	1.44174	0.659646	0.973468	1.29673	1.01211	1.02147	1.53432	0.0901787	0.617599	1.0449
816	A0A8M9Q693	ctnnd1	catenin delta-1 isoform X6	1	11.4364	2.30349	3.7474	2.57707	3.13354	2.536	1.48439	2.04472	1.7862	3.64129	2.51883	2.39942	2.35141	2.46224	2.00066	1.19294	1.50473	1	5.82908	2.74887	1.77177	2.85318	2.27143	1.23256	0.826316	0.114954	-0.275235	0.939476
817	Q6PGT7	wu:fa94d12	Cathepsin D	3	0.728033	1.75913	1.03522	1.34002	0.936945	1.43648	0.90918	0.8601	1.04858	0.908327	1.02295	1.3842	0.832075	0.819818	1.30302	0.938015	0.973293	1	1.17413	1.23782	0.939288	1.10516	0.984969	0.970436	0.795732	0.315814	-0.329645	0.500568
818	B5DDK3	ctsd	Cathepsin D	10	1.07333	0.564488	0.857515	0.606443	0.769273	0.637252	0.675575	0.783135	0.729595	1.50722	0.5843	0.669705	0.693954	1.27218	0.742383	0.818877	0.82433	1	0.831777	0.670989	0.729435	0.920409	0.902839	0.881069	1.34553	0.293333	0.428179	0.532639
819	F1Q8A0	ctsk	Cathepsin K	1	0.844519	3.49389	1.60784	2.08187	1.62112	2.97936	0.885115	0.802972	1.62905	1.94641	2.11188	3.26321	1.91193	1.54638	3.15268	1.05455	1.43528	1	1.98208	2.22745	1.10571	2.4405	2.20366	1.16328	0.989322	0.971638	-0.0154873	0.0124954
820	F1R665	sdprb	Caveolae-associated protein 2b	32	1.86377	2.55555	1.89556	1.47288	1.79469	2.61049	1.11344	1.06243	1.55348	1.67891	1.9945	2.54232	0.94592	1.56726	1.91817	1.01449	0.981345	1	2.10496	1.95935	1.24312	2.07191	1.47712	0.998612	0.75388	0.336645	-0.407592	0.472828
821	A0A2R8QUZ1	ctcf	CCCTC-binding factor (zinc finger protein)	11	0.561626	0.857852	0.54864	0.49647	0.561156	0.8276	0.754813	0.836297	0.849299	0.562963	0.634848	0.731557	0.390087	0.648616	0.685062	0.996284	0.855531	1	0.656039	0.628409	0.813469	0.643123	0.574589	0.950605	0.914355	0.715321	-0.129173	0.145499
822	B8X730	si:ch211-231h20.3	CD40 molecule, TNF receptor superfamily member 5	2	0.378577	0.540129	0.736222	0.467864	0.667321	0.520205	0.920919	0.950553	0.824556	0.604886	0.707671	0.467087	0.503096	0.790588	0.529874	1.07328	0.885727	1	0.551643	0.551797	0.898676	0.593215	0.607853	0.986336	1.10159	0.635428	0.139585	0.196934
823	E7F9H6	LOC100329398	CD48 antigen-like	7	2.29643	0.729704	1.21998	0.590551	0.762532	0.690454	0.841094	0.902153	0.849299	1.96238	0.717952	0.910714	0.838772	1.31394	0.887784	0.92657	0.810239	1	1.41537	0.681179	0.864182	1.19702	1.0135	0.912269	1.48786	0.104684	0.573236	0.98012
824	A0A8M2B6T4	cd99	CD99 molecule isoform X4	2	0.911082	0.650273	0.834949	0.804142	0.741467	0.802772	0.783573	0.895805	0.804494	1.06204	0.789062	0.80194	1.03047	0.900547	0.911552	0.86622	1.24404	1	0.798768	0.782794	0.827957	0.884348	0.947522	1.03675	1.21044	0.0238693	0.275527	1.62216
825	Q803E9	cdc5l	CDC5 cell division cycle 5-like (S. pombe)	1	0.0416019	0.780539	0.908289	0.651577	0.842577	1.16219	1.03479	1.15685	1.54746	0.626845	0.733374	0.88512	0.312237	0.530306	1.18418	1.12427	0.895792	1	0.57681	0.885447	1.24637	0.748446	0.675574	1.00669	0.762975	0.524517	-0.390291	0.28024
826	A0A8M1PD45	cisd1	CDGSH iron sulfur domain 1	3	0.457621	0.464934	0.574027	0.406838	0.727144	0.500107	0.764791	0.716486	0.71087	0.453165	0.514047	0.516142	0.264523	0.549793	0.494922	0.820438	0.746829	1	0.498861	0.544696	0.730715	0.494451	0.436413	0.855756	0.801204	0.449023	-0.319759	0.347732
827	Q7T326	cisd2	CDGSH iron-sulfur domain-containing protein 2	1	0.819558	1.47212	1.13254	1.06859	1.21837	1.2213	1.17917	1.20287	1.27796	0.740636	1.4162	1.16239	0.703162	1.35987	1.39809	1.29439	0.950143	1	1.1414	1.16942	1.22	1.10641	1.1537	1.08151	0.986564	0.949058	-0.0195159	0.0227073
828	Q1L8K3	cdh2	Cdh2 protein	1	0.253772	0.321959	0.251049	0.229482	0.254458	0.297936	0.632728	0.656183	0.519611	0.317415	0.267304	0.307126	0.164908	0.314565	0.257248	0.808993	0.688451	1	0.275593	0.260625	0.602841	0.297282	0.245574	0.832481	0.942247	0.769344	-0.085822	0.113879
829	A4JYG0	dhrs13b.2	cDNA, clone cssl:d0818 (Fragment)	1	1.31878	1.11838	1.17485	1.26628	1.12653	1.48731	1.18328	1.12432	1.02986	1.0301	1.26456	1.28609	0.577597	1.03278	0.960485	1.21167	1.03066	1	1.20401	1.29337	1.11249	1.19358	0.856952	1.08078	0.662571	0.0682357	-0.593853	1.16599
830	A9JTB2	cdipt	CDP-diacylglycerol--inositol 3-phosphatidyltransferase	2	0.861159	1.68605	1.14947	1.04125	1.06249	1.57362	0.979613	0.986259	1.03454	0.80851	1.18745	1.38847	0.651262	0.899155	1.31001	1.03062	0.889753	1	1.23222	1.22579	1.00014	1.12814	0.953474	0.973458	0.777846	0.352725	-0.362443	0.452563
831	F2Z4U5	rad9a	Cell cycle checkpoint control protein	1	0.969324	0.575078	0.705193	0.772993	0.543462	0.711736	0.656793	0.854546	0.928879	1.48526	0.686253	0.654776	0.91997	0.826777	0.615158	1.11438	0.903844	1	0.749865	0.676064	0.813406	0.942097	0.787302	1.00607	1.16454	0.381848	0.219758	0.41811
832	A0A8M1PHH0	cdc42	Cell division control protein 42 homolog	7	1.76392	1.41281	1.68259	1.07367	1.52928	1.32416	1.08702	1.04894	1.22647	1.33155	1.36051	1.28822	1.01958	1.32925	1.26247	0.973913	0.965241	1	1.61977	1.30904	1.12081	1.32676	1.20377	0.979718	0.919583	0.550984	-0.120948	0.258861
833	X1WHN7	cdc73	Cell division cycle 73, Paf1/RNA polymerase II complex component, homolog (S. cerevisiae)	2	0.374417	0.578256	0.493635	0.457058	0.518185	0.630158	0.862811	0.872002	0.955629	0.52104	0.665691	0.671838	0.519001	0.585982	0.59139	1.07068	0.82433	1	0.482103	0.535133	0.896814	0.619523	0.565457	0.965003	1.05667	0.615538	0.07952	0.210745
834	A0A0B5JK78	ccn2a	Cellular communication network factor 2a	49	1.37702	3.0745	2.20726	1.68774	1.89074	2.32792	1.03655	0.960075	1.43177	1.50523	2.65677	2.43781	1.17445	1.81362	2.09713	0.946339	0.885727	1	2.21959	1.9688	1.1428	2.19994	1.69507	0.944022	0.860963	0.455808	-0.215977	0.341218
835	Q801Z9	zff9	Cellular nucleic acid-binding protein	9	0.615708	0.839847	0.820845	0.831476	0.713662	0.926911	0.954374	1.11083	0.926204	0.910323	0.788205	0.981097	0.648751	1.00911	0.95629	1.14143	0.925987	1	0.7588	0.824017	0.997136	0.893208	0.871385	1.02247	1.05748	0.730434	0.0806365	0.136419
836	B1P0R9	centrin2	Centrin2 (Fragment)	1	0.624029	1.01248	0.966115	1.07113	1.01025	0.943463	1.18328	0.92913	0.993747	1.08201	1.0992	1.07068	0.673026	0.979884	0.984252	1.12166	0.934039	1	0.86754	1.00828	1.03539	1.08396	0.879054	1.01857	0.871835	0.303021	-0.197873	0.518528
837	A0A2R8QQL0	cenph	Centromere protein H	1	2.23818	0.578256	1.37231	0.764729	2.33057	0.855974	0.711966	0.741876	0.724914	1.04008	0.827615	0.761417	0.657122	1.14273	0.581604	0.82304	0.826343	1	1.39625	1.31709	0.726252	0.876372	0.79382	0.883127	0.602707	0.385033	-0.730471	0.414502
838	A0A8M2B758	si:ch73-212j7.1	centrosomal protein of 170 kDa protein B isoform X1	1	1.17733	0.775244	0.913931	0.680183	0.920936	0.892625	1.13398	1.19494	1.16561	0.788547	0.882447	0.671838	0.494725	0.86575	0.822074	1.02022	1.01557	1	0.955503	0.831248	1.16484	0.780944	0.727516	1.01193	0.875209	0.498617	-0.1923	0.302233
839	A0A8N7UV05	si:dkey-230p4.1	centrosome-associated protein CEP250 isoform X1	1	0.619868	2.48353	1.64169	2.61966	1.80817	2.36812	0.79179	0.725213	1.58558	0.818492	2.03391	2.68309	0.683072	1.28888	2.54172	1.00773	1.10213	1	1.5817	2.26531	1.0342	1.84516	1.50456	1.03662	0.664171	0.27191	-0.590372	0.565575
840	A0A8M1NEC1	cerkl	ceramide kinase-like protein	1	0.927722	0.731822	0.674165	13.767	0.631933	1.02268	0.970809	0.864861	0.606547	0.588915	0.525185	0.678237	0.347396	1.01468	0.717218	1.04051	0.812252	1	0.777903	5.14055	0.814072	0.597445	0.693098	0.950919	0.13483	0.361325	-2.89079	0.442102
841	F1QWQ7	cbln13	Cerebellin 13 (Fragment)	1	1.13157	0.6651	1.13395	0.659205	1.13495	0.624246	1.25313	1.04497	0.876717	1.05805	0.872166	1.00243	0.567552	1.04809	0.858424	0.855295	0.896798	1	0.976874	0.806134	1.05827	0.977547	0.824688	0.917364	1.02302	0.93568	0.0328276	0.0288728
842	F1QNI1	cbln5	Cerebellin 5	1	0.694752	1.02307	0.860336	0.81622	0.874595	1.12199	1.0207	0.825188	1.14087	0.922301	1.13262	1.20718	0.480494	0.993803	1.04297	0.973393	1.05784	1	0.859385	0.937601	0.995586	1.08736	0.839089	1.01041	0.894932	0.652568	-0.160149	0.185374
843	Q7ZU12	wu:fi23f10	Ceruloplasmin	57	0.544985	0.727585	0.658651	0.516812	0.588961	0.645528	0.911527	0.65301	1.10543	0.44518	0.561168	0.599322	0.347396	0.502469	0.596982	0.653437	0.858551	1	0.64374	0.583767	0.889988	0.535223	0.482282	0.837329	0.826156	0.282199	-0.275515	0.549444
844	Q5XIZ5	cfb	Cfb protein (Fragment)	5	0.528344	0.563429	0.939318	1.026	1.29588	0.573408	1.18387	1.07036	1.04323	1.10397	0.973262	0.71876	1.08655	1.39188	0.68646	0.713786	1.49366	1	0.67703	0.965096	1.09916	0.931996	1.05496	1.06915	1.09312	0.77473	0.128451	0.110849
845	A0A2R8PZK4	prkg1b	cGMP-dependent protein kinase	1	1.3895	1.70194	1.00279	1.12898	1.17792	1.71904	1.12811	1.15209	1.15826	0.788547	1.44104	1.53136	0.500584	0.789196	1.81611	1.2278	1.07092	1	1.36474	1.34198	1.14615	1.25365	1.0353	1.09957	0.77147	0.525701	-0.374318	0.279261
846	Q7ZYX4	fa95c01	Chaperonin containing TCP1, subunit 6A (Zeta 1)	19	0.819558	0.662982	0.981629	0.641406	0.772643	0.682178	0.904484	0.900566	0.89143	0.842448	0.722236	0.735823	0.501421	0.832345	0.720014	1.03062	0.847479	1	0.821389	0.698742	0.898827	0.766836	0.684593	0.959367	0.979751	0.898943	-0.0295136	0.0462678
847	Q7ZVB1	chmp1b	Charged multivesicular body protein 1b	5	0.852839	1.17557	1.03099	0.781893	1.18298	1.15155	1.13457	0.898979	1.14555	0.818492	1.13176	1.16239	0.728275	0.967357	1.02899	0.995763	0.947124	1	1.0198	1.03881	1.0597	1.03755	0.908208	0.980962	0.874281	0.455186	-0.193831	0.341811
848	Q6NY88	chmp3	Charged multivesicular body protein 3	1	0.948523	1.95505	1.77709	2.18739	1.65314	1.99215	1.2097	0.901359	1.45585	1.35151	2.09388	1.63161	4.14028	1.49906	1.66652	1.03374	2.06737	1	1.56022	1.94423	1.18897	1.69233	2.43529	1.36704	1.25257	0.601806	0.324895	0.220543
849	F1R9G6	chmp4ba	Charged multivesicular body protein 4Ba	2	0.769635	2.28655	1.87299	1.31333	1.57309	1.92358	1.27133	1.02196	1.56218	1.15587	2.36462	2.33757	1.54445	1.58674	1.72803	1.20959	1.2068	1	1.64306	1.60333	1.28515	1.95269	1.61974	1.1388	1.01023	0.933698	0.0146905	0.0297937
850	Q6NYF2	wu:fc30e04	Chloride intracellular channel protein	2	1.05253	1.8788	1.63041	1.64388	1.46777	1.76042	1.01953	1.05767	1.30137	1.26567	1.73234	2.70655	1.06646	1.31672	2.40471	1.15808	1.15245	1	1.52058	1.62402	1.12619	1.90152	1.59596	1.10351	0.982721	0.949876	-0.0251461	0.022333
851	Q5U3E2	cetp	Cholesteryl ester transfer protein	6	0.615708	1.00295	1.32576	0.767907	1.52759	0.923365	1.61586	0.983878	1.7541	0.750617	0.91586	0.678237	0.451196	0.798939	0.622148	0.841769	0.791115	1	0.981472	1.07295	1.45128	0.781571	0.624094	0.877628	0.58166	0.150115	-0.781753	0.823575
852	Q568K8	zgc:110237	Choline-phosphate cytidylyltransferase	2	0.565786	1.15439	0.812383	0.682726	0.872067	0.994302	1.16098	1.17589	1.17431	0.73265	1.12319	0.95337	0.60271	0.971533	0.933921	1.15964	0.992416	1	0.844187	0.849698	1.17039	0.936404	0.836055	1.05069	0.983943	0.931048	-0.0233531	0.031028
853	A0A8M9PAT6	chtopa	chromatin target of PRMT1 protein isoform X1	2	0.507543	0.976468	1.10151	0.953527	1.0608	1.17756	1.02598	1.51073	1.0847	0.894352	1.30739	0.821136	0.402644	0.907506	0.69345	1.30063	0.820304	1	0.861841	1.06396	1.20714	1.00763	0.667867	1.04031	0.627717	0.0684948	-0.671815	1.16434
854	A0A2R8Q250	cbx1a	Chromobox homolog 1a (HP1 beta homolog Drosophila)	9	0.740514	0.629091	0.676986	0.511726	0.733884	0.722376	0.896854	0.795037	0.837931	0.648805	0.822475	0.723026	0.464589	0.704292	0.662692	0.887551	0.845466	1	0.682197	0.655996	0.843274	0.731435	0.610524	0.911006	0.930684	0.682708	-0.103637	0.165765
855	B2GPC7	cbx5	Chromobox homolog 5 (HP1 alpha homolog, Drosophila)	17	0.782116	0.608969	0.486583	0.443072	0.495435	0.602965	0.824072	0.787896	0.845955	0.533018	0.484918	0.563064	0.365812	0.553968	0.513097	0.984318	0.865597	1	0.625889	0.513824	0.819308	0.527	0.477626	0.949971	0.929551	0.650444	-0.105394	0.18679
856	A0A8M2BL16	cbx3a	chromobox protein homolog 3 isoform X1	12	0.490902	0.753003	0.607877	0.515541	0.639516	0.696366	0.900962	0.901359	1.01113	0.576937	0.677685	0.740088	0.416875	0.6514	0.740985	1.01241	0.865597	1	0.617261	0.617141	0.937819	0.664904	0.603087	0.959336	0.977227	0.904843	-0.0332341	0.043427
857	Q6PBJ2	cfap20	Cilia- and flagella-associated protein 20	1	0.549145	0.700049	0.720708	0.342634	0.717033	0.598236	1.02657	0.873589	1.09005	0.459154	0.720522	0.744354	0.529883	0.754399	0.492126	0.993162	0.833388	1	0.656634	0.552634	0.996734	0.641343	0.592136	0.942183	1.07148	0.788141	0.0996033	0.103396
858	A0A8M9Q6B6	si:dkey-202b22.6	cilia- and flagella-associated protein 54 isoform X1	2	0.245451	0.474466	0.276436	0.249189	0.350512	0.482372	0.809399	0.898186	0.818537	0.269503	0.422375	0.473486	0.171605	0.315957	0.329948	1.08837	0.807219	1	0.332118	0.360691	0.842041	0.388455	0.272503	0.965196	0.755504	0.35492	-0.404489	0.44987
859	A0A2R8QHB1	Citrate (pro-3S)-lyase OS=Danio rerio OX=7955	Citrate (pro-3S)-lyase	1	0.482582	1.1957	0.992912	1.5498	0.988342	1.03332	1.10874	1.02831	0.977028	0.638823	1.00496	1.00669	0.537417	1.01886	1.0919	1.11022	1.01959	1	0.890397	1.19049	1.03803	0.883492	0.882726	1.04327	0.741483	0.2864	-0.431514	0.543027
860	B2GTW6	cs	Citrate synthase	29	0.486742	0.508357	0.513381	0.528254	0.524083	0.567497	0.778878	0.743463	0.749657	0.584922	0.472066	0.49908	0.380879	0.519171	0.514495	0.933333	0.853518	1	0.502827	0.539945	0.757332	0.51869	0.471515	0.928951	0.873266	0.222326	-0.195506	0.653009
861	A0A2R8PZU5	cmtm6	CKLF-like MARVEL transmembrane domain-containing 6	3	0.827878	0.677809	0.581079	0.499013	0.518185	0.598236	0.671466	0.721246	0.722239	0.794536	0.606575	0.772081	0.477146	0.722386	0.683664	0.882869	0.767965	1	0.695589	0.538478	0.704984	0.724397	0.627732	0.883611	1.16575	0.33737	0.221261	0.471893
862	A0A8M2B3J4	cltcb	Clathrin heavy chain	24	1.19397	0.813371	0.897006	0.688447	0.880493	0.837058	0.764204	0.843438	0.855987	0.976202	0.843894	0.829667	0.606896	0.88106	0.808093	0.938015	0.911896	1	0.968117	0.801999	0.821209	0.883254	0.76535	0.94997	0.954303	0.733834	-0.0674812	0.134402
863	Q6DRI2	cltc	Clathrin heavy chain	29	1.39366	1.44988	1.31025	1.31968	1.3397	1.3679	1.13809	1.27428	1.12081	1.25369	1.21743	1.34794	0.940898	1.17475	1.29463	1.23664	1.04777	1	1.3846	1.34243	1.17773	1.27302	1.13676	1.0948	0.846792	0.121212	-0.23992	0.916454
864	A0A8M2BFK7	cltb	Clathrin light chain	3	0.990125	2.2876	1.59656	1.42838	1.59416	1.92949	0.9667	0.867241	1.27595	1.3595	1.95766	1.97712	0.945083	1.38353	1.96571	1.00045	0.906863	1	1.62476	1.65068	1.03663	1.76476	1.43144	0.969103	0.867184	0.543165	-0.20559	0.265069
865	A0A8M2B658	cpsf1	cleavage and polyadenylation specificity factor subunit 1 isoform X1	2	0.927722	0.815489	0.935086	0.752015	1.01699	0.903266	1.12635	1.14654	1.19905	0.746624	1.00839	0.829667	0.748365	0.961789	0.731199	1.17369	0.954169	1	0.892766	0.890757	1.15731	0.86156	0.813784	1.04262	0.913587	0.510689	-0.130385	0.291844
866	Q7T3C6	nudt21	Cleavage and polyadenylation specificity factor subunit 5	5	0.528344	0.895978	0.640316	0.444979	0.663108	0.75548	0.720183	0.808526	0.952954	0.646808	0.730803	0.680369	0.308052	0.567887	0.577409	1.01553	0.847479	1	0.688213	0.621189	0.827221	0.685994	0.484449	0.954337	0.779874	0.343955	-0.358686	0.463499
867	Q6NWC6	cpsf6	Cleavage and polyadenylation specificity factor subunit 6	5	0.969324	0.75724	0.798279	0.64967	0.859428	0.803954	1.097	1.17907	1.04256	0.936275	0.907293	0.804073	0.641217	0.974316	0.775937	1.19554	0.940078	1	0.841614	0.771017	1.10621	0.882547	0.797157	1.04521	1.0339	0.831781	0.0481003	0.0799913
868	F1QWP0	cstf2	Cleavage stimulation factor, 3' pre-RNA, subunit 2	2	0.619868	0.9627	0.781354	0.449429	0.764217	0.951739	0.974918	1.08623	1.20172	0.776569	0.916717	0.989628	0.471286	0.904722	0.564827	1.2715	0.976312	1	0.787974	0.721795	1.08763	0.894305	0.646945	1.0826	0.8963	0.723324	-0.157947	0.140667
869	Q6PUS3	cstf3	Cleavage stimulation factor, 3' pre-RNA, subunit 3, 77kDa	3	1.06085	0.736058	0.702373	0.868981	0.783596	0.952922	0.800008	0.987052	1.00445	0.954242	0.69482	0.686768	0.623638	0.805899	0.601177	0.781419	0.813258	1	0.833093	0.8685	0.930502	0.77861	0.676904	0.864892	0.779395	0.0776679	-0.359573	1.10976
870	Q6DH98	cndp2	CNDP dipeptidase 2 (Metallopeptidase M20 family)	5	0.977645	0.69899	0.87444	0.797785	0.840892	0.794496	1.16391	1.10845	0.944929	0.85243	0.882447	0.810471	0.549973	0.879669	0.729801	0.893794	0.935046	1	0.850358	0.811057	1.07243	0.848449	0.719814	0.942946	0.887501	0.3978	-0.172179	0.400335
871	A0PJQ2	cotl1	Coactosin-like 1 (Dictyostelium)	75	1.46023	2.67629	2.8377	2.1073	2.88161	2.2156	1.2003	1.03625	1.56485	1.77872	3.27876	3.99051	1.46492	2.1602	3.48962	0.960906	0.970273	1	2.32474	2.4015	1.26713	3.016	2.37158	0.97706	0.98754	0.965026	-0.0180892	0.0154609
872	Q90X47	f5	Coagulation factor V	4	0.886121	1.5113	1.11985	0.955435	1.1914	1.20002	0.899202	0.8117	1.02919	0.948253	1.45304	1.47804	0.750877	1.04252	1.00662	0.786102	0.729718	1	1.17242	1.11562	0.913364	1.29311	0.933339	0.838607	0.836611	0.209051	-0.257372	0.679749
873	A0A8M9QC25	f13a1b	coagulation factor XIII A chain isoform X1	17	0.728033	0.927751	1.13254	0.936364	1.12063	0.855974	1.26722	1.15685	0.989066	0.978198	1.11548	1.11973	0.903228	0.95483	1.20795	1.08317	1.0367	1	0.929442	0.970988	1.13771	1.07114	1.022	1.03996	1.05254	0.698431	0.0738711	0.155877
874	A0A8N7UUR6	LOC558353	coagulation factor XIII A chain-like	1	1.2231	0.76783	0.98445	1.07049	1.00941	1.11726	1.15159	0.886284	1.14823	1.1918	1.16689	1.02375	8.77446	4.24106	2.29845	1.09097	1.02261	1	0.991792	1.06572	1.06203	1.12748	5.10466	1.03786	4.78987	0.103096	2.25999	0.98676
875	Q6JWU9	copa	Coatomer subunit alpha	3	1.15237	0.861029	0.991502	0.875338	1.08103	0.996666	1.13633	1.23143	0.94961	1.47728	1.01781	1.07921	1.24225	1.08567	0.994039	1.18462	0.990403	1	1.00163	0.984343	1.10579	1.19143	1.10732	1.05834	1.12493	0.260419	0.169838	0.584328
876	Q66HV4	copb1	Coatomer subunit beta	4	1.26054	1.15122	1.01971	1.06096	0.861956	0.993119	0.921505	1.00371	0.903467	0.94426	0.939849	0.949105	1.51682	1.02721	1.0206	1.08837	0.852512	1	1.14382	0.972011	0.942896	0.944405	1.18821	0.980293	1.22242	0.282829	0.289745	0.548477
877	B3DH83	copb2	Coatomer subunit beta'	6	0.948523	0.853615	0.98445	0.794606	0.948741	0.906813	1.02598	1.03942	0.980372	1.08201	0.880734	0.844597	0.66633	1.00494	0.864017	0.986399	0.897805	1	0.928863	0.883387	1.01526	0.935779	0.845095	0.961401	0.956653	0.741844	-0.0639321	0.129687
878	Q5U3E8	zgc:103652	Coatomer subunit epsilon	2	0.378577	0.292305	0.321568	0.247917	0.342929	0.306212	0.312255	0.323728	0.261477	0.413239	0.233891	0.311392	0.214297	0.361889	0.313171	0.447937	0.483124	1	0.330817	0.299019	0.299153	0.319507	0.296452	0.643687	0.991416	0.962624	-0.012438	0.0165431
879	Q9PUE4	copg2	Coatomer subunit gamma-2	5	1.06917	0.945755	1.24537	1.09592	1.30684	0.938734	1.46443	1.07909	0.959641	1.11994	1.08121	0.727291	0.703999	1.22346	0.862619	1.15964	1.0206	1	1.08677	1.11383	1.16772	0.976147	0.930027	1.06008	0.834981	0.38146	-0.260185	0.418551
880	Q6TH32	CFL2	Cofilin 1	41	1.23558	1.57591	1.67131	1.30188	1.61269	1.39391	0.933244	0.90612	1.20239	1.54515	1.79574	2.12642	0.860536	1.4058	1.80493	0.964548	0.99141	1	1.49426	1.43616	1.01392	1.82244	1.35709	0.985319	0.94494	0.7978	-0.0817051	0.0981059
881	Q6TH33	cfl1l	Cofilin 1 (non-muscle),-like	6	1.63912	0.922455	0.968936	8.59255	0.840892	1.33007	0.961418	0.902946	0.92821	1.09598	0.969835	0.906448	3.2019	1.19563	2.05239	0.916685	3.44729	1	1.17684	3.58784	0.930858	0.990755	2.14997	1.78799	0.599238	0.606063	-0.738798	0.217482
882	F1QRW6	ccdc51	Coiled-coil domain-containing 51	1	0.0416019	0.42363	0.681217	0.56131	0.49712	0.576955	0.747182	1.00213	0.844618	0.700709	0.643415	0.322056	2.77247	0.698724	0.409639	1.19294	0.859557	1	0.38215	0.545128	0.864643	0.555393	1.29361	1.0175	2.37304	0.371625	1.24673	0.429896
883	A0A0G2L8X4	Coiled-coil domain-containing protein 39 OS=Danio rerio OX=7955	Coiled-coil domain-containing protein 39	1	4.08531	0.677809	1.65579	1.17538	1.08271	0.775579	0.842855	1.29412	0.895442	2.24387	0.858458	0.782745	0.847143	1.20954	0.647314	0.913563	0.890759	1	2.13964	1.01122	1.0108	1.29502	0.901334	0.934774	0.891329	0.618924	-0.165969	0.208362
884	A2BG55	ccdc86	Coiled-coil domain-containing protein 86	1	0.927722	0.703227	0.716476	0.70561	0.625192	0.692819	0.968461	0.88073	0.930217	1.01214	0.579159	0.829667	0.512304	0.758575	0.733995	1.0327	0.972286	1	0.782475	0.67454	0.926469	0.806987	0.668291	1.00166	0.990736	0.943045	-0.0134281	0.0254674
885	A0A8M6Z3G7	cirbpa	cold inducible RNA binding protein isoform X1	19	0.936043	0.979646	1.10292	0.786342	0.960537	1.02741	0.917397	0.898186	0.968335	1.10996	1.18145	1.22424	0.649588	0.996586	1.03458	0.953103	0.873649	1	1.0062	0.924762	0.927972	1.17188	0.893586	0.94225	0.966288	0.836982	-0.0494755	0.0772841
886	A0A8M1P6M4	cirbpb	cold-inducible RNA-binding protein isoform 3	39	0.528344	1.20311	0.992912	0.651577	0.890604	1.10898	0.797073	0.799798	0.999766	0.660783	1.07864	1.17092	0.594339	0.829561	0.936717	0.954143	0.933033	1	0.908122	0.883721	0.865545	0.970114	0.786872	0.962392	0.890408	0.591661	-0.167462	0.227927
887	A0A8M3BDT9	col6a1	collagen alpha-1(VI) chain	3	1.36038	0.639682	1.02958	0.667469	1.06417	0.718829	0.86105	1.00927	0.836593	1.11395	1.15832	0.70383	4.84596	1.10515	0.925533	0.92709	1.9184	1	1.00988	0.816824	0.902304	0.992032	2.29221	1.28183	2.80625	0.314561	1.48864	0.502295
888	A0A8M6YUY1	col12a1b	collagen alpha-1(XII) chain isoform X1	5	1.73064	0.843025	1.03804	0.717688	0.869539	0.757845	0.966113	0.799004	0.942254	0.920305	1.34166	0.695299	9.08335	0.964573	1.0989	1.01605	1.94759	1	1.2039	0.781691	0.902457	0.985755	3.7156	1.32122	4.75329	0.335846	2.24893	0.473859
889	A0A8M9PS14	LOC100331704	collagen alpha-1(XIV) chain	13	1.08997	0.727585	0.813793	1.36545	0.769273	0.818141	0.88805	0.941825	0.778413	1.02611	0.875593	0.778479	4.53037	0.928384	0.989844	0.975474	3.9747	1	0.877116	0.984288	0.869429	0.893394	2.14953	1.98339	2.18385	0.388581	1.12687	0.410518
890	A0A8M1P8M3	col1a2	collagen alpha-2(I) chain precursor	329	0.981805	0.719113	0.751736	0.663655	0.764217	0.766121	0.835811	0.848992	0.84328	0.930286	1.18059	0.518275	14.8602	0.846263	0.998233	1.04987	3.03764	1	0.817551	0.731331	0.842695	0.876385	5.56822	1.69584	7.61381	0.35665	2.92862	0.447758
891	A0A8M3AXV0	col6a2	collagen alpha-2(VI) chain isoform X2	3	1.70568	0.822902	1.25383	0.706882	0.994241	1.02859	1.13985	1.27428	1.07734	1.52918	1.07778	0.978964	4.44331	1.37239	0.747976	1.33965	2.12071	1	1.2608	0.909903	1.16382	1.19531	2.18789	1.48679	2.40454	0.327464	1.26576	0.484837
892	A0A060Q6E4	col28a1d	Collagen type XXVIII alpha 1 b	2	0.461781	0.476584	0.675575	0.392853	0.571267	0.599419	0.802942	0.741082	0.748988	0.682742	0.698247	0.492681	7.31707	1.01051	1.12266	0.949981	1.81473	1	0.53798	0.52118	0.764338	0.624557	3.15008	1.2549	6.04413	0.27584	2.59554	0.559343
893	F1QJC9	col1a1a	Collagen, type I, alpha 1a	242	1.05253	0.706404	0.868798	0.717053	0.84679	0.79686	0.802355	0.88549	0.84863	1.07402	1.32538	0.445759	18.2311	1.05922	1.06115	1.10502	3.8046	1	0.87591	0.786901	0.845492	0.948388	6.78384	1.96987	8.62096	0.353898	3.10785	0.451122
894	Q6PEI9	alpha3(I)	Collagen, type I, alpha 3	282	1.7556	0.827139	1.07471	0.871524	0.706922	0.907995	0.804116	0.987052	0.890761	1.46131	3.35159	0.206883	69.2564	2.21448	3.68396	1.21323	7.90712	1	1.21915	0.828814	0.893976	1.67326	25.0516	3.37345	30.2259	0.334742	4.91771	0.47529
895	Q6NZ15	col1a3	Collagen, type I, alpha 3	292	0.973485	0.652391	0.785585	0.696711	0.751578	0.751933	0.893919	0.921989	0.859999	0.984187	1.48474	0.309259	24.4792	0.965965	1.12546	1.14456	4.81211	1	0.80382	0.733407	0.891969	0.926061	8.85689	2.31889	12.0764	0.357086	3.59411	0.447228
896	E7FE47	col5a2b	Collagen, type V, alpha 2b	12	0.603228	0.845143	0.796869	0.607715	0.861956	0.880802	0.851659	0.789483	0.843949	0.734647	0.986113	0.71876	4.46257	0.906114	0.84724	1.04467	1.48158	1	0.748413	0.783491	0.828364	0.813173	2.07197	1.17542	2.64454	0.34292	1.40302	0.464807
897	F1Q4X1	col6a3	Collagen, type VI, alpha 3	11	1.93449	0.725467	1.05215	1.19509	0.991713	1.01558	1.39693	1.2362	1.02117	1.45931	0.951843	1.16239	2.41252	1.07175	0.922736	1.03842	1.77145	1	1.23737	1.06746	1.2181	1.19118	1.469	1.26996	1.37616	0.448202	0.460651	0.348526
898	B8ZHI7	gcsf	Colony-stimulating factor 3 (granulocyte) a	1	0.915242	0.657686	1.40333	0.64967	4.84987	0.6207	0.926788	0.795037	1.17765	0.900341	1.36479	0.821136	0.681397	1.27218	0.733995	0.978595	0.838421	1	0.992088	2.04008	0.966492	1.02876	0.895857	0.939005	0.439128	0.46482	-1.18729	0.332715
899	F1Q6R2	c4b	Complement 4B (Chido blood group) (Fragment)	2	0.886121	0.599437	1.13536	0.802234	1.28746	0.733017	1.13574	1.22271	0.969004	1.09199	1.0795	0.857393	0.701488	1.14134	0.738189	0.831364	1.23197	1	0.87364	0.940903	1.10915	1.00963	0.86034	1.02111	0.914377	0.737539	-0.129139	0.132215
900	A0A158VLX6	c1qb	Complement C1q subcomponent subunit A	1	0.919402	0.716995	0.815204	0.631871	0.861113	0.769668	0.923853	0.840264	0.90213	0.856422	0.741084	0.73369	0.565041	0.773886	0.61376	0.860498	0.861571	1	0.8172	0.754217	0.888749	0.777065	0.650895	0.907356	0.863008	0.323113	-0.212555	0.490646
901	A0A8M3AI62	si:ch1073-280e3.1	complement C2	1	0.752994	0.795366	0.713656	0.62615	1.2428	0.860703	1.06766	1.22429	1.11011	1.00215	1.24828	0.861659	0.534068	0.876885	0.469757	0.946339	1.16252	1	0.754005	0.909885	1.13402	1.03736	0.626903	1.03629	0.688992	0.267162	-0.537441	0.573225
902	B8JKW4	si:dkey-76b14.4	Complement C3a, tandem duplicate 1	67	1.09829	0.600496	1.11703	0.902673	1.15939	0.641981	1.09113	1.27904	0.894105	1.22175	0.912433	0.874456	0.709859	1.08845	0.81089	0.802229	0.979332	1	0.938604	0.901346	1.08809	1.00288	0.869733	0.927187	0.964927	0.874225	-0.051509	0.0583769
903	F1QV29	c3a.2	Complement C3a, tandem duplicate 2 (Fragment)	64	0.919402	0.678868	1.20588	0.900766	1.2765	0.728288	1.22789	1.10686	0.964322	1.06404	1.01353	0.880854	0.762596	1.04113	0.894775	0.729914	1.18869	1	0.934717	0.968519	1.09969	0.986141	0.899499	0.972867	0.928737	0.72196	-0.106658	0.141487
904	A0A8M9PCH5	c4	complement C4-B isoform X2	4	0.752994	0.441635	0.898416	0.528254	0.840892	0.639616	1.33178	1.09734	0.876717	1.20378	0.703387	0.769948	0.52486	0.996586	0.541059	0.874545	0.872642	1	0.697682	0.669587	1.10195	0.892373	0.687502	0.915729	1.02675	0.925366	0.0380915	0.0336865
905	A0A2R8Q5A9	c6	Complement component 6	5	0.981805	0.797484	0.94637	0.745659	0.82067	0.831146	1.21615	1.13146	1.14889	0.92829	0.885017	0.810471	0.717393	0.975708	0.857026	0.940617	1.02865	1	0.908553	0.799158	1.1655	0.874593	0.850042	0.989756	1.06367	0.556281	0.0890538	0.254706
906	F1QM47	si:dkey-250l23.2	Complement component 7a (Fragment)	3	1.91785	1.11627	1.12267	0.84419	0.983287	1.26032	1.25196	0.941032	1.32745	1.53916	0.819905	0.904315	0.772641	1.03695	0.862619	0.72159	1.11219	1	1.38559	1.02926	1.17348	1.08779	0.890737	0.944594	0.865411	0.393015	-0.208542	0.405591
907	F1Q6F3	c8a	Complement component 8, alpha polypeptide	5	0.549145	0.902333	0.858926	0.655391	0.859428	0.929276	1.01483	1.09734	1.11813	0.850433	0.759076	0.731557	0.599362	0.679238	0.733995	0.776217	0.890759	1	0.770135	0.814698	1.07677	0.780355	0.670865	0.888992	0.823452	0.18909	-0.280244	0.723332
908	A0A8M1PAX9	bfb	complement component bfb precursor	6	0.823718	0.709581	0.961884	0.809227	1.01615	0.756662	1.04535	1.03387	0.948273	0.998161	0.7685	0.761417	0.587643	0.886628	0.858424	0.88599	0.916928	1	0.831728	0.860679	1.00916	0.842693	0.777565	0.934306	0.903432	0.539153	-0.146512	0.268288
909	A0A8M1NZ23	c8b	Complement component C8 beta chain	6	0.619868	0.716995	0.647368	0.541604	0.697654	0.774397	0.915636	0.910087	1.03922	0.598897	0.586013	0.627049	0.431105	0.68063	0.697645	0.855295	0.888746	1	0.66141	0.671218	0.954982	0.603986	0.603126	0.91468	0.898555	0.569615	-0.154321	0.244419
910	B8A565	c9	Complement component C9	28	0.777956	0.827139	0.805331	0.71896	0.73894	0.783855	0.995461	0.83947	1.09071	0.730654	0.665691	0.827534	0.497236	0.723778	0.78153	0.714307	0.999462	1	0.803475	0.747251	0.975215	0.741293	0.667515	0.90459	0.893293	0.420235	-0.162795	0.376507
911	A0A0R4INN0	cfh	Complement factor H	24	0.965164	0.71064	0.779944	0.605172	0.723773	0.634887	1.08702	0.945793	0.784431	1.12193	0.701674	0.56733	0.496399	0.750224	0.802501	0.736157	1.02462	1	0.818583	0.654611	0.939083	0.796979	0.683041	0.920261	1.04343	0.792347	0.061335	0.101084
912	A0A0R4IIB1	cfh	Complement factor H	23	0.615708	0.759358	0.696731	0.519355	0.624349	0.721194	0.871615	0.631586	0.902798	0.638823	0.583443	0.686768	0.528209	0.565104	0.729801	0.707023	1.20378	1	0.690599	0.621633	0.802	0.636345	0.607704	0.970269	0.977594	0.877886	-0.0326929	0.0565618
913	A0A2R8S036	cfhl4	Complement factor H-like 4	3	0.732194	0.746649	0.932266	0.753922	0.882178	0.883167	0.963179	1.15844	0.813856	0.924297	0.880734	0.970433	0.652936	1.0286	0.871007	0.942177	1.1907	1	0.803703	0.839756	0.978491	0.925155	0.850848	1.04429	1.01321	0.929068	0.0189312	0.0319523
914	A0A8M6YYY8	cfi	complement factor I	11	0.744674	0.720172	1.02253	0.745023	0.98413	0.873709	1.19502	1.0291	1.15358	0.80851	0.765073	0.80194	0.578434	0.772494	0.891979	0.728874	0.938065	1	0.829125	0.86762	1.1259	0.791841	0.747636	0.88898	0.861708	0.353993	-0.214729	0.451005
915	Q6IQT4	cops2	COP9 signalosome complex subunit 2	3	0.940203	0.721231	0.782765	0.875974	0.720403	0.78149	0.95144	0.786309	0.805831	0.90633	0.729947	0.667573	0.489702	0.85879	0.659896	0.84489	0.782056	1	0.814733	0.792622	0.84786	0.76795	0.669463	0.875649	0.844618	0.347686	-0.24363	0.458812
916	B2GTE8	cops3	COP9 signalosome complex subunit 3	2	1.21062	0.629091	0.864567	0.924922	0.779383	0.863068	0.979026	1.00848	0.866018	0.96622	0.724806	0.720893	0.491376	0.825385	0.689256	0.878707	0.882707	1	0.901425	0.855791	0.951173	0.803973	0.668673	0.920471	0.78135	0.151511	-0.355959	0.819557
917	Q6TEN9	CPNE3	Copine I	13	1.11493	1.25289	1.2623	1.0171	1.25544	1.16573	1.1105	1.03863	1.14622	1.17583	1.39221	1.36714	0.91997	1.15944	1.25688	1.01969	1.03167	1	1.21004	1.14609	1.09845	1.31173	1.1121	1.01712	0.970339	0.794102	-0.0434393	0.100124
918	A0A8M3B6D0	cpne9	copine-9	1	1.74312	0.828198	1.3991	0.799692	1.36582	1.07706	1.21204	1.36315	0.96566	1.57709	1.34081	1.20504	1.05977	1.73985	0.743781	0.985879	0.958195	1	1.32347	1.08086	1.18028	1.37431	1.18113	0.981358	1.09277	0.780395	0.127996	0.107686
919	Q1LY08	cpox	Coproporphyrinogen oxidase	8	0.632349	0.397154	0.461196	0.443708	0.476898	0.468185	0.917984	1.06243	0.618584	0.626845	0.442937	0.435095	0.441988	0.588765	0.492126	1.11698	0.908876	1	0.4969	0.46293	0.866333	0.501626	0.507626	1.00862	1.09655	0.36916	0.132971	0.432786
920	Q1RLR9	zgc:136891	Core histone macro-H2A	4	0.461781	1.1025	0.878671	0.786342	0.885548	0.971838	0.562294	0.557002	0.66339	0.712687	1.02295	0.961902	0.547462	0.893587	0.894775	0.866741	0.648191	1	0.814317	0.881243	0.594229	0.899181	0.778608	0.838311	0.883534	0.465611	-0.178643	0.331977
921	A0A8M3BEG6	h2afy2	Core histone macro-H2A	26	0.569946	1.49753	0.76443	0.991033	0.821512	1.31352	0.794725	0.707758	1.06396	0.560967	0.937279	1.18585	0.4671	0.705683	1.19117	0.898996	0.852512	1	0.94397	1.04202	0.855482	0.894698	0.787984	0.917169	0.756207	0.379387	-0.403146	0.420918
922	Q7SX58	fj83g12	Coronin	7	0.682271	1.82055	1.33141	1.62036	1.32285	2.28417	0.658554	0.572871	1.00712	0.660783	1.65694	1.31168	2.37066	1.8164	4.64025	0.601932	0.61095	1	1.27808	1.74246	0.746182	1.2098	2.94244	0.737627	1.68867	0.257444	0.755886	0.589317
923	A0A8M1RN75	LOC100537938	Coronin	5	1.03173	0.589905	0.925214	0.562581	0.886391	0.617153	1.84418	1.61546	0.896111	0.960231	0.775354	0.659041	0.534905	0.875493	0.717218	1.18045	0.943098	1	0.848949	0.688708	1.45192	0.798209	0.709205	1.04118	1.02976	0.890958	0.0423105	0.0501427
924	B0R0D7	coro1ca	Coronin-1C-A	16	0.894441	1.04425	1.00984	0.795242	1.07681	1.04159	0.822312	0.772027	0.878055	0.89036	1.18402	1.07707	0.68056	1.07592	1.11847	0.969751	0.949137	1	0.982842	0.971216	0.824131	1.05048	0.958317	0.972962	0.986719	0.941507	-0.0192886	0.0261764
925	Q90X19	ckm	Creatine kinase	21	1.53511	0.629091	1.24537	1.09846	1.3616	0.72947	1.15452	1.61308	0.920854	1.64896	1.04951	0.865925	1.25314	1.28331	0.872405	0.900037	1.07596	1	1.13652	1.06318	1.22949	1.18813	1.13628	0.991998	1.06876	0.762582	0.0959397	0.117714
926	F6P1F4	ckmb	Creatine kinase, muscle b	19	1.36454	0.71064	1.41462	1.35147	1.56214	0.832329	1.09465	1.79082	0.946266	1.55513	1.08807	0.996027	0.98359	1.39884	0.940912	0.884429	0.880694	1	1.16327	1.24864	1.27725	1.21308	1.10778	0.921708	0.887187	0.618632	-0.17269	0.208567
927	Q803R7	zgc:55327	Crooked neck pre-mRNA-splicing factor 1	2	1.05669	0.936223	1.13395	0.813041	1.2824	1.01322	1.13809	1.01482	1.04725	1.3555	1.04352	1.07068	0.726601	1.0801	0.980058	1.12687	0.873649	1	1.04229	1.03622	1.06672	1.15656	0.928919	1.00017	0.89645	0.566379	-0.157706	0.246893
928	B2GSN7	csk	C-terminal Src kinase	1	0.748834	1.40751	0.856105	0.752015	0.662265	1.3478	0.640945	0.636347	0.950279	0.958235	1.00925	1.03655	0.458729	0.758575	1.12126	0.740319	0.738777	1	1.00415	0.920695	0.742524	1.00134	0.779523	0.826365	0.846668	0.649719	-0.240132	0.187275
929	Q9DEG7	CtBP1	C-terminal-binding protein 1	4	0.403538	1.14063	0.741863	0.715146	0.764217	1.0475	1.06883	1.2965	1.30337	0.415235	1.03409	0.861659	0.440313	0.701508	0.796909	1.3537	0.897805	1	0.762009	0.842289	1.2229	0.770328	0.646243	1.08383	0.767246	0.25759	-0.382238	0.589071
930	F8W428	cul4b	Cullin 4B	1	0.931883	2.10121	0.971757	1.36164	0.958852	1.55943	0.746596	0.865654	1.2793	1.17184	0.934709	1.98139	0.833749	1.11211	1.756	1.05507	1.48963	1	1.33495	1.29331	0.963849	1.36265	1.23395	1.18157	0.954106	0.86409	-0.067779	0.0634411
931	A0A8M9P7F0	cul9	cullin-9	2	0.303694	0.990236	0.614929	0.530161	0.511444	0.867797	0.604555	0.682367	0.765707	1.23373	0.657123	0.765682	0.292984	0.682021	0.685062	0.672166	0.997449	1	0.636286	0.636468	0.684209	0.885511	0.553356	0.889872	0.869417	0.658241	-0.201879	0.181615
932	Q5TYZ5	cand1	Cullin-associated and neddylation-dissociated 1	8	1.51847	0.809134	0.846232	0.852454	0.885548	0.87962	1.04242	1.02831	0.963654	0.90633	0.959554	1.00243	0.605222	0.876885	0.88359	1.03582	0.936052	1	1.05795	0.872541	1.01146	0.956103	0.788565	0.990625	0.903758	0.414188	-0.145992	0.382802
933	Q68EI6	cyc1	Cyc1 protein (Fragment)	6	0.411859	0.682045	0.581079	0.531433	0.678274	0.696366	0.944396	0.950553	0.906811	0.544996	0.637418	0.588658	0.355766	0.605468	0.6571	0.96923	0.816278	1	0.558328	0.635358	0.93392	0.590357	0.539445	0.928503	0.849041	0.419509	-0.236093	0.377259
934	F1QUY2	ccnb2	Cyclin B2	1	2.32555	0.662982	1.31025	0.790792	1.33464	0.841787	1.86297	1.43138	1.19437	1.99632	0.828472	1.20718	0.781849	1.53524	1.00942	1.00149	1.02161	1	1.43293	0.989074	1.49624	1.34399	1.10884	1.0077	1.12109	0.693478	0.164898	0.158968
935	Q6DG03	dmtf1	Cyclin-D-binding Myb-like transcription factor 1	1	1.23142	0.563429	0.785585	0.575931	0.693441	1.21184	1.43978	1.15288	0.718226	0.826477	0.58687	0.882987	0.482168	0.979884	0.950698	0.855815	0.560625	1	0.860143	0.827071	1.10363	0.765445	0.80425	0.80548	0.972407	0.932547	-0.0403672	0.0303295
936	Q9DE44	cdk5	Cyclin-dependent kinase 5	3	1.49767	1.20735	1.21575	0.785707	1.10041	0.986026	1.2185	1.34648	1.22312	1.40741	0.875593	1.00669	0.865559	1.23599	1.11148	1.38959	1.15648	1	1.30692	0.957379	1.2627	1.09656	1.07101	1.18202	1.11869	0.469835	0.161808	0.328055
937	F1QIC0	cbsb	Cystathionine beta-synthase	2	2.11754	0.832434	0.882902	0.410017	0.457519	0.705824	0.671466	0.717279	0.855318	2.67707	0.745368	1.01735	0.65461	1.23738	0.577409	1.05507	0.558612	1	1.27762	0.524453	0.748021	1.47993	0.823134	0.871228	1.56951	0.259682	0.650312	0.585558
938	A0A8M1NEH0	cst14a.2	cystatin B	5	1.78888	2.66675	2.471	2.86185	2.28338	2.15649	1.51902	1.30046	1.73003	1.40142	3.29504	3.4509	1.94625	1.87625	3.76784	1.09617	1.28732	1	2.30888	2.43391	1.5165	2.71579	2.53012	1.12783	1.03953	0.890521	0.0559286	0.0503561
939	Q6NZV4	csrp1	Cysteine and glycine-rich protein 1	5	1.90953	2.04931	1.74747	1.37689	1.58994	1.78643	1.11461	1.10448	1.3241	1.65495	1.7272	1.98139	1.06395	1.52689	1.58263	0.930732	1.05683	1	1.9021	1.58442	1.18107	1.78785	1.39116	0.995855	0.878022	0.393949	-0.18767	0.40456
940	Q7SXZ9	ccbl1	Cysteine conjugate-beta lyase cytoplasmic (Glutamine transaminase K, kyneurenine aminotransferase)	3	1.30214	0.451166	0.882902	0.469771	0.561999	0.675085	0.664423	0.748224	0.661383	1.34552	0.577446	0.808339	0.570901	1.14413	0.708829	0.753326	0.667315	1	0.878736	0.568952	0.691343	0.910435	0.807952	0.80688	1.42007	0.260833	0.505964	0.583638
941	Q1LYQ9	wu:fb50g03	Cysteine desulfurase, mitochondrial	1	0.461781	0.693695	0.537357	0.549232	0.663108	0.612424	0.974331	0.97277	0.888755	0.586919	0.709385	0.462822	0.538254	0.74744	0.528476	1.02958	0.799167	1	0.564278	0.608254	0.945285	0.586375	0.604723	0.942916	0.994195	0.966339	-0.00839978	0.0148704
942	F1QG14	csad	Cysteine sulfinic acid decarboxylase	3	0.969324	0.543306	5.74168	0.56576	7.77277	0.604148	1.34176	0.976737	3.14107	0.894352	1.48988	0.806206	0.597688	2.41213	0.675275	0.790784	0.743809	1	2.41811	2.98089	1.81986	1.06348	1.22836	0.844864	0.412079	0.516862	-1.27901	0.286625
943	A0A8M1NI72	cars1	Cysteine--tRNA ligase	1	1.33958	0.712758	0.922393	1.10228	1.15349	1.08297	1.09172	0.886284	1.03721	1.43735	1.1369	0.838198	1.10329	1.22346	0.633333	0.940617	0.921961	1	0.991578	1.11291	1.00507	1.13748	0.986697	0.954193	0.886589	0.524611	-0.173662	0.280162
944	I3ISJ2	uqcrh	Cytochrome b-c1 complex subunit 6	5	0.536665	0.980705	0.685448	0.653484	0.685015	0.923365	0.856941	0.9085	1.02919	0.646808	0.7685	0.842464	0.58262	0.65836	0.857026	1.01657	0.946117	1	0.734272	0.753955	0.931544	0.752591	0.699335	0.987564	0.927556	0.667826	-0.108493	0.175337
945	A7MCR1	uqcrfs1	Cytochrome b-c1 complex subunit Rieske, mitochondrial	4	0.43266	0.796425	0.602235	0.563217	0.616766	0.78622	0.98783	0.948173	0.993078	0.495088	0.631421	0.699565	0.359115	0.72517	0.638925	1.11386	0.909883	1	0.61044	0.655401	0.976361	0.608691	0.574403	1.00791	0.876415	0.565072	-0.190314	0.247896
946	A8KB87	coa3a	Cytochrome c oxidase assembly factor 3 homolog, mitochondrial	1	0.582427	0.442694	0.427347	0.363612	0.380845	0.498924	0.73427	0.806939	0.855318	0.772577	0.500339	0.541736	0.328979	0.495509	0.45298	0.941137	0.758907	1	0.484156	0.41446	0.798842	0.604884	0.425823	0.900015	1.02742	0.870903	0.0390196	0.0600303
947	Q6DH63	zgc:92631	Cytochrome c oxidase subunit	3	0.520024	1.14168	0.736222	0.638228	0.802976	1.07588	0.712553	0.702203	0.886749	0.80851	0.755649	1.08774	0.648751	0.666711	0.952096	0.90576	0.84446	1	0.79931	0.839028	0.767168	0.883966	0.755853	0.91674	0.900867	0.632803	-0.150613	0.198732
948	Q7SXM1	zgc:66195	Cytochrome c oxidase subunit	4	0.478422	0.406685	0.497867	0.352805	0.406965	0.440992	0.774182	0.909294	0.810512	0.511058	0.465212	0.456423	0.441988	0.476023	0.504709	1.06132	0.93102	1	0.460991	0.400254	0.831329	0.477565	0.47424	0.997445	1.18485	0.0781863	0.244701	1.10687
949	A0A0A0VG08	COX2	Cytochrome c oxidase subunit 2	2	0.22465	0.920337	0.54864	0.67319	0.540934	0.806318	0.706096	0.79107	0.982378	0.501077	0.533752	0.772081	0.437802	0.563712	0.736791	1.11282	1.00148	1	0.564543	0.673481	0.826515	0.602303	0.579435	1.0381	0.860358	0.461823	-0.216991	0.335525
950	F1R6I1	cox4i1l	Cytochrome c oxidase subunit 4	3	1.19397	2.2696	1.39487	1.12643	2.15531	2.24634	1.21733	0.974357	1.68857	1.16186	1.21915	1.60601	0.927504	1.20954	1.34216	0.797027	0.882707	1	1.61948	1.8427	1.29342	1.32901	1.15974	0.893245	0.62937	0.14617	-0.66802	0.83514
951	A0A8M1PHH2	cox4i1	Cytochrome c oxidase subunit 4	21	0.528344	0.6418	0.589542	0.601358	0.612553	0.653804	0.774769	0.842644	0.811181	0.588915	0.649413	0.656908	0.366649	0.659751	0.703237	0.897436	0.863584	1	0.586562	0.622572	0.809531	0.631745	0.576546	0.92034	0.926071	0.68896	-0.110805	0.161806
952	Q4VBU7	zgc:114165	Cytochrome c oxidase subunit 5A, mitochondrial	12	0.819558	0.799603	0.809562	0.689083	0.754106	0.776761	0.919745	0.939445	0.860668	0.832466	0.76336	0.799807	0.473797	0.810074	0.739587	0.959866	0.861571	1	0.809574	0.739983	0.906619	0.798544	0.674486	0.940479	0.911489	0.569058	-0.133704	0.244843
953	Q6PBX0	cox5a	Cytochrome c oxidase subunit 5A, mitochondrial (Fragment)	10	0.802917	1.03895	0.909699	0.668741	0.95801	0.996666	0.943222	0.948173	1.04256	0.742632	0.905579	0.981097	0.519001	0.981276	0.884988	1.14247	0.941085	1	0.91719	0.874472	0.977987	0.876436	0.795088	1.02785	0.909221	0.673177	-0.137298	0.171871
954	Q6ZM23	si:ch211-239j9.2	Cytochrome c oxidase subunit 6C	2	0.565786	0.787953	0.689679	0.6217	0.918409	0.82287	0.878071	0.88311	0.903467	0.584922	0.761646	0.605721	0.364137	0.656968	0.552244	0.758008	0.687445	1	0.681139	0.78766	0.888216	0.650763	0.52445	0.815151	0.665833	0.0979639	-0.586768	1.00893
955	F6NLG7	cox7a2l	Cytochrome c oxidase subunit 7A2-like	1	1.10245	1.4467	1.27076	1.04761	1.10799	1.11371	1.05181	1.06481	1.15157	1.20777	0.948416	1.60175	0.902391	1.28053	1.23451	1.08889	0.934039	1	1.2733	1.08977	1.0894	1.25265	1.13914	1.00764	1.04531	0.704094	0.0639261	0.152369
956	F1Q9I2	cyp46a2	Cytochrome P450, family 46, subfamily A, polypeptide 1, tandem duplicate 2	1	0.777956	0.574019	0.840591	0.635685	0.713662	0.803954	1.39634	1.55596	1.15291	0.786551	0.903009	0.56733	0.284613	0.590157	0.49632	1.37087	1.05079	1	0.730855	0.717767	1.3684	0.752297	0.45703	1.14055	0.636739	0.063915	-0.651226	1.1944
957	A0A8M2BBK6	glyr1	Cytokine-like nuclear factor N-PAC	14	0.378577	0.643918	0.523254	0.453879	0.52324	0.641981	0.963766	0.914848	0.898117	0.511058	0.58173	0.671838	0.33735	0.580414	0.743781	1.05819	0.877675	1	0.51525	0.5397	0.925577	0.588209	0.553849	0.978623	1.02622	0.918713	0.0373341	0.0368201
958	A0A8M2BJL9	aco1	Cytoplasmic aconitate hydratase	3	1.07749	0.999768	1.14382	0.905215	1.30684	1.02859	1.03948	0.934684	0.975691	1.27765	1.31682	1.17732	0.742506	1.1664	1.14643	0.992642	0.741796	1	1.07369	1.08021	0.983286	1.25726	1.01844	0.911479	0.942817	0.751573	-0.0849498	0.124029
959	A0A8M3BA49	dync1i2b	cytoplasmic dynein 1 intermediate chain 2 isoform X4	1	0.603228	1.10038	1.086	0.535247	0.770115	1.08061	0.733683	0.787896	0.963654	0.642816	0.834469	0.98323	1.92784	1.26383	0.864017	0.941137	0.728712	1	0.929869	0.795323	0.828411	0.820172	1.35189	0.889949	1.6998	0.18512	0.765368	0.732547
960	F1QE65	cyfip1	Cytoplasmic FMR1-interacting protein	1	1.34374	1.61933	1.6572	1.78246	1.4307	1.57599	0.962592	0.927543	0.969672	1.44733	1.46846	1.39913	0.974382	1.52411	1.32399	1.06808	1.26216	1	1.54009	1.59638	0.953269	1.43831	1.27416	1.11008	0.798155	0.16569	-0.325259	0.780704
961	F1R253	clasp1a	Cytoplasmic linker-associated protein 1a	1	1.69736	0.886447	1.0042	0.711967	1.00519	1.14209	0.982548	1.19176	0.837931	1.74878	1.22086	1.2541	0.589317	1.4392	0.641721	0.890672	0.790108	1	1.196	0.953083	1.00408	1.40791	0.890081	0.893594	0.933897	0.84536	-0.0986653	0.0729581
962	A2BIC6	lap3	Cytosol aminopeptidase	1	0.919402	0.837729	0.786996	0.777443	0.786967	1.01913	0.947331	0.978324	0.793794	0.978198	0.923571	0.942706	0.617778	0.894979	0.929727	0.977555	0.891766	1	0.848042	0.86118	0.906483	0.948158	0.814161	0.95644	0.945402	0.728854	-0.0809996	0.137359
963	A0A2R8QAV9	tia1l	Cytotoxic granule-associated RNA-binding protein 1,-like	1	1.40198	1.25818	1.13254	0.825119	0.743995	1.19884	1.11872	1.17589	1.19504	1.18981	0.961268	1.35007	4.12773	0.982668	1.33657	1.18722	1.46145	1	1.26424	0.92265	1.16322	1.16705	2.14899	1.21622	2.32915	0.289164	1.2198	0.538856
964	B0V2T6	dock8	Dedicator of cytokinesis 8 (Fragment)	1	0.944363	0.936223	0.770071	0.683997	0.822355	0.762574	0.748356	0.692682	0.671414	0.58093	0.795059	0.518275	0.503933	0.793372	0.808093	0.45418	0.661275	1	0.883553	0.756309	0.704151	0.631421	0.701799	0.705152	0.927927	0.636723	-0.107916	0.196049
965	Q6GQN9	wu:fa91c02	Dehydrogenase/reductase (SDR family) member 1	11	0.407699	0.811252	0.688269	0.455786	0.624349	0.696366	0.795899	0.741082	1.02585	0.463147	0.791632	0.601455	0.492213	0.644441	0.652906	0.887551	0.78105	1	0.63574	0.592167	0.854276	0.618745	0.59652	0.889534	1.00735	0.963073	0.0105661	0.0163409
966	Q561X9	bdh2	Dehydrogenase/reductase SDR family member 6	3	0.632349	0.325136	0.406191	0.358526	0.398539	0.319217	0.503013	0.428463	0.440031	0.467139	0.32899	0.334853	0.345721	0.425915	0.415231	0.364697	0.382473	1	0.454559	0.358761	0.457169	0.376994	0.395623	0.58239	1.10275	0.339337	0.141103	0.469369
967	A0A8M9PP65	lbr	Delta(14)-sterol reductase LBR	137	0.386898	0.410922	0.383625	0.326742	0.38253	0.429169	0.736617	0.74505	0.750326	0.405253	0.388105	0.443626	0.277916	0.435659	0.440397	0.965589	0.788095	1	0.393815	0.37948	0.743998	0.412328	0.384657	0.917895	1.01364	0.936495	0.0195481	0.0284943
968	Q7SY23	aldh4a1	Delta-1-pyrroline-5-carboxylate dehydrogenase, mitochondrial	14	0.773795	0.528479	0.5839	0.481849	0.57548	0.573408	0.794725	0.829949	0.779081	0.740636	0.555171	0.590791	0.447847	0.656968	0.589992	0.994723	0.851505	1	0.628725	0.543579	0.801252	0.628866	0.564936	0.948743	1.03929	0.772228	0.0555965	0.112255
969	A0A0R4IPV1	alad	Delta-aminolevulinic acid dehydratase	19	0.66563	0.500943	0.644547	0.564488	0.688385	0.582867	1.15452	1.10448	0.807837	0.73265	0.598008	0.678237	0.519838	0.761359	0.62774	1.09721	0.862577	1	0.603707	0.611913	1.02228	0.669632	0.636312	0.986597	1.03987	0.775072	0.0564075	0.110658
970	A0A8M2B209	dmtn	dematin	28	0.465941	0.370677	0.372342	0.373147	0.367363	0.429169	0.836985	0.796624	0.803156	0.501077	0.40267	0.413767	0.281265	0.520563	0.422222	1.06132	0.810239	1	0.402987	0.389893	0.812255	0.439171	0.408017	0.957185	1.04648	0.814135	0.0655485	0.0893034
971	A0A8M2BE44	dennd4c	DENN domain-containing protein 4C isoform X1	2	0.790436	0.60791	0.58249	0.607079	0.636145	0.685725	0.687901	0.687921	0.863343	0.85243	0.651126	0.539603	0.815333	0.691765	0.522884	0.784541	0.716633	1	0.660279	0.642983	0.746388	0.681053	0.676661	0.833725	1.05238	0.720857	0.073651	0.142151
972	Q6DH65	denr	Density-regulated protein	1	0.965164	0.897038	0.774302	0.622971	0.805503	0.865433	1.15159	1.01879	0.980372	0.658786	0.875593	0.80194	0.513978	0.847655	0.866813	1.09877	1.09307	1	0.878835	0.764636	1.05025	0.778773	0.742815	1.06395	0.971463	0.880124	-0.041769	0.055456
973	A0A8M1RK84	dnttip1	Deoxynucleotidyltransferase terminal-interacting protein 1	2	0.815397	1.16392	0.943549	0.881059	0.913353	1.08534	0.919745	0.865654	0.855987	1.00415	0.88159	1.04508	0.775989	1.09123	1.00662	0.939576	0.926994	1	0.97429	0.959917	0.880462	0.976941	0.957948	0.955523	0.99795	0.987	-0.00296124	0.00568276
974	A0A8M9QL92	zgc:66475	Deoxyribodipyrimidine photo-lyase	1	0.723873	1.82691	1.17062	0.976412	1.22426	1.6351	0.720183	0.7268	1.16026	0.80851	1.5113	1.73185	0.611918	1.09819	1.69867	1.06704	1.00148	1	1.24047	1.27859	0.869082	1.35055	1.13626	1.02284	0.888682	0.718869	-0.170261	0.14335
975	Q6P4U8	dnase1l4.2	Deoxyribonuclease	34	0.532504	1.17981	0.648778	0.473585	0.663108	0.969474	0.946157	0.873589	1.24252	0.58093	0.657123	0.859526	0.458729	0.58459	0.775937	0.997324	1.03368	1	0.787031	0.702056	1.02075	0.699193	0.606419	1.01034	0.863776	0.606601	-0.211271	0.217097
976	A0A2R8QG64	dnase1l1	Deoxyribonuclease	1	1.6932	7.28009	2.4442	2.66543	3.22707	6.17389	1.23904	0.846611	2.16471	1.80468	2.86238	3.53835	1.87259	1.79413	3.48962	1.12166	1.00651	1	3.80583	4.02213	1.41679	2.73514	2.38545	1.04272	0.593081	0.250941	-0.7537	0.600429
977	ABS86946.1	Dered2 red fluorescence protein DsRed2 [Expression vector pDsRed2_ER]	Dered2 red fluorescence protein DsRed2 [Expression vector pDsRed2_ER]	13	0.765475	0.631209	1.141	0.515541	0.604127	0.498924	1.44682	1.01324	0.866018	2.44549	1.57641	1.1112	0.482168	0.943695	0.507505	2.17362	0.957189	1	0.845896	0.539531	1.10869	1.71103	0.644456	1.37693	1.19448	0.531332	0.256377	0.274634
978	A0A8M1PJE6	derl1	Derlin	4	0.241291	0.6418	0.702373	0.410653	0.728829	0.747204	1.17037	1.26555	1.23784	0.471132	0.891871	0.482017	0.241084	0.665319	0.391464	1.26577	0.786082	1	0.528488	0.628895	1.22459	0.615007	0.432622	1.01729	0.687908	0.301025	-0.539711	0.521398
979	A0A8M2BI02	pdhx	Dihydrolipoamide acetyltransferase component of pyruvate dehydrogenase complex	2	1.12325	1.24018	1.17626	0.916658	1.08018	1.11135	1.0835	1.06322	1.15224	1.15986	1.17631	1.09627	0.812822	1.10933	0.963281	1.06132	1.03066	1	1.1799	1.03606	1.09965	1.14415	0.96181	1.03066	0.928332	0.517537	-0.107287	0.286059
980	Q803L1	wu:fb24b05	Dihydrolipoyl dehydrogenase	8	0.557466	0.544365	0.526074	0.453243	0.553573	0.598236	0.767139	0.756158	0.792456	0.620856	0.541463	0.554533	0.351581	0.580414	0.56203	0.898996	0.774004	1	0.542635	0.535018	0.771918	0.572284	0.498009	0.891	0.930827	0.685764	-0.103416	0.163825
981	Q6NZW7	dlst	Dihydrolipoyllysine-residue succinyltransferase component of 2-oxoglutarate dehydrogenase complex, mitochondrial	19	0.470102	0.592024	0.514791	0.444344	0.518185	0.56395	0.767726	0.776788	0.781756	0.491095	0.539749	0.509744	0.328979	0.558144	0.629138	0.92657	0.784069	1	0.525639	0.508826	0.775423	0.513529	0.505421	0.903546	0.993307	0.973687	-0.00968823	0.0115808
982	A5JET4	qdprb1	Dihydropteridine reductase Ba (Fragment)	1	1.2023	0.685222	1.18755	0.943357	0.948741	0.553309	1.49202	1.59087	0.908148	1.18781	0.938135	0.887253	0.595176	1.13577	0.706033	0.881828	0.837414	1	1.02502	0.815136	1.33034	1.0044	0.812328	0.906414	0.996556	0.989998	-0.00497794	0.00436587
983	A8DZ95	dpysl2b	Dihydropyrimidinase-related protein 2	2	2.32139	1.15122	1.49219	1.60574	1.21752	1.21894	1.39106	1.31395	1.04524	1.77074	1.0795	1.2413	1.06646	1.04113	0.75217	0.986919	0.873649	1	1.65493	1.3474	1.25009	1.36385	0.953253	0.953523	0.707476	0.0739129	-0.499247	1.13128
984	Q6NUW4	ddah1	Dimethylargininase	11	0.985965	0.973291	1.41039	0.978955	1.35402	0.981297	0.931484	0.910087	0.952285	1.07801	1.84114	1.11973	0.750877	1.61458	1.20235	0.990561	0.921961	1	1.12321	1.10476	0.931285	1.3463	1.18927	0.970841	1.0765	0.776918	0.106347	0.109625
985	A0A8M1N0Z8	dpp3	Dipeptidyl peptidase 3	6	0.586587	0.961641	0.897006	0.868981	0.888076	0.860703	0.955548	0.877556	0.977028	0.886367	1.03323	1.05575	0.713207	0.914466	1.0989	0.94686	0.973293	1	0.815078	0.872587	0.936711	0.991782	0.908856	0.973384	1.04156	0.761615	0.0587528	0.118265
986	B0V1L8	dpp9	Dipeptidyl-peptidase 9	1	0.698912	0.875856	1.0592	1.10673	1.10715	0.976567	1.2138	1.05053	0.898786	0.98219	0.867882	1.00029	0.557507	1.00355	0.873803	0.942177	0.911896	1	0.87799	1.06348	1.05437	0.950122	0.811619	0.951358	0.763172	0.14511	-0.389919	0.838302
987	E7FE01	dis3	DIS3 exosome endoribonuclease and 3'-5' exoribonuclease	1	0.669791	0.927751	0.798279	0.734216	0.922621	0.968291	0.780638	0.909294	0.86468	0.946257	0.884161	0.827534	0.673864	1.165	0.987048	1.04675	0.90485	1	0.798607	0.875043	0.851537	0.885984	0.941972	0.983866	1.07649	0.697981	0.10633	0.156156
988	A0A8M9PF38	dip2bb	disco-interacting protein 2 homolog B-A isoform X6	1	1.11077	1.45517	1.18614	1.15123	1.43744	1.45303	0.942636	1.03149	1.18768	1.14389	1.29883	1.41833	0.655447	1.16361	1.27366	0.895355	0.963228	1	1.25069	1.34723	1.05393	1.28701	1.03091	0.952861	0.765204	0.213765	-0.386084	0.670063
989	X1WFQ5	daam2	Dishevelled-associated activator of morphogenesis 2 (Fragment)	1	0.0416019	0.521066	0.624801	0.458329	0.898187	0.775579	1.20265	1.43059	0.668739	0.604886	0.617713	0.73369	0.294658	0.489942	0.641721	1.5311	0.758907	1	0.395823	0.710698	1.10066	0.652096	0.475441	1.09667	0.668977	0.227352	-0.579972	0.643302
990	F1RA88	adam10a	Disintegrin and metalloproteinase domain-containing protein 10	1	0.0416019	0.889624	0.397729	0.326106	0.65384	0.666809	0.643293	0.920402	0.883405	0.473128	0.610002	0.669705	0.483005	0.794764	0.23348	1.21739	0.838421	1	0.442985	0.548918	0.8157	0.584279	0.50375	1.0186	0.917714	0.829848	-0.123884	0.0810016
991	B0S581	dnmt3ba	DNA (cytosine-5-)-methyltransferase	4	0.511703	0.509416	0.8011	0.680183	0.710292	0.627793	0.938527	1.00054	1.09874	0.978198	4.42423	0.0213282	83.7098	1.52272	2.86747	1.54567	16.5711	1	0.607406	0.672756	1.0126	1.80792	29.3667	6.37227	43.6513	0.35056	5.44795	0.455238
992	A0A8M9PN35	chd4b	DNA helicase	4	0.969324	0.826079	0.781354	0.902673	0.832466	0.912724	0.718422	0.786309	0.917511	1.088	0.711098	0.863792	0.606896	0.837912	0.826268	0.94686	1.01255	1	0.858919	0.882621	0.807414	0.887629	0.757025	0.986469	0.857702	0.188267	-0.221452	0.725225
993	A0A8M1N7I1	lig3	DNA ligase	4	1.13989	0.691577	0.73058	0.839104	0.611711	0.751933	1.02187	1.08861	0.887417	2.26383	0.621997	0.919245	1.35359	0.796156	0.711625	1.26577	1.04274	1	0.854016	0.734249	0.999301	1.26836	0.953789	1.10284	1.299	0.358893	0.377401	0.445035
994	Q3B731	zgc:136471	DNA polymerase delta subunit 3 (Fragment)	3	0.88196	0.846202	1.05356	0.788249	0.840892	0.941099	0.956722	1.00768	1.04992	1.02411	1.0161	0.720893	0.81031	0.975708	0.975864	1.02074	0.838421	1	0.92724	0.856747	1.00477	0.920369	0.920627	0.953052	1.07456	0.419606	0.103749	0.377158
995	F1R816	mcm6l	DNA replication licensing factor MCM6 (Fragment)	1	1.16485	0.549661	0.713656	0.596273	0.888076	0.738928	0.632728	0.767266	0.748988	0.786551	0.767643	0.912847	0.49891	0.771102	0.59139	0.815236	0.775011	1	0.80939	0.741092	0.716328	0.822347	0.620467	0.863416	0.837234	0.357543	-0.256298	0.446672
996	Q7ZVL6	sr:nyz175	DNA replication licensing factor MCM7	2	0.65731	0.826079	1.05497	0.868346	1.90085	0.978932	0.731922	0.901359	1.05795	0.63483	1.1309	0.644112	0.785198	1.13717	0.761957	1.21167	1.03268	1	0.84612	1.24938	0.897076	0.803282	0.894774	1.08145	0.716176	0.367164	-0.481614	0.43514
997	A0A8N7UYB5	top2b	DNA topoisomerase 2	6	0.65315	0.866324	0.626212	1.17856	0.68333	0.883167	0.87455	0.90374	0.926873	0.642816	0.707671	0.759284	0.465426	0.764142	0.78852	1.07224	0.929007	1	0.715229	0.915019	0.901721	0.703257	0.672696	1.00042	0.735172	0.243774	-0.443846	0.613012
998	A0A8M1RL46	top1	DNA topoisomerase I	12	0.44514	0.42469	0.413243	0.382682	0.444038	0.552127	0.777704	0.85772	0.730264	0.552981	0.40781	0.450025	0.315586	0.537266	0.478145	0.984318	0.783063	1	0.427691	0.459616	0.788562	0.470272	0.443666	0.92246	0.965297	0.856525	-0.0509556	0.0672598
999	A0A0R4IWF9	apex1	DNA-(apurinic or apyrimidinic site) endonuclease	5	4.53877	1.81843	1.60502	0.794606	1.30431	1.42111	1.04594	1.02117	1.29535	2.29178	1.6578	2.44208	1.18114	1.75099	1.34775	0.84437	1.03972	1	2.65407	1.17334	1.12082	2.13055	1.42663	0.961364	1.21587	0.378722	0.281988	0.421679
1000	Q6TLG8	rps3	DNA-(apurinic or apyrimidinic site) lyase	39	1.23558	0.993414	1.03381	1.13215	1.09282	0.991937	1.11109	1.17272	1.02785	1.05805	0.953557	0.9683	0.811985	1.00355	0.973067	1.08421	1.09105	1	1.0876	1.0723	1.10389	0.993303	0.929533	1.05842	0.866855	0.120766	-0.206137	0.918057
1001	A0A8M1RJZ1	polr2ea	DNA-directed RNA polymerase II subunit E	1	0.86532	0.729704	0.733401	0.569574	0.613396	0.697548	0.751878	0.787896	0.925535	0.529025	0.708528	1.02375	0.403481	0.67367	0.529874	1.05247	0.88472	1	0.776141	0.626839	0.82177	0.753769	0.535675	0.979064	0.854566	0.351933	-0.226737	0.45354
1002	A0A8M2B2W1	polr2a	DNA-directed RNA polymerase subunit	3	1.01509	0.876915	0.898416	0.771722	1.01699	0.874891	1.11696	1.20763	1.08403	0.972209	0.903866	0.985363	0.638705	1.05226	0.75916	0.985358	0.935046	1	0.930139	0.887868	1.13621	0.953812	0.816709	0.973468	0.919855	0.642383	-0.120522	0.192206
1003	A0A8M9PWI3	polr3a	DNA-directed RNA polymerase subunit	1	2.13418	0.67675	0.782765	0.544782	0.701024	0.993119	1.14455	1.07354	0.910154	2.3317	0.863599	0.825401	0.632846	1.474	0.69345	0.896395	0.972286	1	1.1979	0.746308	1.04275	1.34023	0.933433	0.956227	1.25073	0.567879	0.322774	0.245744
1004	A0A8M1N6S0	polr2b	DNA-directed RNA polymerase subunit beta	5	0.898601	1.41387	1.0733	1.15186	1.09366	1.30761	1.14924	1.07989	1.1937	0.970213	1.10263	1.11333	0.798591	1.06479	1.13804	1.066	0.999462	1	1.12859	1.18438	1.14094	1.06206	1.00047	1.02182	0.844725	0.204095	-0.243446	0.690168
1005	A0A8M1NXC4	polr2k	DNA-directed RNA polymerases I, II, and III subunit RPABC4	1	1.08997	0.6418	1.06061	0.572752	0.840049	0.612424	1.05416	1.02196	0.896111	0.968216	0.911576	0.791276	0.457892	0.947871	0.557836	1.10814	0.88472	1	0.930794	0.675075	0.990743	0.890356	0.654533	0.997619	0.969571	0.910232	-0.0445816	0.0408477
1006	A0A8M2BFS1	dnaja3a	dnaJ homolog subfamily A member 3, mitochondrial isoform X1	1	1.28966	0.532715	0.637495	0.696711	0.688385	0.858339	0.965526	0.914055	0.804494	1.64098	0.921857	0.65051	0.85384	0.925601	0.908756	0.805351	0.868616	1	0.819956	0.747812	0.894692	1.07111	0.896065	0.891322	1.19825	0.0670857	0.260929	1.17337
1007	A0A8M9Q8Z1	dnajb5	dnaJ homolog subfamily B member 5	1	0.615708	0.231938	1.12267	0.885509	1.28746	0.542669	0.836985	1.0537	0.805162	1.38944	0.938992	0.742221	1.03214	1.44338	0.647314	0.508807	1.13534	1	0.656771	0.905212	0.898616	1.02355	1.04095	0.881383	1.14995	0.688641	0.201567	0.162007
1008	A0A2R8Q5X5	dok2	Docking protein 2	1	1.21894	1.48165	1.10715	1.39533	1.17624	1.34189	1.19561	1.24016	1.0546	1.18582	1.33995	1.16452	0.909925	1.21929	1.18558	1.1045	1.17661	1	1.26925	1.30449	1.16346	1.23009	1.10493	1.0937	0.847023	0.16639	-0.239527	0.778873
1009	Q6PBJ5	dpm3	Dolichol-phosphate mannosyltransferase subunit 3	1	0.561626	0.639682	0.581079	0.619793	0.592331	0.660897	0.869854	0.945793	0.861336	0.578933	0.602292	0.629182	0.494725	0.691765	0.710227	0.882348	0.899818	1	0.594129	0.624341	0.892328	0.603469	0.632239	0.927389	1.01265	0.917685	0.0181367	0.0373065
1010	Q6NYS8	ddost	Dolichyl-diphosphooligosaccharide--protein glycosyltransferase 48 kDa subunit	7	0.715553	1.04107	0.853284	0.933821	0.87628	1.0014	0.912701	0.935478	1.01782	0.942264	0.936422	0.910714	0.626986	0.856007	0.924134	1.03426	0.977319	1	0.86997	0.937165	0.955334	0.9298	0.802376	1.00386	0.856173	0.236492	-0.224026	0.626183
1011	F1QTB5	rpn1	Dolichyl-diphosphooligosaccharide--protein glycosyltransferase subunit 1	15	0.844519	1.03789	0.964705	0.913479	1.01278	1.05223	0.852246	0.883904	0.950279	0.854426	1.02038	0.946972	0.68056	1.00215	0.960485	1.05715	0.970273	1	0.949039	0.99283	0.895476	0.940594	0.881066	1.00914	0.887429	0.363482	-0.172296	0.439517
1012	A0A0R4IRD0	stt3a	Dolichyl-diphosphooligosaccharide--protein glycotransferase (Fragment)	2	0.990125	1.10885	1.04087	1.21607	1.08271	1.05342	0.993113	0.923576	1.0118	1.19779	1.0041	1.42686	0.935875	0.982668	1.3156	1.156	1.29336	1	1.04661	1.1174	0.976164	1.20958	1.07805	1.14979	0.964784	0.776544	-0.0517223	0.109834
1013	F1R0Z7	smad9	Dolichyl-phosphate beta-glucosyltransferase	1	0.582427	0.643918	0.500687	0.4685	0.460047	0.555674	0.770073	0.603022	0.788444	0.666772	0.482347	0.601455	0.385902	0.597117	0.517292	0.887031	0.745822	1	0.575677	0.49474	0.720513	0.583525	0.500103	0.877618	1.01084	0.941561	0.0155554	0.0261517
1014	Q6TEL1	rad21a	Double-strand-break repair protein rad21 homolog A	2	0.341136	0.835611	0.499277	0.532068	0.559471	0.818141	0.932657	0.915642	0.969672	0.525033	0.684539	0.637713	0.288799	0.560928	0.718616	1.1893	0.96826	1	0.558675	0.63656	0.939324	0.615762	0.522781	1.05252	0.821259	0.503949	-0.284091	0.297613
1015	A0A0R4IPD4	dscaml1	Down syndrome cell adhesion molecule-like 1 (Fragment)	1	0.141446	0.0709581	0.521843	0.0800963	0.678274	0.0768485	0.110346	0.0968009	0.325007	0.117783	0.146503	0.0938441	0.0828727	0.250538	0.0852832	0.127982	0.102664	1	0.244749	0.278406	0.177385	0.119377	0.139565	0.410215	0.501299	0.540048	-0.996257	0.267567
1016	F1QQT6	dpy30	Dpy-30 histone methyltransferase complex regulatory subunit	2	1.01093	1.15651	0.953421	0.893137	0.974861	1.27805	1.1962	1.04656	0.939579	0.744628	0.875593	1.23277	0.570063	0.775277	1.05835	1.21219	1.12628	1	1.04029	1.04868	1.06078	0.950997	0.801231	1.11282	0.764035	0.249221	-0.388289	0.603416
1017	A0A8M1PEP4	drap1	dr1-associated corepressor	1	1.3687	0.812311	1.08177	0.601358	0.847632	0.97775	0.886876	0.719659	0.794462	1.11594	0.788205	1.02162	0.922482	0.759967	0.991243	0.811074	0.977319	1	1.08759	0.808913	0.800332	0.975257	0.89123	0.929464	1.10176	0.560797	0.139813	0.251195
1018	A0A8M9QIL1	dbnlb	drebrin-like protein isoform X2	6	1.17733	1.6278	1.34974	1.06477	1.20488	1.4282	1.75497	1.27349	1.22045	1.21177	1.42134	1.73825	2.27105	1.2694	1.40787	1.00253	1.10917	1	1.38496	1.23262	1.4163	1.45712	1.64944	1.03723	1.33816	0.276098	0.420247	0.558937
1019	A0A8M9Q8K0	map2k6	dual specificity mitogen-activated protein kinase kinase 6 isoform X1	7	1.10245	1.53884	1.0733	0.884874	1.10546	1.3549	1.02363	0.97277	1.15826	0.92829	1.1883	1.24343	0.736646	0.940911	1.27086	0.904719	0.826343	1	1.2382	1.11508	1.05155	1.12001	0.982806	0.910354	0.881379	0.556726	-0.182166	0.254359
1020	A0A2R8Q9B9	dub	Duboraya	4	1.24806	2.28655	1.76298	1.22941	1.55455	2.09619	1.00309	0.956107	1.38429	1.28962	2.13072	2.18827	0.801102	1.63685	2.3348	1.15236	0.825336	1	1.76586	1.62672	1.1145	1.86954	1.59092	0.992565	0.977992	0.947441	-0.0321057	0.0234477
1021	A0A2R8RP20	dctn1a	Dynactin subunit 1	3	1.05253	1.28784	1.36808	0.7749	1.44081	1.24376	1.1375	1.1021	1.18166	0.956238	1.42905	1.17945	0.883975	1.18031	1.10868	1.21115	1.26417	1	1.23615	1.15316	1.14042	1.18825	1.05766	1.15844	0.917184	0.682248	-0.124716	0.166058
1022	A0A8M2BDJ6	dctn2	dynactin subunit 2 isoform X1	1	1.21894	1.15439	1.12267	0.848639	1.24617	1.09007	1.23024	1.39647	1.19303	1.06404	1.10777	1.29036	0.867233	1.07453	1.00522	1.14664	0.873649	1	1.16533	1.06163	1.27325	1.15406	0.982329	1.00676	0.925307	0.576808	-0.111996	0.238968
1023	A0A8M9P798	dnm2a	Dynamin GTPase	2	1.04005	1.08026	0.936497	1.0457	0.804661	1.00021	0.89568	0.900566	0.892098	1.24371	0.944133	1.00882	0.991961	0.974316	1.15622	1.11542	0.960208	1	1.01893	0.950192	0.896115	1.06556	1.04083	1.02521	1.09539	0.389177	0.131445	0.409852
1024	A0A8M9QFC7	opa1	Dynamin-like 120 kDa protein, mitochondrial	6	0.773795	0.513652	0.537357	0.50537	0.548517	0.610059	0.848724	0.88549	0.753669	0.784555	0.560311	0.580127	0.605222	0.655576	0.576011	0.965068	0.936052	1	0.608268	0.554649	0.829295	0.641664	0.61227	0.96704	1.10389	0.206379	0.142593	0.685334
1025	Q2LEK1	fk70a07	Dynein cytoplasmic 1 heavy chain 1	21	1.11077	0.989177	0.940728	1.09211	0.882178	0.986026	0.970809	1.03466	0.887417	1.09199	0.928711	0.919245	0.793569	0.971533	0.921338	1.00513	1.20177	1	1.01356	0.98677	0.964295	0.979982	0.89548	1.06897	0.907486	0.320095	-0.140053	0.494721
1026	A0A8M3ASF8	si:dkeyp-86b9.1	dynein heavy chain 10, axonemal	8	2.96622	0.712758	1.684	0.61725	0.976546	0.805136	1.03537	1.09099	0.717557	2.61518	0.911576	1.01309	1.21965	1.97925	1.10449	1.21011	1.05583	1	1.78766	0.799644	0.947975	1.51328	1.43446	1.08864	1.79388	0.0964728	0.843082	1.0156
1027	A0A8M1RI45	dnah5l	dynein heavy chain 5, axonemal	1	1.80968	3.13381	3.55841	1.66549	3.35514	2.45442	0.937353	0.76806	1.67987	1.98634	3.88876	3.63646	1.83994	2.54018	3.38197	0.676328	0.935046	1	2.83397	2.49169	1.12843	3.17052	2.58736	0.870458	1.0384	0.891917	0.0543605	0.0496756
1028	A0A8M9Q485	LOC110439139	dynein heavy chain 6, axonemal-like	1	0.0416019	1.21052	0.970346	16.3543	1.60848	2.01107	1.47852	2.17405	1.61567	1.06204	1.40163	0.859526	1.18533	1.3376	1.72524	0.736678	2.67932	1	0.740824	6.65794	1.75608	1.10773	1.41605	1.472	0.212687	0.340792	-2.2332	0.467511
1029	A0A8M1PEG1	dynll1	Dynein light chain	13	0.88196	0.746649	0.695321	0.678276	0.644571	0.70346	0.889223	0.779168	0.868024	0.738639	0.699104	0.737956	1.46743	0.676454	0.831861	0.964548	1.09206	1	0.774643	0.675436	0.845472	0.725233	0.991916	1.01887	1.46856	0.26197	0.554399	0.581748
1030	A8KBW4	dync1li2	Dynein light intermediate chain	2	0.981805	0.924574	0.977398	0.731038	0.930205	0.969474	0.734857	0.691095	0.752332	1.12593	0.914147	1.02375	0.707347	0.945087	0.75217	0.714827	0.811245	1	0.961259	0.876905	0.726095	1.02128	0.801535	0.842024	0.914049	0.507842	-0.129656	0.294271
1031	A0A2R8RQB1	dnah9l	Dynein, axonemal, heavy polypeptide 9-like	1	2.6334	0.807016	1.37654	0.907758	1.24027	1.07824	1.25548	1.04259	1.66917	1.49525	0.921001	1.15172	1.02461	1.56447	1.30302	0.939056	1.21989	1	1.60565	1.07543	1.32242	1.18932	1.29737	1.05298	1.20637	0.292077	0.270678	0.534503
1032	A0A0R4IHQ1	dync1i2a	Dynein, cytoplasmic 1, intermediate chain 2a (Fragment)	1	2.69996	1.57273	1.98865	1.19572	1.4585	2.3291	1.55071	1.45677	1.49196	1.59506	1.25342	2.3397	1.41218	2.29521	1.50294	1.73556	1.29236	1	2.08711	1.66111	1.49981	1.72939	1.73678	1.34264	1.04555	0.872569	0.0642678	0.0592004
1033	A0A8M9PNZ9	dysf	dysferlin isoform X4	21	1.23142	3.72371	2.38496	1.95092	2.34405	3.09759	1.21087	1.11242	1.60899	1.17783	2.83068	2.27145	1.0606	1.90548	2.13348	1.04051	0.894785	1	2.4467	2.46418	1.31076	2.09332	1.69986	0.97843	0.689825	0.178273	-0.535698	0.748914
1034	A0A8M9Q2H9	dmd	dystrophin isoform X7	3	2.21738	0.689459	1.28627	0.765365	1.14169	0.742475	1.03244	1.07433	1.00846	1.71284	0.886731	1.01309	0.713207	1.84703	0.855628	0.971832	0.851505	1	1.3977	0.883177	1.03841	1.20422	1.13862	0.941112	1.28923	0.537608	0.366512	0.269534
1035	A0A2R8RIC6	pdzrn3b	E3 ubiquitin-protein ligase PDZRN3-B	4	0.919402	0.629091	1.25807	0.809863	1.09451	0.705824	1.18622	1.14892	0.955629	1.28364	1.22086	0.697432	0.933364	1.08149	0.848638	0.873504	1.1907	1	0.935519	0.870065	1.09692	1.06731	0.954498	1.0214	1.09704	0.564585	0.133619	0.248271
1036	A0A8M9PME0	rbbp6	E3 ubiquitin-protein ligase RBBP6 isoform X4	2	0.990125	0.657686	0.755967	0.647127	0.667321	0.699913	1.01835	1.03942	0.910823	0.80851	0.610002	0.863792	0.539091	0.822601	0.911552	0.942177	0.870629	1	0.80126	0.671454	0.989532	0.760768	0.757748	0.937602	1.12852	0.488889	0.17443	0.31079
1037	A0A2R8Q2E8	trim33	E3 ubiquitin-protein ligase TRIM33	1	2.6958	0.594142	1.33282	0.544146	0.746523	0.78622	0.886289	0.974357	0.935567	1.86257	0.704244	1.09414	0.755899	1.40719	0.841647	0.931772	0.790108	1	1.54092	0.692296	0.932071	1.22032	1.00158	0.907294	1.44675	0.228316	0.532815	0.641463
1038	A0A8M3AVE1	ubr4	E3 ubiquitin-protein ligase UBR4 isoform X13	1	0.915242	0.804898	0.736222	0.679547	0.80129	0.858339	1.03361	0.92675	0.973016	0.832466	0.966408	0.908581	0.513141	0.917249	0.91994	1.02178	0.930013	1	0.818787	0.779726	0.977793	0.902485	0.783443	0.98393	1.00477	0.980782	0.00686274	0.00842753
1039	A0A2R8QHQ4	ebna1bp2	EBNA1-binding protein 2	2	1.37702	0.642859	0.880081	0.859446	0.670691	0.716465	0.959657	1.02117	0.918848	1.38545	0.675972	0.951238	0.673026	0.922817	0.865415	0.997324	0.914915	1	0.966655	0.748867	0.966558	1.00422	0.820419	0.970747	1.09555	0.491263	0.131652	0.308686
1040	A0A0R4IFP3	si:dkey-245p14.7	Ecm29 proteasome adaptor and scaffold	2	0.465941	0.540129	0.558513	0.495834	0.503018	0.67272	0.838746	0.810113	0.744976	0.562963	0.603148	0.439361	0.735809	0.708467	0.556438	0.977555	0.900824	1	0.521528	0.557191	0.797945	0.535157	0.666905	0.95946	1.19691	0.243797	0.259309	0.612972
1041	A0A8M6YWJ3	LOC101886447	ectonucleotide pyrophosphatase/phosphodiesterase family member 2-like	3	0.807077	0.807016	1.16639	0.90013	1.20067	0.860703	1.18504	1.10369	1.15625	1.17983	0.864455	0.827534	0.948432	1.0453	0.747976	0.848532	0.987384	1	0.926828	0.987168	1.14833	0.957272	0.913903	0.945305	0.925782	0.624877	-0.111255	0.204205
1042	Q98SS0	zp2a	Egg envelope protein ZP2	9	1.79304	0.904451	1.38923	1.62163	1.1459	1.13618	0.96494	5.0638	0.948941	1.7907	0.991254	1.2285	0.895694	1.31115	1.0206	0.830323	0.817284	1	1.36224	1.30124	2.32589	1.33682	1.07582	0.882536	0.826764	0.327025	-0.274453	0.485418
1043	Q6NY81	zgc:77049	EH-domain-containing 1a	8	0.528344	0.933046	0.832128	0.683361	0.899029	0.912724	0.637424	0.577632	0.609222	0.590911	0.789919	0.808339	0.458729	0.67367	1.00662	0.542103	0.493189	1	0.764506	0.831705	0.608092	0.729723	0.713007	0.678431	0.857284	0.536661	-0.222155	0.2703
1044	A8WG65	wu:fd14g07	eIF-2B GDP-GTP exchange factor subunit epsilon	1	0.807077	0.553897	1.06202	0.543511	1.40205	0.571044	1.34939	1.10607	0.987728	0.98219	0.7368	0.522541	0.454544	0.828169	0.641721	0.999925	0.725692	1	0.807665	0.838867	1.14773	0.747177	0.641478	0.908539	0.764695	0.548585	-0.387043	0.260756
1045	Q6PD83	bzw1a	eIF5-mimic protein 2-A	2	1.38534	1.36515	1.48796	1.36037	1.60342	1.4081	1.21028	1.24175	1.25054	1.52519	1.56013	1.88755	1.07483	1.4573	1.18977	1.24496	1.00651	1	1.41282	1.4573	1.23419	1.65762	1.24063	1.08382	0.851326	0.185114	-0.232217	0.73256
1046	F1Q9G3	emilin1b	Elastin microfibril interfacer 1b	4	1.46855	0.602614	0.918162	1.42076	0.492065	0.545033	0.614533	0.700617	0.635971	1.43136	0.523471	0.727291	0.725764	1.01886	0.634731	0.681011	0.84144	1	0.996441	0.819285	0.650373	0.894042	0.793117	0.840817	0.96806	0.939257	-0.0468312	0.0272155
1047	Q7ZTS8	elavl1	ELAV-like protein	15	0.744674	0.953169	0.849053	0.664927	0.843419	0.923365	0.829355	0.83709	0.957635	0.858419	0.880734	0.974699	0.492213	0.883844	0.852832	0.941137	0.786082	1	0.848965	0.81057	0.874693	0.904617	0.742963	0.909073	0.916593	0.669648	-0.125646	0.174154
1048	A0A2R8Q8X4	elavl1b	ELAV-like protein	7	1.55175	0.669336	0.853284	0.697346	0.795392	0.782673	0.942049	1.02672	0.975022	0.858419	0.696533	0.746487	0.456218	0.84348	0.717218	1.08056	0.829362	1	1.02479	0.758471	0.981265	0.767146	0.672305	0.969976	0.886396	0.506091	-0.173977	0.295771
1049	Q6IQL1	etfa	Electron transfer flavoprotein subunit alpha	7	0.86532	0.807016	0.822256	0.664291	0.890604	0.748386	0.784747	0.88311	0.924198	0.810507	0.754792	0.793409	0.537417	0.783629	0.798307	1.01137	0.944104	1	0.83153	0.76776	0.864018	0.786236	0.706451	0.985158	0.920145	0.598462	-0.120067	0.222964
1050	F1R9Y9	etfb	Electron transfer flavoprotein subunit beta	4	0.619868	0.809134	0.682627	0.731673	0.831623	0.695184	0.946744	0.95214	0.854649	0.824481	0.747081	0.780612	0.50477	0.743264	0.819278	0.914084	0.769978	1	0.703877	0.752827	0.917844	0.784058	0.689104	0.894687	0.915355	0.570156	-0.127596	0.244006
1051	Q66I16	zgc:92093	Electron transfer flavoprotein-ubiquinone oxidoreductase	9	0.669791	0.706404	1.14805	0.525076	1.34391	0.774397	1.01542	1.03863	1.27061	0.612871	0.826759	0.661174	0.467938	0.811466	0.573215	1.10346	0.913909	1	0.841416	0.881127	1.10822	0.700268	0.61754	1.00579	0.700852	0.372565	-0.512819	0.428798
1052	Q4KMK1	zgc:109885	Elongation factor 1-alpha	70	1.06501	1.00718	1.46821	1.14741	1.24701	1.02859	1.28835	1.65752	1.13084	1.32356	1.1112	0.840331	0.58848	1.12603	0.9493	1.08889	0.916928	1	1.18013	1.141	1.3589	1.0917	0.887937	1.00194	0.778207	0.211503	-0.361775	0.674684
1053	Q92005	eef1a	Elongation factor 1-alpha	94	1.10245	1.15651	1.14947	1.14995	1.24533	1.09834	1.38813	1.33538	1.22379	1.07402	1.14889	1.07921	1.01791	1.15387	1.20096	1.27826	1.15144	1	1.13614	1.16454	1.31577	1.10071	1.12425	1.14324	0.965397	0.59441	-0.0508059	0.225914
1054	Q7ZV16	zgc:86802	Elongation factor 1-beta	5	0.848679	1.54519	0.971757	1.54408	0.890604	1.27332	1.06648	1.1267	1.18568	0.938271	1.11291	1.46098	0.834586	0.917249	1.27226	1.38283	1.20278	1	1.12188	1.236	1.12629	1.17072	1.00803	1.1952	0.815558	0.381955	-0.29414	0.417988
1055	A0A8M2B7V6	eef1db	elongation factor 1-delta isoform X2	2	0.990125	0.682045	0.843411	0.694804	0.806346	0.942281	0.866919	0.883904	0.980372	0.910323	0.652839	0.629182	0.565878	0.812858	0.830463	0.960906	0.82433	1	0.838527	0.814477	0.910398	0.730781	0.7364	0.928412	0.904138	0.522098	-0.145385	0.282248
1056	Q6PE25	eef1g	Elongation factor 1-gamma	9	1.19813	1.7157	1.47244	1.5053	1.34138	1.3951	1.2543	1.33696	1.20641	1.14589	1.45047	1.2285	1.04051	1.40719	1.20795	1.38023	1.18667	1	1.46209	1.41393	1.26589	1.27495	1.21855	1.18897	0.86182	0.168691	-0.214542	0.772907
1057	A1A5Z3	tsfm	Elongation factor Ts, mitochondrial	1	1.48519	0.742412	0.915341	0.516176	0.722088	0.69873	0.922092	0.83947	0.829237	1.23173	0.901295	1.06641	0.581783	0.967357	0.826268	0.902118	0.431792	1	1.04765	0.645665	0.8636	1.06648	0.791803	0.77797	1.22634	0.324144	0.294355	0.489262
1058	B2GSN2	tufm	Elongation factor Tu	7	0.690592	0.766771	0.867388	0.667469	0.792865	0.861886	0.831703	0.883904	0.959641	0.644812	0.741084	0.778479	0.417712	0.715427	0.700441	0.951542	0.828356	1	0.774917	0.774073	0.891749	0.721458	0.611193	0.926633	0.78958	0.220622	-0.340842	0.656351
1059	A0A286YBA4	tceb1b	Elongin-C	3	1.06501	0.948932	0.83777	0.952892	0.936945	0.883167	0.955548	1.01086	0.924867	0.904334	0.964695	0.989628	0.58848	1.01746	0.929727	0.933333	0.997449	1	0.95057	0.924335	0.963757	0.952886	0.845224	0.976927	0.914413	0.582716	-0.129082	0.234543
1060	F1R7V9	eml2	EMAP-like 2	2	1.7348	0.88221	1.33564	0.692261	1.24449	0.93637	0.800008	0.870415	0.897448	1.34552	1.24742	0.959769	0.659633	1.5255	1.01641	1.00981	0.935046	1	1.31755	0.957705	0.855957	1.18424	1.06718	0.981619	1.11431	0.731734	0.156151	0.135647
1061	Q7T1B0	hbbe2	Embryonic globin beta e2	124	1.17733	0.462816	1.2496	1.06986	1.3675	0.702277	2.43994	3.52292	1.15959	1.1399	1.02038	0.797675	0.87979	0.946479	0.610963	1.25745	1.21083	1	0.963251	1.04655	2.37415	0.985986	0.812411	1.15609	0.776278	0.343309	-0.365354	0.464314
1062	A0A286Y902	sh3glb1b	Endophilin-B1	4	1.31878	1.41281	1.28204	0.977684	1.05238	1.31352	1.46737	1.114	1.17096	1.0301	1.22943	1.20291	0.870582	1.07732	1.29323	1.15704	0.938065	1	1.33788	1.11453	1.25078	1.15415	1.08038	1.0317	0.969358	0.84035	-0.0448987	0.0755397
1063	F1QE51	ero1b	Endoplasmic reticulum oxidoreductase 1 beta	2	0.44514	0.727585	0.772892	0.556224	0.6867	0.730652	0.947331	0.869621	0.890092	0.67875	0.777067	0.629182	0.499747	0.726562	0.655702	0.942698	0.858551	1	0.648539	0.657859	0.902348	0.695	0.627337	0.93375	0.953604	0.7378	-0.0685374	0.132061
1064	Q7ZUJ4	zgc:56389	Endoplasmic reticulum transmembrane protein	2	0.482582	0.76783	0.585311	0.895044	0.600757	0.775579	0.842855	0.90374	0.893436	0.616864	0.661407	0.776346	0.447847	0.709859	0.733995	1.10033	0.929007	1	0.611908	0.757127	0.88001	0.684872	0.630567	1.00978	0.832842	0.369569	-0.263885	0.432304
1065	A0A8M1N0S4	eci2	enoyl-CoA delta isomerase 2, mitochondrial	8	0.732194	0.850438	0.741863	0.769179	0.758319	0.876073	0.863985	0.888664	0.877386	0.864407	0.741084	0.8318	0.60857	0.804507	0.904561	1.00461	0.902837	1	0.774832	0.80119	0.876678	0.81243	0.772546	0.969148	0.964248	0.777366	-0.0525241	0.109375
1066	F1QYX8	hadhab	Enoyl-CoA hydratase	19	0.707232	0.929869	0.815204	0.683997	0.792865	0.991937	0.878071	0.94976	0.995084	0.714683	0.860172	0.844597	0.62866	0.782237	0.826268	1.02282	0.857544	1	0.817435	0.822933	0.940972	0.806484	0.745722	0.96012	0.906176	0.515046	-0.142137	0.288154
1067	A0A8M1NEM2	hadhaa	Enoyl-CoA hydratase	3	0.832038	0.792189	0.898416	0.813041	0.975704	0.913906	0.904484	0.906914	0.882067	0.878382	0.80791	1.05788	0.620289	0.968749	0.900367	0.9479	0.896798	1	0.840881	0.900884	0.897822	0.914724	0.829802	0.948233	0.921097	0.575248	-0.118574	0.240145
1068	A0A8M1N1U5	echs1	enoyl-CoA hydratase, mitochondrial	16	0.453461	0.562369	0.502098	0.453243	0.558628	0.569861	0.848137	0.763299	0.828568	0.479117	0.5526	0.550267	0.470449	0.494118	0.515894	0.959866	0.875662	1	0.505976	0.527244	0.813335	0.527328	0.493487	0.945176	0.935973	0.439772	-0.0954607	0.356772
1069	E7F3K4	Envelope glycoprotein E OS=Danio rerio OX=7955	Envelope glycoprotein E	1	3.81905	0.588846	1.33564	0.460872	0.901557	0.733017	1.02305	1.03466	0.914836	2.29976	0.846464	1.0984	1.48836	1.66051	0.850036	0.9068	0.594846	1	1.91451	0.698482	0.990847	1.41488	1.33297	0.833882	1.90838	0.0845328	0.93235	1.07297
1070	A0A8M1NG87	evpla	envoplakin	2	2.60428	0.564488	1.29615	0.567667	1.0153	0.628976	0.802942	0.799004	0.798475	1.83462	0.777067	0.793409	0.786872	1.10515	0.816482	0.861538	0.892772	1	1.4883	0.737316	0.800141	1.13503	0.902836	0.918103	1.22449	0.392938	0.292181	0.405676
1071	A0A8N1Z258	efnb2b	ephrin-B2b precursor	1	1.19397	0.867383	1.07613	0.856903	0.968121	0.854792	0.963766	0.987052	0.843949	1.11594	0.998964	0.806206	0.81617	1.32229	0.936717	0.912003	0.953163	1	1.04583	0.893272	0.931589	0.973705	1.02506	0.955055	1.14753	0.448901	0.198534	0.34785
1072	Q5PRC6	sb:cb523	Ephx2 protein	2	0.728033	0.983882	0.840591	2.45692	1.79048	0.630158	0.63801	0.605403	0.779081	0.660783	0.499482	0.804073	0.439476	0.599901	0.798307	0.717428	0.90787	1	0.850835	1.62585	0.674165	0.654779	0.612561	0.875099	0.376763	0.135831	-1.40827	0.867003
1073	F1QV21	si:ch73-22b20.2	Epidermal growth factor receptor pathway substrate 15	4	0.640669	0.664041	0.726349	0.645856	0.795392	0.709371	0.968461	0.979118	0.942254	0.712687	0.870453	0.646244	0.501421	0.871317	0.65011	0.903679	0.820304	1	0.67702	0.716873	0.963278	0.743128	0.674283	0.907994	0.940589	0.731813	-0.088364	0.1356
1074	I3ISA6	eppk1	Epiplakin 1	3	0.87364	0.695813	0.746095	1.91977	0.88302	0.884349	0.932657	0.879143	0.84328	1.06803	0.87388	0.752885	1.33601	0.892195	1.07792	0.933333	1.62954	1	0.771849	1.22905	0.885027	0.898266	1.10204	1.18762	0.896665	0.747753	-0.157359	0.126242
1075	Q58EG2	erlin1	Erlin-1	5	0.757155	1.13427	0.978808	0.942085	0.907455	1.06287	0.800008	0.775994	1.03053	0.698713	0.931282	0.959769	0.569226	0.839304	1.03458	1.01397	0.923974	1	0.956745	0.970805	0.868843	0.863254	0.814371	0.979315	0.838862	0.335145	-0.253495	0.474767
1076	A3QK16	erlin2	Erlin-2	2	1.79304	2.35327	1.52463	1.47987	1.42311	1.93304	1.08174	1.04656	1.29468	1.26367	1.40163	1.78517	0.908251	1.27496	1.89441	1.07692	1.05281	1	1.89031	1.61201	1.14099	1.48349	1.35921	1.04324	0.843176	0.486251	-0.246094	0.313139
1077	B3DH29	epb41b	Erythrocyte membrane protein band 4.1b	272	0.341136	0.306073	0.313106	0.268895	0.331133	0.345227	0.929723	0.971976	0.824556	0.449172	0.312712	0.362579	0.246944	0.403645	0.401251	1.13883	0.813258	1	0.320105	0.315085	0.908752	0.374821	0.350613	0.98403	1.11276	0.566192	0.15414	0.247036
1078	Q7ZVA6	eif4a3	Eukaryotic initiation factor 4A-III	7	0.640669	0.79113	0.688269	0.489477	0.706079	0.748386	0.761856	0.920402	0.825893	0.568952	0.728233	0.705963	0.345721	0.697332	0.546651	0.829803	0.751861	1	0.706689	0.647981	0.836051	0.667716	0.529902	0.860555	0.817773	0.413862	-0.290227	0.383144
1079	Q803E5	etf1	Eukaryotic peptide chain release factor subunit 1	2	1.10661	0.694754	0.763019	0.672555	1.03553	0.753116	1.14983	1.17113	1.09071	0.866404	0.772784	0.691034	0.532394	1.04113	0.848638	1.27982	1.00852	1	0.854795	0.820399	1.13722	0.77674	0.807386	1.09611	0.984138	0.947206	-0.0230668	0.0235555
1080	A0A0R4IK64	eef1da	Eukaryotic translation elongation factor 1 delta a (guanine nucleotide exchange protein) (Fragment)	2	1.01925	0.831375	0.723528	1.33494	0.673219	0.787402	0.793551	0.804559	0.773732	1.04208	0.917574	0.944839	0.735809	0.982668	0.861221	0.914604	0.99141	1	0.85805	0.931853	0.790614	0.968164	0.859899	0.968671	0.922784	0.756093	-0.115935	0.121425
1081	Q6P3J5	EEF2	Eukaryotic translation elongation factor 2	18	1.3687	1.29419	1.36384	1.48687	1.64977	1.34662	1.259	1.29491	1.31006	1.22175	1.37765	1.29249	1.00033	1.29723	1.32119	1.36254	1.25914	1	1.34225	1.49442	1.28799	1.29729	1.20625	1.20723	0.807171	0.100323	-0.309053	0.998599
1082	A0A286Y8X9	eef2b	Eukaryotic translation elongation factor 2b	15	1.68904	0.989177	1.38359	0.942085	1.38183	0.987208	1.0342	1.18145	0.999766	1.54915	1.12576	1.01949	0.822867	1.36126	0.980058	0.96819	0.890759	1	1.35393	1.10371	1.0718	1.23147	1.05473	0.952983	0.955624	0.828838	-0.0654853	0.0815305
1083	Q7ZUI8	eif1b	Eukaryotic Translation initiation factor 1B	1	1.88873	1.26983	1.55425	1.4856	1.34981	1.23076	1.2995	1.2957	1.10543	1.16186	1.42477	1.25197	1.09743	1.17196	1.32678	1.06184	1.63859	1	1.57094	1.35539	1.23354	1.27953	1.19873	1.23348	0.884417	0.191952	-0.177202	0.716806
1084	Q7ZWD3	eif2s1l	Eukaryotic translation initiation factor 2 subunit 1	4	1.23974	0.746649	1.05356	0.741209	0.855215	0.819324	0.989591	1.01482	0.81185	1.15188	0.889301	0.833932	0.677212	0.872709	0.871007	1.03634	1.01255	1	1.01331	0.805249	0.938755	0.95837	0.806976	1.0163	1.00214	0.982282	0.00309064	0.00776365
1085	Q9I9E9	eif2s1	Eukaryotic translation initiation factor 2 subunit 1	5	0.86532	0.773126	0.772892	0.699253	0.88302	0.877255	1.00661	0.964042	0.904805	0.718676	0.811337	0.823268	0.467938	0.753007	0.768947	1.00409	0.835401	1	0.803779	0.819843	0.958486	0.784427	0.663297	0.946496	0.809054	0.244705	-0.305692	0.611357
1086	F1QGW6	eif2s3	Eukaryotic translation initiation factor 2 subunit 3	7	0.852839	0.682045	0.724939	0.653484	0.804661	0.660897	1.02657	1.15526	0.932223	0.842448	0.675972	0.795542	0.751714	0.849047	0.703237	1.13727	0.985371	1	0.753274	0.706347	1.03802	0.77132	0.767999	1.04088	1.08728	0.398304	0.120727	0.399785
1087	F1Q8P7	eif2s2	Eukaryotic translation initiation factor 2, subunit 2 beta	3	0.586587	0.83667	0.713656	0.617886	0.803818	0.679814	1.08937	1.07989	1.04858	0.75461	0.888444	0.853128	1.27574	0.757183	0.886386	1.19814	1.0518	1	0.712304	0.700506	1.07261	0.832061	0.973102	1.08331	1.38914	0.174175	0.474194	0.759014
1088	F1QYG1	eif2a	Eukaryotic translation initiation factor 2A	1	0.582427	0.443753	0.524664	0.521262	0.628562	0.489466	1.27954	1.10448	0.668739	0.796533	0.500339	0.563064	0.342373	0.548401	0.450184	0.748643	0.616989	1	0.516948	0.54643	1.01759	0.619979	0.446986	0.788544	0.818011	0.244099	-0.289808	0.612434
1089	X1WET9	EIF3S9	Eukaryotic translation initiation factor 3 subunit B	2	0.515864	0.864206	0.978808	0.948442	0.848475	1.03568	1.11872	1.1021	1.10141	0.790544	0.962981	0.991761	0.630335	0.988235	0.970271	1.18566	0.977319	1	0.786293	0.944199	1.10741	0.915095	0.862947	1.05432	0.913946	0.561145	-0.12982	0.250925
1090	F1QUG5	EIF3S8	Eukaryotic translation initiation factor 3 subunit C	4	0.748834	1.23594	0.708014	0.590551	0.851002	1.87983	0.933244	0.8117	1.34417	1.01413	0.700817	0.680369	0.720741	0.922817	0.805297	0.955184	0.852512	1	0.897597	1.10713	1.0297	0.798439	0.816285	0.935899	0.737299	0.505361	-0.439678	0.296398
1091	Z4YIM6	EIF3S7	Eukaryotic translation initiation factor 3 subunit D	3	0.524184	0.657686	0.645957	0.551139	0.60497	0.624246	0.949679	0.891045	0.799812	0.365327	0.669118	0.772081	0.4671	0.471848	0.622148	1.07172	1.14037	1	0.609276	0.593452	0.880179	0.602175	0.520365	1.0707	0.876845	0.257614	-0.189606	0.589031
1092	Q6DRC4	eif3g	Eukaryotic translation initiation factor 3 subunit G	4	1.16485	0.83667	0.877261	0.712603	0.984972	0.926911	0.944396	1.07751	1.05928	0.640819	0.840467	0.87019	0.78436	0.886628	0.922736	1.15236	1.05885	1	0.959595	0.874829	1.02706	0.783825	0.864575	1.0704	0.988279	0.917175	-0.0170098	0.037548
1093	Q6AXJ2	eif3ha	Eukaryotic translation initiation factor 3 subunit H-A	3	0.819558	0.75724	0.809562	0.632507	0.71956	0.924547	0.969635	0.944206	0.87003	0.730654	0.784778	0.763549	0.47882	0.751615	0.665489	0.970271	0.834395	1	0.795453	0.758871	0.927957	0.75966	0.631975	0.934889	0.832782	0.343534	-0.263989	0.46403
1094	Q7T2A5	eif3l	Eukaryotic translation initiation factor 3 subunit L	1	1.00261	0.841966	1.0324	0.885509	0.842577	0.965927	1.18974	1.24016	1.17631	0.491095	1.20116	0.838198	0.70651	1.01886	0.992641	1.1893	1.05583	1	0.958992	0.898004	1.20207	0.843483	0.906003	1.08171	1.00891	0.943669	0.0127928	0.0251803
1095	A0A2R8QDL7	eif4g3a	Eukaryotic translation initiation factor 4 gamma, 3a	5	1.62247	0.510475	1.22563	1.45254	1.33296	0.610059	2.21279	3.23331	1.24452	1.30759	1.51987	0.712362	0.616941	2.54714	0.606769	1.01345	0.770985	1	1.11953	1.13185	2.23021	1.17994	1.25695	0.928146	1.11053	0.866231	0.151243	0.0623662
1096	A0A8M2B8V6	eif4ba	eukaryotic translation initiation factor 4B isoform X2	1	1.06085	0.588846	0.825076	0.532704	0.79792	0.555674	1.30948	1.06719	0.801819	0.904334	0.62371	0.708096	0.460404	0.661143	0.708829	0.981717	1.11722	1	0.824924	0.628766	1.0595	0.74538	0.610125	1.03298	0.970354	0.878019	-0.0434175	0.0564961
1097	A0A2R8Q843	eif4bb	Eukaryotic translation initiation factor 4Bb	2	0.424339	0.826079	0.61916	0.591823	0.713662	1.02504	1.23376	1.21715	1.03655	0.562963	0.663977	0.678237	0.669678	0.637481	0.701839	1.29335	1.07696	1	0.623193	0.776842	1.16249	0.635059	0.669666	1.12344	0.862036	0.457039	-0.214179	0.340047
1098	Q6P0F5	zgc:77282	Eukaryotic translation initiation factor 4H	5	0.802917	1.76972	1.71644	1.01582	1.67589	1.68357	1.39576	1.14574	1.58491	0.950249	1.98679	1.59535	0.855514	1.29862	1.29742	1.37087	1.23498	1	1.42969	1.45843	1.37547	1.5108	1.15052	1.20195	0.788877	0.311404	-0.342127	0.506675
1099	Q7ZWA9	zgc:56606	Eukaryotic translation initiation factor 5	1	0.482582	0.873738	0.706604	0.797785	0.773485	0.821688	1.41865	1.63292	1.13151	0.608878	0.867882	0.906448	0.728275	0.694548	0.848638	1.40624	1.12628	1	0.687641	0.797653	1.39436	0.794403	0.757154	1.17751	0.949227	0.453194	-0.0751745	0.343716
1100	Q6NX89	wu:fb17e01	Eukaryotic translation initiation factor 5A	6	0.886121	0.784775	1.24255	1.16712	1.15264	0.733017	1.52841	1.3441	0.977028	1.14389	1.17117	1.07281	0.673864	1.10933	1.18418	0.92761	0.923974	1	0.971149	1.01759	1.28318	1.12929	0.989124	0.950528	0.972023	0.900354	-0.0409381	0.0455869
1101	Q7ZUP4	zgc:77429	Eukaryotic translation initiation factor 5A	8	1.05253	1.08979	1.22704	1.32922	1.2487	0.993119	1.24785	1.18621	1.13953	0.998161	1.20544	1.43112	1.03549	1.12186	1.3855	1.23872	1.15849	1	1.12312	1.19035	1.1912	1.21157	1.18095	1.1324	0.992107	0.951811	-0.0114328	0.0214495
1102	A0A8M3AKJ3	eif5b	Eukaryotic translation initiation factor 5B	1	1.15653	0.812311	0.87585	0.696711	0.930205	0.861886	0.897441	1.01165	0.838599	1.37547	0.824188	0.957636	0.652099	1.00494	0.891979	1.10762	0.703549	1	0.948232	0.8296	0.915896	1.05243	0.849672	0.937055	1.02419	0.880218	0.034489	0.0554098
1103	B0BLY0	exoc5	Exocyst complex component 5	1	1.11909	2.12451	1.3032	1.46335	1.38351	1.83491	1.00661	1.08941	1.39566	0.994168	1.5113	1.65933	0.86807	1.18867	1.73502	0.930212	0.871636	1	1.5156	1.56059	1.16389	1.38827	1.26392	0.933949	0.8099	0.362333	-0.304185	0.440892
1104	Q6PBZ8	zgc:73175	Exosc4 protein	2	0.719713	0.9627	1.21434	0.749473	1.39194	0.873709	0.999569	1.03545	1.1723	0.900341	0.962124	0.81687	0.463752	1.05365	0.795511	0.957265	0.759913	1	0.965585	1.00504	1.06911	0.893112	0.770972	0.905726	0.767106	0.419693	-0.382501	0.377068
1105	A0A2R8RNP8	xpo1b	Exportin 1 (CRM1 homolog, yeast) b	5	1.00677	0.918219	0.843411	0.685268	0.904927	0.915089	0.931484	1.01958	0.930217	0.916312	0.831899	0.735823	0.522349	0.896371	0.785724	1.01969	0.868616	1	0.922799	0.835095	0.960428	0.828011	0.734815	0.96277	0.879918	0.49551	-0.18456	0.304947
1106	A0A0R4IWU7	xpo7	Exportin 7	10	0.478422	0.49247	0.541589	0.501555	0.574637	0.532028	1.14161	1.1751	0.734276	0.630838	0.542319	0.507611	0.431105	0.612427	0.515894	1.12843	0.807219	1	0.50416	0.536074	1.017	0.560256	0.519809	0.978549	0.969659	0.78776	-0.0444504	0.103606
1107	Q7SZC2	cse1l	Exportin-2	4	0.274573	0.370677	0.332851	0.324835	0.328605	0.380696	0.409688	0.419735	0.354432	0.387286	0.341841	0.379642	0.283776	0.456537	0.468359	0.427648	0.379453	1	0.326034	0.344712	0.394619	0.36959	0.402891	0.602367	1.16877	0.403377	0.224997	0.394289
1108	H9L6X3	sod3a	Extracellular superoxide dismutase	1	0.757155	0.40139	0.421706	0.350262	0.537564	0.43981	0.984896	0.714105	0.670077	0.970213	0.423232	0.537471	0.517326	0.620779	0.508903	1.12739	1.02362	1	0.52675	0.442545	0.789693	0.643638	0.549003	1.05034	1.24056	0.176572	0.310988	0.753079
1109	A0A8N7XJK2	ezrb	Ezrin b	8	0.682271	0.660864	0.575438	0.512362	0.639516	0.658533	0.768899	0.854546	0.904136	0.562963	0.747938	0.531072	0.430268	0.604076	0.581604	0.943218	0.88472	1	0.639524	0.60347	0.842527	0.613991	0.538649	0.942646	0.892586	0.414719	-0.163936	0.382246
1110	A5A4L9	zgc:194732	FACT complex subunit	12	0.836198	0.837729	0.669934	0.629328	0.676589	0.801589	0.728987	0.795037	0.866018	0.706698	0.781351	0.761417	0.756736	0.804507	0.775937	1.01241	0.922967	1	0.781287	0.702502	0.796681	0.749822	0.77906	0.97846	1.10898	0.223741	0.149232	0.650254
1111	A0A8M1PHY6	ssrp1a	FACT complex subunit SSRP1	4	1.43943	1.4933	1.21575	1.0635	1.32453	1.35135	1.21498	1.12908	1.22379	1.27765	1.32024	1.46951	0.770967	1.05087	1.26247	1.13571	0.909883	1	1.38283	1.24646	1.18928	1.3558	1.0281	1.0152	0.824817	0.26684	-0.277854	0.57375
1112	Q7ZUR4	wu:fk22d04	F-actin-capping protein subunit alpha	9	0.994286	1.08873	1.12972	0.897587	1.05659	1.03805	0.969635	0.88311	0.93356	1.06604	1.30568	1.13466	1.49255	1.13021	1.21913	1.01449	1.0357	1	1.07091	0.997408	0.928768	1.16879	1.28063	1.01673	1.28396	0.0776904	0.360595	1.10963
1113	Q6ZM50	si:dkey-16k6.1	F-actin-capping protein subunit alpha	8	1.04005	1.36303	1.4936	1.28853	1.53686	1.53579	0.947331	0.934684	1.06463	1.13591	1.66294	1.35007	1.09325	1.58535	1.32259	0.901598	0.86459	1	1.29889	1.45373	0.982216	1.38297	1.33373	0.922063	0.917456	0.50594	-0.12429	0.295901
1114	Q68EH8	flad1	FAD synthase	1	0.748834	0.792189	0.734812	0.619793	1.01025	0.795678	1.45504	1.03942	1.00378	0.862411	0.934709	0.697432	1.04553	0.810074	0.794113	0.903679	1.0206	1	0.758612	0.808573	1.16608	0.831517	0.883241	0.974759	1.09234	0.61991	0.127428	0.207671
1115	E9QJ40	fam120c	Family with sequence similarity 120C	5	0.977645	1.17981	1.03804	1.28536	1.12063	1.17164	1.12341	1.21081	1.20641	1.01214	1.09835	1.07707	0.653773	1.13577	1.23591	0.962987	0.967254	1	1.06517	1.19254	1.18021	1.06252	1.00849	0.976747	0.84566	0.378813	-0.241851	0.421575
1116	Q5SPS2	fam184ab	Family with sequence similarity 184 member A (Fragment)	1	0.782116	0.753003	1.20588	0.575931	1.12231	0.779126	1.04183	0.88073	0.92821	0.758602	1.13776	0.729424	0.896532	1.02164	0.714422	0.801709	0.86459	1	0.913667	0.82579	0.950257	0.875261	0.877531	0.888766	1.06266	0.791067	0.0876763	0.101787
1117	Q6TLE5	fam49b	Family with sequence similarity 49 member Ba	1	0.777956	0.815489	0.706604	0.711332	0.626034	0.886714	0.708444	0.763299	0.876717	1.02411	0.718809	1.10693	0.777664	0.810074	0.789918	0.978595	0.900824	1	0.766683	0.74136	0.78282	0.949952	0.792552	0.959806	1.06905	0.544088	0.0963317	0.264331
1118	F1R243	fam49bb	Family with sequence similarity 49 member Bb	1	0.852839	0.900215	1.25524	0.875974	1.15433	0.874891	0.952027	0.987052	0.932223	1.49325	1.15318	1.24343	0.770967	1.10655	0.991243	1.04051	0.895792	1	1.00277	0.968398	0.957101	1.29662	0.956252	0.978766	0.987457	0.93283	-0.0182104	0.0301976
1119	A0A8M3B6R5	fubp1	far upstream element-binding protein 1 isoform X3	15	0.890281	1.41281	1.07048	0.7749	1.14085	1.30406	0.774182	0.774407	1.05795	0.784555	1.13604	1.2413	0.622801	0.926992	1.01361	0.88599	0.869623	1	1.12452	1.07327	0.868845	1.05397	0.854468	0.918538	0.796136	0.327378	-0.328914	0.48495
1120	F1QET7	fscn1	Fascin	8	1.98441	1.19252	1.56553	1.23259	1.55118	1.17756	0.97257	1.01562	1.10877	1.4134	1.57041	1.50577	0.945083	1.43503	1.26806	1.00565	0.963228	1	1.58082	1.32044	1.03232	1.49653	1.21606	0.989625	0.920946	0.602812	-0.118811	0.219818
1121	Q9IB40	mylz3	Fast skeletal myosin light chain 3 (Fragment)	26	0.902761	0.714876	0.716476	0.765365	0.988342	0.956469	0.921505	0.799004	0.811181	0.952246	0.819905	0.949105	0.651262	0.996586	0.643119	2.03263	0.791115	1	0.778038	0.903392	0.843897	0.907085	0.763656	1.27458	0.845321	0.361353	-0.242429	0.442069
1122	Q8UVG7	fabp11	Fatty acid binding protein 3, muscle and heart	8	0.940203	0.873738	1.51476	1.38071	1.46019	0.919818	1.78784	1.27587	1.27328	1.12593	1.58069	1.31595	0.872256	1.51576	1.25129	1.22832	1.35476	1	1.10957	1.25357	1.44566	1.34086	1.2131	1.19436	0.967716	0.879955	-0.0473444	0.0555398
1123	Q66I80	fabp11a	Fatty acid-binding protein H6-isoform	2	0.844519	0.673572	0.624801	1.08639	1.0212	0.82287	1.18211	1.05053	0.819875	0.680746	0.862742	0.964034	0.652936	0.830953	1.77976	0.738759	0.989397	1	0.714297	0.97682	1.0175	0.835841	1.08788	0.909385	1.1137	0.772241	0.15536	0.112247
1124	Q5XJ03	fdps	Fdps protein (Fragment)	1	1.32294	0.881151	1.43013	1.04888	1.60679	0.928094	1.43215	1.32347	0.989066	1.66693	1.22686	1.05575	1.97304	1.71201	1.00383	1.08993	1.29236	1	1.21141	1.19459	1.24823	1.31651	1.56296	1.12743	1.30837	0.36058	0.387765	0.442999
1125	A0A8M2B3I9	frmpd3	FERM and PDZ domain-containing protein 3 isoform X1	2	1.27302	0.579315	0.851874	0.538425	1.11389	0.68809	0.757748	0.700617	0.749657	1.14789	0.491771	0.727291	0.58848	0.716818	0.534069	0.932813	0.741796	1	0.901402	0.780134	0.736007	0.788983	0.613122	0.891536	0.785919	0.407645	-0.347547	0.389717
1126	A0A8M1PBY1	fermt3b	fermitin family homolog 3	52	1.13573	2.63816	1.57963	1.28154	1.5554	2.13402	1.07646	0.979118	1.29134	1.25369	1.7906	1.90248	0.887323	1.28471	1.64974	0.960906	0.908876	1	1.78451	1.65699	1.11564	1.64892	1.27392	0.956594	0.768819	0.315465	-0.379284	0.501049
1127	Q9DDT0	fth1	Ferritin	1	0.723873	0.392917	0.623391	0.715781	0.5165	0.503653	1.57125	1.18779	0.899455	0.69472	0.572305	0.38604	0.418549	0.542833	0.510301	1.31884	1.0518	1	0.58006	0.578645	1.2195	0.551022	0.490561	1.12355	0.847776	0.322474	-0.238245	0.491505
1128	F1R362	fech	Ferrochelatase	33	0.578266	0.473407	0.523254	0.441165	0.52324	0.553309	0.964353	1.20049	0.824556	0.660783	0.505479	0.526806	0.414363	0.609644	0.567623	1.17577	0.940078	1	0.524976	0.505905	0.996466	0.564356	0.530543	1.03862	1.0487	0.736	0.0686039	0.133122
1129	E7FE90	fetub	Fetuin B	70	0.678111	0.918219	0.810972	0.698618	0.74231	0.906813	0.989004	0.790276	1.07266	0.660783	0.704244	0.919245	0.531557	0.676454	0.865415	0.692456	0.783063	1	0.802434	0.78258	0.950646	0.761424	0.691142	0.825173	0.883158	0.473155	-0.179257	0.324996
1130	Q5MK87	fgf23	Fgf23	2	1.34374	0.571901	0.854694	0.636956	0.546832	0.679814	0.765378	0.83471	0.800481	1.06604	2.31235	0.0213282	57.3797	1.06061	1.62458	1.21323	10.7294	1	0.923446	0.621201	0.80019	1.13324	20.0216	4.3142	32.2305	0.357656	5.01036	0.446535
1131	A0A2R8Q714	fhdc3	FH2 domain-containing 3	6	0.64899	0.491411	0.592362	0.478671	0.662265	0.572226	1.15511	1.39171	1.04123	0.700709	0.546603	0.548135	0.341536	0.672278	0.534069	1.43954	0.973293	1	0.577588	0.571054	1.19602	0.598482	0.515961	1.13761	0.903524	0.64154	-0.146365	0.192776
1132	Q6DRH4	fbl	Fibrillarin	18	0.848679	0.813371	0.877261	0.685268	0.859428	0.943463	1.25254	1.22271	1.11813	0.964224	0.862742	0.850995	0.592665	0.915857	0.855628	1.1071	0.914915	1	0.846437	0.829387	1.19779	0.892654	0.78805	1.00734	0.95016	0.75749	-0.0737573	0.120623
1133	B8A5L6	fga	Fibrinogen alpha chain	93	0.632349	1.07708	0.842001	0.619157	0.798763	1.05578	1.18152	1.0299	1.32009	0.65679	0.791632	0.842464	0.583457	0.670886	0.933921	0.756967	1.07193	1	0.850477	0.824567	1.17717	0.763629	0.729422	0.942966	0.884612	0.594559	-0.176884	0.225805
1134	Q6NYE1	fgb	Fibrinogen beta chain	51	0.65731	1.19358	0.810972	0.776171	0.73894	1.13381	1.19033	0.973563	1.31207	0.722669	0.737657	0.90005	0.699814	0.668103	1.07093	0.777778	1.08602	1	0.887287	0.882974	1.15865	0.786792	0.81295	0.9546	0.920695	0.717767	-0.119205	0.144016
1135	F6NMZ1	fgg	Fibrinogen gamma chain	68	0.690592	0.943637	0.754557	0.661748	0.704394	0.974203	1.0342	0.951347	1.2258	0.80851	0.703387	0.782745	0.534905	0.647224	0.884988	0.745002	1.0679	1	0.796262	0.780115	1.07045	0.764881	0.689039	0.937635	0.883253	0.556698	-0.179101	0.25438
1136	Q5TYU3	fgl2	Fibrinogen-like 2	29	1.21478	4.63346	2.35676	2.78176	2.65075	3.47946	1.12694	0.977531	2.08312	1.29761	3.08257	2.88357	1.4758	1.84981	2.74025	1.07536	1.00047	1	2.735	2.97066	1.39586	2.42125	2.02195	1.02528	0.680642	0.10528	-0.555032	0.977655
1137	F8W2E2	fgfr2	Fibroblast growth factor receptor	4	0.549145	0.683104	0.937907	0.581016	0.802133	0.637252	0.967874	1.10766	1.08403	1.54915	0.846464	0.795542	0.619452	1.3028	1.03598	1.23716	1.04475	1	0.723386	0.673467	1.05319	1.06372	0.986078	1.09397	1.46418	0.210135	0.550095	0.677501
1138	A0A8M2B744	fn1b	Fibronectin	109	1.00677	1.84491	1.28345	1.20017	1.18382	1.54288	1.00896	0.944206	1.25656	1.04008	1.50359	1.48018	0.860536	1.15248	1.59941	0.890152	0.929007	1	1.37838	1.30896	1.06991	1.34128	1.20414	0.93972	0.919923	0.69042	-0.120415	0.160887
1139	A0A0G2L974	Filamin B OS=Danio rerio OX=7955	Filamin B	14	1.04005	0.678868	0.918162	0.675097	0.667321	0.610059	1.01483	0.936271	0.866018	1.11195	0.815621	0.827534	0.646239	0.840696	0.785724	1.06756	0.815271	1	0.879026	0.650826	0.93904	0.918369	0.757553	0.960943	1.16399	0.157166	0.219076	0.803642
1140	A0A8M9PT53	flna	filamin-A isoform X1	360	1.33126	3.39963	2.23828	2.03419	2.27243	3.04793	1.12811	0.983878	1.63975	1.42138	2.91722	3.15657	1.27909	1.79274	2.97093	0.94686	0.985371	1	2.32306	2.45152	1.25058	2.49839	2.01425	0.97741	0.821635	0.497642	-0.28343	0.303083
1141	B5WY16	ftr51	FinTRIM family protein (Fragment)	1	2.58764	0.356909	1.11985	0.401753	1.16276	0.5072	0.848137	0.94976	0.855318	2.3337	0.583443	0.644112	0.773478	1.20537	0.749374	1.08993	0.961215	1	1.3548	0.69057	0.884405	1.18709	0.909407	1.01705	1.31689	0.478703	0.397139	0.319934
1142	A8KB08	fmo5	Flavin-containing monooxygenase	1	0.628189	3.22595	1.78555	1.59684	1.78963	2.43905	0.827594	0.871208	1.72401	1.09798	2.05876	2.20107	2.36062	1.34316	2.89124	0.94686	0.86761	1	1.87989	1.94184	1.14094	1.78593	2.19834	0.938156	1.13209	0.648149	0.178988	0.188325
1143	F8WK50	im:7141769	Flightless I	10	1.11909	1.38845	1.23409	0.98849	1.3001	1.3549	1.15276	1.24651	1.11278	1.22574	1.29883	1.41619	0.786872	1.31533	1.26946	1.02542	0.96826	1	1.24721	1.21449	1.17069	1.31359	1.12389	0.997893	0.925394	0.679807	-0.11186	0.167614
1144	A0A8M2BCI4	flot2a	Flotillin	5	0.911082	1.03366	0.80251	0.691625	0.725459	1.00021	0.921505	0.936271	0.890761	0.688731	0.883304	0.893651	0.621126	0.723778	0.806695	1.13519	0.996443	1	0.91575	0.805766	0.916179	0.821895	0.7172	1.04388	0.890085	0.471413	-0.167985	0.326599
1145	A0A1D5NSW9	fhod1	Formin homology 2 domain-containing 1	3	1.12741	1.9953	1.29332	1.38579	1.36329	1.68003	0.960244	1.0172	1.18434	1.21975	1.69464	1.8001	1.78302	1.24712	1.43444	1.11958	1.23398	1	1.47201	1.47637	1.05393	1.5715	1.48819	1.11785	1.00801	0.952686	0.0115074	0.0210503
1146	A0A2R8Q5D9	fhl1a	Four and a half LIM domains 1a	5	0.744674	0.685222	0.785585	0.728495	0.885548	0.806318	0.852833	0.814873	0.8065	0.922301	0.814764	0.874456	0.607733	0.857398	0.84724	0.941137	0.845466	1	0.738494	0.806787	0.824735	0.870507	0.77079	0.928868	0.955383	0.719367	-0.0658496	0.14305
1147	F1Q7A2	fhl	Four and a half LIM domains 1b	1	1.10245	3.46106	2.26085	2.09967	2.11908	2.80083	0.873963	0.725213	1.64443	1.17783	3.20937	2.43781	1.16273	1.94863	2.81295	1.16641	1.24908	1	2.27479	2.33986	1.0812	2.275	1.97477	1.13849	0.843969	0.528347	-0.244738	0.277081
1148	Q1LUW5	fli1a	Friend leukemia integration 1	1	0.836198	0.797484	0.634674	0.627421	0.748208	0.731834	0.781225	0.90374	0.886749	0.646808	0.7368	0.641979	0.476309	0.82121	0.827667	1.09045	0.980338	1	0.756119	0.702488	0.857238	0.675196	0.708395	1.0236	1.00841	0.963724	0.0120805	0.0160472
1149	B2GP30	aldoc	Fructose-bisphosphate aldolase	20	1.43943	1.37362	1.96326	1.85366	2.08538	1.52397	1.21498	1.08147	1.26726	1.88852	1.91911	1.88328	1.20124	1.74959	1.80493	0.980156	0.977319	1	1.5921	1.821	1.1879	1.89697	1.58525	0.985825	0.870539	0.402996	-0.200018	0.3947
1150	Q8JH72	aldoa	Fructose-bisphosphate aldolase	25	1.35622	1.18299	1.67272	1.44173	1.76857	1.13026	1.12107	1.24968	1.07734	1.83063	1.54471	1.45458	1.29918	1.53664	1.64834	0.934894	1.0669	1	1.40398	1.44686	1.14936	1.60997	1.49472	1.0006	1.03308	0.831741	0.0469526	0.080012
1151	Q7SX99	fh	Fumarate hydratase, mitochondrial	4	0.919402	0.746649	0.94637	0.917293	1.21078	0.803954	1.03537	1.09417	1.00378	0.866404	0.840467	0.63558	0.606896	0.785021	0.6571	1.16485	0.897805	1	0.870807	0.977343	1.04444	0.780817	0.683006	1.02088	0.698839	0.0901484	-0.516968	1.04504
1152	A0A2R8RWY9	fyco1b	FYVE and coiled-coil domain autophagy adaptor 1b	5	1.67656	0.984941	4.3722	0.564488	5.75396	0.850063	0.871028	0.861687	2.57665	2.43951	1.62096	1.08774	0.936712	1.93889	0.812288	0.88651	0.851505	1	2.34457	2.3895	1.43646	1.71607	1.2293	0.912672	0.514457	0.537302	-0.958877	0.269781
1153	A0A0R4IHV6	gps1	G protein pathway suppressor 1	4	0.840358	0.865265	0.854694	0.6128	0.855215	0.831146	0.967287	0.941032	1.05527	0.750617	0.964695	0.757151	0.53658	0.921425	0.728403	1.00461	0.808226	1	0.853439	0.766387	0.987863	0.824154	0.728802	0.937611	0.950958	0.794841	-0.0725462	0.09972
1154	Q7T358	gspt1	G1 to S phase transition 1	4	1.01093	1.06119	1.10997	0.792699	1.25881	1.12317	1.11226	1.14574	1.18367	0.888363	1.2003	1.01735	0.972707	1.13299	1.06674	1.13155	1.12326	1	1.0607	1.05823	1.14722	1.03534	1.05748	1.08494	0.999294	0.996161	-0.00101928	0.00167037
1155	F6NQQ6	gabpa	GA-binding protein transcription factor subunit alpha	3	0.956844	0.746649	0.720708	0.450065	0.662265	0.833511	0.865746	1.00371	1.04123	0.828474	0.762503	0.560932	0.385902	0.771102	0.603973	1.06912	0.82433	1	0.808067	0.648614	0.970229	0.717303	0.586992	0.964483	0.904995	0.715183	-0.144018	0.145583
1156	Q6TGN4	lgals3l	Galectin	5	1.09829	1.22429	1.26653	1.89816	1.16023	1.35253	1.54954	1.3449	1.33614	1.19779	1.17117	1.41193	1.17696	1.21233	1.40787	1.18253	2.02207	1	1.19637	1.47031	1.41019	1.2603	1.26572	1.40154	0.860855	0.428368	-0.216158	0.368183
1157	Q1ECW6	lgalsl	Galectin-related protein	1	0.911082	1.21264	1.42026	1.15123	1.50821	1.11371	1.02187	1.19652	1.14756	0.790544	1.9748	1.46738	0.996983	1.40162	1.2443	1.12427	1.19875	1	1.18133	1.25772	1.12198	1.41091	1.2143	1.10767	0.96548	0.813434	-0.050681	0.0896777
1158	Q6NWC4	gcat	Gcat protein (Fragment)	5	0.561626	0.672513	0.456965	0.638228	0.487009	0.724741	0.883941	0.863274	0.750994	0.630838	0.514904	0.573728	0.443662	0.527523	0.65011	0.838127	0.859557	1	0.563701	0.616659	0.832736	0.573157	0.540431	0.899228	0.876386	0.452821	-0.190362	0.344073
1159	A7BI56	L-GMDS	GDP-mannose 4,6-dehydratase	1	1.3271	0.61956	1.06061	1.04507	1.0389	0.775579	0.775943	0.881523	0.839937	1.15986	0.992967	0.972566	0.570063	1.00076	0.771743	0.994203	0.912902	1	1.00242	0.953181	0.832468	1.0418	0.780856	0.969035	0.819211	0.322663	-0.287693	0.491251
1160	A0A8M1PEJ5	scinlb	Gelsolin	4	1.21894	0.623796	0.795458	1.91405	0.942843	1.01913	0.902136	0.958488	0.916173	1.17184	0.908149	0.714495	1.94876	1.30837	2.69271	0.987439	1.46145	1	0.879397	1.29201	0.925599	0.931495	1.98328	1.14963	1.53504	0.244562	0.618276	0.611612
1161	A9JRA5	scinla	Gelsolin	8	1.07749	0.792189	0.915341	5.01174	0.815614	0.991937	0.729574	0.750604	0.714883	1.06404	0.780494	0.966167	1.90356	1.01329	1.22193	0.705462	2.23948	1	0.92834	2.2731	0.731687	0.9369	1.37959	1.31498	0.606922	0.557068	-0.720418	0.254092
1162	A0JMI5	gsn	Gelsolin (Fragment)	7	1.63495	1.67016	2.31727	2.26558	1.93877	1.69067	1.15804	1.04418	1.39833	2.02028	2.85724	2.67029	1.85836	1.97229	2.01324	0.938015	1.20479	1	1.87413	1.96501	1.20019	2.51594	1.94796	1.0476	0.991328	0.92619	-0.0125661	0.0332998
1163	A0A8M3APK5	uso1	General vesicular transport factor p115	2	0.640669	0.88327	0.669934	0.710696	0.715348	0.857157	0.86105	0.877556	0.896111	0.632834	0.758219	0.793409	0.409341	0.611036	0.980058	0.995763	0.944104	1	0.731291	0.761067	0.878239	0.728154	0.666811	0.979956	0.876154	0.616537	-0.190744	0.210041
1164	AMQ45836.1	gfp [Cloning vector pJV53-GFP]	gfp [Cloning vector pJV53-GFP]	10	1.63495	2.43164	2.24252	1.44936	2.29855	2.48043	0.937353	0.920402	0.910154	2.15603	3.86306	3.53621	1.48083	2.37872	2.95136	1.0327	0.912902	1	2.10304	2.07612	0.922637	3.1851	2.2703	0.981868	1.09353	0.734062	0.128998	0.134267
1165	Q6DI15	gmfb	Glia maturation factor	11	1.51015	1.20841	1.55707	1.16712	1.57393	1.02386	1.30067	1.09814	1.19437	1.28164	1.62096	1.49297	0.805288	1.42529	1.25268	0.998365	0.965241	1	1.42521	1.25497	1.19773	1.46519	1.16109	0.987868	0.92519	0.723762	-0.112178	0.140404
1166	Q24JU9	zgc:136987	Glia maturation factor	3	1.61831	1.85974	2.01403	1.31714	1.98174	1.52397	1.26076	1.2838	1.39499	1.60305	2.11445	1.82783	1.19035	1.96255	1.64415	1.06964	1.18164	1	1.83069	1.60762	1.31318	1.84844	1.59902	1.08376	0.994652	0.97836	-0.00773613	0.00950118
1167	Q8JIY5	gfap	Glial fibrillary acidic protein	58	1.6932	0.714876	1.28909	1.07049	0.858586	0.741293	1.15687	1.16558	0.876717	1.7388	0.865312	0.927777	0.713207	1.53107	0.889182	1.22467	1.14138	1	1.23239	0.890124	1.06639	1.1773	1.04449	1.12202	1.17342	0.593567	0.230715	0.22653
1168	A0A8M9PNH6	gmeb1	glucocorticoid modulatory element-binding protein 1 isoform X1	1	0.0416019	0.557074	0.901237	0.453879	0.880493	0.800407	0.957896	1.50359	0.934898	0.930286	0.721379	0.592924	0.339862	0.732129	0.567623	0.958305	0.99141	1	0.499971	0.711593	1.13213	0.748196	0.546538	0.983238	0.768048	0.395098	-0.380731	0.403295
1169	A0A8N7TCS4	gnpda2	Glucosamine-6-phosphate isomerase	1	1.16901	0.761476	1.11421	0.829569	1.24786	0.884349	1.62936	1.40917	0.926873	1.12193	0.999821	1.04508	0.828727	1.18031	0.852832	1.24132	0.944104	1	1.0149	0.987258	1.3218	1.05561	0.953958	1.06181	0.96627	0.857106	-0.0495018	0.0669653
1170	A0A8M9PDT5	g6pd	Glucose-6-phosphate 1-dehydrogenase	3	0.728033	0.81443	1.09728	1.1544	0.833308	0.805136	1.45504	1.21081	1.21242	0.864407	1.02381	0.91498	0.90574	0.949263	1.32119	1.17109	1.11219	1	0.879915	0.930949	1.29276	0.934399	1.05873	1.09443	1.13726	0.501125	0.185561	0.300054
1171	Q5XJ09	gpia	Glucose-6-phosphate isomerase	5	1.07749	1.08343	2.10571	1.73161	2.28844	1.29697	1.12987	0.937065	1.06865	2.34767	2.64648	1.54629	2.09107	2.67241	2.09992	0.901077	0.799167	1	1.42221	1.77234	1.04519	2.18015	2.2878	0.900081	1.29084	0.209913	0.368309	0.67796
1172	B8A4B0	glud1a	Glutamate dehydrogenase (NAD(P)(+))	19	1.14405	0.82502	1.01548	0.856268	1.0389	0.968291	0.946744	0.985465	0.963654	1.05805	0.968978	0.910714	0.734972	1.08984	0.850036	0.953103	0.911896	1	0.99485	0.954485	0.965288	0.979248	0.891617	0.955	0.934133	0.620331	-0.0982995	0.207377
1173	Q6PUR2	glud1b	Glutamate dehydrogenase 1b	15	0.948523	1.22535	1.09446	0.870888	1.03384	1.14327	0.932071	0.881523	1.02852	1.03609	1.13861	1.11333	0.694791	1.04809	1.03458	0.841769	0.826343	1	1.08944	1.016	0.947372	1.09601	0.92582	0.88937	0.91124	0.554763	-0.134096	0.255892
1174	E7FGL8	grin2cb	Glutamate receptor	1	2.65004	0.868443	1.06061	0.828933	0.925992	0.679814	0.905658	0.983085	0.834587	2.3317	0.861885	1.05361	0.949269	1.12325	1.03738	0.894834	1.08803	1	1.52636	0.81158	0.907777	1.41573	1.03663	0.99429	1.2773	0.0617568	0.353099	1.20932
1175	E7F1P4	grik4	Glutamate receptor	1	1.19813	0.581433	0.65583	0.45515	0.57211	0.340498	0.611598	0.638727	0.538335	1.12393	0.386392	0.475619	0.630335	0.698724	0.390066	0.614418	0.660269	1	0.811799	0.455919	0.59622	0.66198	0.573041	0.758229	1.25689	0.366137	0.329861	0.436357
1176	A0A2R8RTB4	grm2a	Glutamate receptor, metabotropic 2a	1	0.802917	0.727585	0.857515	0.703068	0.84679	1.00494	1.05885	0.795831	0.777744	1.01812	0.931282	0.865925	3.06127	1.10794	1.10029	1.14091	1.31047	1	0.796006	0.8516	0.877475	0.938444	1.7565	1.15046	2.06259	0.241168	1.04445	0.61768
1177	F1QCN0	gatd3	Glutamine amidotransferase-like class 1 domain-containing protein 3, mitochondrial	5	0.540825	0.605792	0.636084	0.634414	0.685857	0.549763	0.774769	0.711725	0.80115	0.568952	0.665691	0.541736	0.427757	0.729345	0.475349	0.802229	0.710594	1	0.594234	0.623345	0.762548	0.592126	0.54415	0.837608	0.872953	0.479536	-0.196024	0.319179
1178	B3DIU5	gfpt1	Glutamine--fructose-6-phosphate transaminase 1	3	1.29382	1.07602	1.16921	1.05015	1.1122	1.04987	0.964353	1.03704	1.05728	1.17184	1.21743	1.16239	1.01121	1.43225	1.22612	0.970271	0.960208	1	1.17968	1.07074	1.01956	1.18389	1.22319	0.976826	1.14238	0.283952	0.192043	0.546756
1179	Q4V9P2	zgc:110077	Glutamine-rich 1	2	1.08165	0.749826	0.826487	0.610893	0.824883	0.821688	0.800595	0.942619	0.825225	1.00415	0.860172	0.74862	0.4152	0.882452	0.652906	0.835005	0.764946	1	0.885987	0.752488	0.856146	0.87098	0.650186	0.86665	0.864049	0.538678	-0.210816	0.26867
1180	A0A0R4IXY0	gcdhb	Glutaryl-CoA dehydrogenase b	2	0.894441	0.599437	0.413243	0.502191	0.632775	0.576955	0.927375	0.964042	0.720901	0.846441	0.560311	0.541736	0.416875	0.787804	0.490728	0.913563	0.638126	1	0.635707	0.57064	0.870773	0.649496	0.565136	0.850563	0.990353	0.965467	-0.0139848	0.0152625
1181	F6NYT7	gpx1a	Glutathione peroxidase	45	0.336975	0.284892	0.399139	0.291144	0.417918	0.328675	1.01835	0.848992	0.704183	0.568952	0.374397	0.375376	0.287962	0.46628	0.397056	0.964028	0.797154	1	0.340335	0.345912	0.857175	0.439575	0.383766	0.920394	1.10943	0.586524	0.14982	0.231714
1182	C3S171	gpx4b	Glutathione peroxidase	2	0.715553	0.6884	0.826487	0.685904	0.903242	0.795678	1.46384	1.114	1.05861	0.744628	0.870453	0.697432	0.593502	0.82121	0.805297	1.00565	1.01053	1	0.74348	0.794941	1.21215	0.770838	0.740003	1.00539	0.93089	0.599798	-0.103317	0.221995
1183	Q802G2	gpx4a	Glutathione peroxidase (Fragment)	4	0.956844	0.704286	0.956242	0.599451	0.737255	0.8276	1.04653	0.836297	1.05059	0.784555	0.709385	0.737956	0.479657	0.782237	0.740985	0.710665	0.908876	1	0.872457	0.721435	0.977804	0.743965	0.667626	0.87318	0.925414	0.665941	-0.111829	0.176564
1184	Q6DGU9	gstk1	Glutathione S-transferase kappa	5	0.507543	0.445871	0.492225	0.446887	0.571267	0.453997	0.782986	0.736322	0.821212	0.413239	0.54746	0.556666	0.332328	0.496901	0.45997	0.92605	0.676373	1	0.48188	0.490717	0.780173	0.505788	0.429733	0.867474	0.875725	0.395443	-0.19145	0.402916
1185	B3DGD4	Glutathione S-transferase pi 1 OS=Danio rerio OX=7955	Glutathione S-transferase pi 1	1	1.05253	1.04319	1.41039	3.20703	1.00435	0.782673	1.47323	1.41869	1.14488	1.42138	1.02552	1.04508	1.408	1.19563	1.37012	1.01397	1.55505	1	1.1687	1.66468	1.3456	1.164	1.32458	1.18968	0.795696	0.684035	-0.329712	0.164922
1186	F1QS99	gsr	Glutathione-disulfide reductase	6	0.794596	1.3482	1.30743	0.80287	1.13832	1.08416	0.973157	0.910087	0.990403	1.14589	1.53957	0.923511	0.796917	1.44616	1.30581	1.05767	0.908876	1	1.15008	1.00845	0.957882	1.20299	1.18296	0.98885	1.17305	0.477531	0.230268	0.320999
1187	Q5XJ10	gapdh	Glyceraldehyde-3-phosphate dehydrogenase	38	1.66824	0.640741	1.16357	1.42012	1.07513	0.722376	0.974331	1.03466	0.851305	1.48726	0.801913	0.776346	0.730786	1.371	0.761957	0.986399	0.925987	1	1.15752	1.07254	0.953432	1.02184	0.954582	0.970795	0.890018	0.704854	-0.168093	0.151901
1188	Q5MJ86	gapdh-2	Glyceraldehyde-3-phosphate dehydrogenase 2	77	1.64328	1.48377	1.93646	1.47098	1.96657	1.35726	1.10228	1.00133	1.3114	2.01429	1.98936	1.78304	1.11501	1.79553	1.63576	1.01241	0.94813	1	1.68783	1.59827	1.13834	1.9289	1.51543	0.986847	0.948171	0.780443	-0.0767815	0.107659
1189	Q7T3H5	gpd1	Glycerol-3-phosphate dehydrogenase [NAD(+)]	2	1.3271	0.933046	1.26935	2.5332	1.31358	1.11962	1.1287	1.12353	0.962316	1.36349	1.18059	1.02375	1.41804	1.42668	1.48896	0.858937	1.42421	1	1.1765	1.65547	1.07151	1.18928	1.44456	1.09438	0.872599	0.65884	-0.196609	0.18122
1190	Q5XIZ6	gpd1l	Glycerol-3-phosphate dehydrogenase 1-like protein	1	1.05669	0.967996	1.16921	0.888688	2.20502	1.1681	1.2948	1.07195	1.21109	1.09598	1.53186	1.44179	0.868907	1.62154	1.08072	1.10502	0.956182	1	1.06463	1.4206	1.19261	1.35654	1.19039	1.0204	0.837947	0.642225	-0.25507	0.192313
1191	F1Q555	gpd2	Glycerol-3-phosphate dehydrogenase, mitochondrial	4	0.977645	2.06943	1.59797	1.5587	1.55624	1.86328	0.90918	0.910087	1.21376	1.23972	1.88312	1.6764	1.30336	1.4921	1.67491	0.996284	1.18667	1	1.54835	1.65941	1.01101	1.59975	1.49012	1.06099	0.897984	0.316426	-0.155238	0.499728
1192	A0A8M1NG89	shmt2	Glycine hydroxymethyltransferase	15	0.790436	0.438458	0.490815	0.385861	0.49038	0.446904	0.794725	0.83947	0.793794	0.594904	0.419805	0.494814	0.334002	0.46628	0.436203	1.03218	0.949137	1	0.573236	0.441048	0.80933	0.503174	0.412162	0.993773	0.934505	0.595928	-0.097726	0.224806
1193	F1QUV7	gars	Glycine--tRNA ligase	2	1.11909	1.05908	0.932266	0.757101	0.82741	0.960015	1.01718	1.00768	0.854649	0.844444	1.07521	1.03655	0.745017	0.857398	0.803899	0.975474	0.937059	1	1.03681	0.848176	0.959836	0.985403	0.802105	0.970844	0.945683	0.533911	-0.0805721	0.272531
1194	A0A8M9QMJ8	nmt1b	Glycylpeptide N-tetradecanoyltransferase	1	1.15237	0.479762	0.627622	0.37124	0.331975	0.586413	1.22085	1.25127	1.09339	0.758602	0.73166	0.575861	0.531557	0.761359	0.541059	1.42029	1.21989	1	0.753252	0.429876	1.1885	0.688708	0.611325	1.21339	1.4221	0.17143	0.508018	0.765912
1195	Q66I87	zgc:103490	Glyoxalase domain containing 4	3	1.23974	0.910806	1.44565	0.790792	1.26892	1.02622	1.95042	1.60912	1.23382	1.47728	1.01781	1.42686	0.751714	0.952046	1.07093	1.47231	1.16554	1	1.19873	1.02865	1.59779	1.30732	0.924898	1.21262	0.899142	0.567019	-0.15338	0.246402
1196	Q503G5	zgc:110617	GMP reductase	2	2.03017	0.953169	1.2087	0.922379	1.21668	1.00494	1.21263	1.31316	1.15558	1.8985	1.0358	0.99816	0.751714	1.29445	0.838851	1.02282	0.953163	1	1.39735	1.048	1.22712	1.31082	0.961671	0.991993	0.917625	0.67271	-0.124024	0.172172
1197	A0A8M1PBG7	gmps	GMP synthase (glutamine-hydrolyzing)	7	0.486742	0.830316	0.662882	0.697346	0.776013	0.814594	1.1827	1.27666	1.08603	0.588915	0.747081	0.759284	0.591828	0.636089	0.809491	1.10658	0.912902	1	0.65998	0.762651	1.1818	0.698427	0.679136	1.00649	0.890494	0.326992	-0.167322	0.485462
1198	A0A8M1PU45	glg1a	Golgi apparatus protein 1	5	0.940203	0.927751	0.782765	0.822576	0.947056	0.961198	0.922092	0.924369	0.921523	0.842448	0.840467	0.972566	0.69228	0.99937	0.852832	1.02698	0.978325	1	0.883573	0.910277	0.922662	0.88516	0.848161	1.00177	0.931761	0.564461	-0.101968	0.248366
1199	A0A8M3AS19	golga2	golgin subfamily A member 2 isoform X1	2	0.836198	1.0739	0.909699	0.735488	0.98413	0.969474	0.873963	0.88073	1.05728	0.794536	1.13947	0.978964	0.885649	0.968749	0.940912	0.868822	0.897805	1	0.939934	0.896364	0.937323	0.97099	0.93177	0.922209	1.0395	0.695624	0.0558896	0.157625
1200	Q5YKG2	gna13b	G-protein alpha 13b	4	1.13989	1.16498	1.13395	0.853089	1.07429	1.23312	1.02774	1.04577	1.05594	0.986183	1.1883	0.981097	0.743343	1.09263	1.32958	1.01969	0.929007	1	1.14628	1.0535	1.04315	1.05186	1.05518	0.982901	1.0016	0.993775	0.00230352	0.00271204
1201	Q1L907	gstR1	Gstr1 protein	10	1.4103	1.21264	1.2764	1.4322	1.23606	1.04514	1.16098	1.02593	1.07333	1.21177	1.25856	1.397	0.761759	1.15387	1.30162	0.891193	1.07797	1	1.29978	1.2378	1.08675	1.28911	1.07242	0.989721	0.866388	0.446373	-0.206914	0.350302
1202	F1R4S7	AK3	GTP:AMP phosphotransferase AK3, mitochondrial	8	0.707232	0.772067	0.751736	0.539697	0.707764	0.742475	0.787682	0.823601	0.797137	0.658786	0.872166	0.652643	0.442825	0.719602	0.721412	1.00877	0.842447	1	0.743678	0.663312	0.802807	0.727865	0.627946	0.950406	0.946683	0.767475	-0.0790464	0.114936
1203	F1QJB8	g3bp1	GTPase-activating protein (SH3 domain)-binding protein 1 (Fragment)	6	0.495063	0.785835	0.829307	0.56576	0.774328	0.952922	0.88981	1.13622	1.02852	0.838455	1.02638	0.825401	1.23304	1.06757	0.864017	1.3152	1.01657	1	0.703402	0.764336	1.01818	0.896746	1.05488	1.11059	1.38012	0.13341	0.464796	0.874811
1204	P79735	ran	GTP-binding nuclear protein Ran	39	0.815397	0.880092	0.935086	0.867074	0.999296	0.896172	1.15981	1.1021	0.997091	0.864407	0.889301	1.16665	0.560855	0.945087	0.989844	1.0738	1.01557	1	0.876859	0.920847	1.08633	0.973454	0.831929	1.02979	0.903438	0.564987	-0.146502	0.247961
1205	A8WGL6	gnai2a	Guanine nucleotide binding protein (G protein), alpha inhibiting activity polypeptide 2	3	1.7556	2.64134	1.94774	1.82378	1.74582	2.33501	0.987243	0.872002	1.34818	2.05422	2.23011	2.40795	1.64741	1.74124	2.38653	0.878186	1.09307	1	2.11489	1.9682	1.06914	2.23076	1.92506	0.990418	0.97808	0.891472	-0.0319757	0.0498921
1206	A0A8M9PGG6	vav3	guanine nucleotide exchange factor VAV3	1	2.19242	1.83114	1.87581	0.976412	1.62954	1.75096	0.876311	0.829949	0.994416	1.41539	1.77946	1.81076	1.32345	1.20954	1.59661	0.810553	0.863584	1	1.96646	1.45231	0.900225	1.66854	1.37654	0.891379	0.947828	0.790301	-0.0773033	0.102208
1207	F1QXX8	gnav1	Guanine nucleotide-binding protein (G protein) alpha v1 (Fragment)	3	1.01509	0.868443	0.653009	0.73803	0.626034	0.82287	0.987243	0.831536	0.747651	0.798529	0.556027	0.772081	0.777664	0.711251	0.977262	0.933333	1.09709	1	0.845513	0.728978	0.855477	0.708879	0.822059	1.01014	1.12769	0.39677	0.173366	0.401461
1208	B2GP20	gna11b	Guanine nucleotide-binding protein (G protein), alpha 11b (Gq class)	5	1.78888	2.89128	2.01826	1.69919	2.11908	2.48989	1.05357	0.987052	1.78018	1.36349	2.29008	2.11362	0.938386	1.57561	1.94334	1.04259	1.02161	1	2.23281	2.10272	1.2736	1.9224	1.48578	1.0214	0.706598	0.172521	-0.501038	0.763157
1209	A8KC29	gnai1	Guanine nucleotide-binding protein (G protein), alpha-inhibiting activity polypeptide 1	4	1.32294	0.84832	1.3582	0.657298	1.01278	0.833511	1.151	0.959281	1.12749	1.38944	0.767643	1.07068	0.817844	1.11072	1.01221	0.863099	0.880694	1	1.17649	0.834529	1.07926	1.07592	0.98026	0.914598	1.17463	0.337679	0.232202	0.471496
1210	F6PCR5	gnb2	Guanine nucleotide-binding protein (G protein), beta polypeptide 2	13	1.85961	0.966937	1.08741	0.835926	0.963908	0.915089	0.822899	0.85772	0.845287	1.51521	0.826759	0.71876	0.841283	0.953438	0.673877	0.961947	0.771991	1	1.30465	0.904974	0.841968	1.02024	0.822866	0.911313	0.90927	0.410251	-0.137219	0.386951
1211	B2GQ75	gnb4b	Guanine nucleotide-binding protein (G protein), beta polypeptide 4b	11	0.707232	0.771007	0.51197	0.52444	0.669006	0.828782	0.929136	0.931511	0.919517	0.816496	0.696533	0.697432	0.661307	0.715427	0.680868	1.12531	1.02865	1	0.663403	0.674076	0.926721	0.73682	0.685867	1.05132	1.01749	0.901334	0.0250179	0.0451144
1212	A0A8M2B616	gnao1a	guanine nucleotide-binding protein G(O) subunit alpha isoform X1	3	0.636509	2.85103	1.79824	1.39279	1.59247	2.19432	1.10815	1.00848	1.37493	1.12992	1.94738	1.65507	0.775989	1.57978	1.94194	0.846971	0.863584	1	1.76193	1.72653	1.16385	1.57746	1.43257	0.903518	0.829742	0.522935	-0.269265	0.281552
1213	O42248	gnb2l1	Guanine nucleotide-binding protein subunit beta-2-like 1	9	1.35622	0.886447	1.33282	1.37689	1.40121	1.00612	1.15922	1.2354	1.06865	1.62501	1.18488	1.08987	0.960151	1.41972	1.06394	1.20855	1.14037	1	1.19183	1.26141	1.15442	1.29992	1.14794	1.11631	0.910045	0.580538	-0.135991	0.23617
1214	Q32PN9	gnl3	Guanine nucleotide-binding protein-like 3	1	0.449301	0.509416	0.761609	0.483756	0.785281	0.675085	0.962005	0.977531	0.805162	0.548989	0.691393	0.684635	0.481331	0.812858	0.62075	0.985358	0.758907	1	0.573442	0.648041	0.914899	0.641672	0.638313	0.914755	0.984989	0.944101	-0.0218205	0.0249814
1215	Q7SY46	zgc:63516	H(+)-transporting two-sector ATPase	6	1.3479	1.06755	1.10433	1.09529	0.976546	0.924547	1.03889	1.1513	0.886749	1.12593	0.951843	1.13466	0.646239	1.04252	0.907357	0.990561	0.806213	1	1.17326	0.998793	1.02565	1.07081	0.865372	0.932258	0.866418	0.35209	-0.206865	0.453347
1216	E7EXU2	gar1	H/ACA ribonucleoprotein complex subunit	5	1.66824	0.469171	0.675575	0.302586	0.284791	0.432716	0.416732	0.546687	0.552379	0.920305	0.325563	0.586525	0.457892	0.759967	0.548049	0.608175	0.729718	1	0.937661	0.340031	0.505266	0.610798	0.588636	0.779298	1.73112	0.0694839	0.79171	1.15812
1217	Q6PBV6	nhp2	H/ACA ribonucleoprotein complex subunit 2-like protein	4	0.586587	0.771007	0.633264	0.517448	0.563684	0.855974	0.825246	0.916435	0.956297	0.662779	0.659693	0.912847	0.488028	0.675062	0.784326	1.14247	0.902837	1	0.663619	0.645702	0.899326	0.745106	0.649139	1.0151	1.00532	0.981162	0.00765832	0.00825945
1218	A0A8M1N7N6	dkc1	H/ACA ribonucleoprotein complex subunit 4	6	0.678111	0.61956	0.744684	0.572752	0.740625	0.747204	0.877485	0.911674	0.997091	0.870396	0.708528	0.729424	0.499747	0.790588	0.785724	1.06548	0.941085	1	0.680785	0.68686	0.92875	0.76945	0.69202	1.00219	1.00751	0.965409	0.0107964	0.0152886
1219	Q6NYV3	zgc:65861	H1.0 linker histone	22	0.86948	2.0832	0.700962	1.64007	0.868697	1.95313	0.760095	0.759332	1.18835	0.988179	0.944989	1.92807	0.890672	0.794764	2.14746	0.939576	1.06086	1	1.21788	1.4873	0.902592	1.28708	1.27763	1.00015	0.859028	0.718567	-0.219223	0.143533
1220	F1QY27	h1fx	H1.10 linker histone	23	0.761315	2.07155	0.69109	1.27455	0.760847	1.99924	0.781225	0.775201	1.16762	0.916312	0.867882	1.57829	0.611081	0.765534	1.35335	0.895875	0.943098	1	1.17465	1.34488	0.908015	1.12083	0.909987	0.946324	0.676631	0.363481	-0.563559	0.439518
1221	Q1JQ69	hbaa1	Hbaa1 protein	1378	0.682271	0.397154	1.02817	0.649034	1.15264	0.446904	3.02219	2.38511	1.05059	1.086	0.801913	0.663307	0.557507	1.0634	0.62075	1.49208	1.14843	1	0.702532	0.749528	2.15263	0.850406	0.747218	1.2135	0.996918	0.993422	-0.00445275	0.00286615
1222	Q803Z5	hbaa1	Hbaa1 protein	1036	1.74312	0.742412	2.3765	1.69219	3.0754	1.08297	3.47003	7.19263	1.69927	1.43536	2.44515	1.03442	0.763433	3.71632	0.815084	0.933333	0.86761	1	1.62068	1.95019	4.12064	1.63831	1.76495	0.933648	0.905012	0.878796	-0.143991	0.0561117
1223	F6P3L9	hspd1	Heat shock 60 protein 1	55	0.836198	0.558133	0.588131	0.530161	0.628562	0.588778	0.796486	0.760919	0.779081	0.592908	0.549173	0.56733	0.412689	0.572063	0.541059	0.991081	0.785076	1	0.660821	0.5825	0.778829	0.569804	0.508604	0.925386	0.873139	0.261289	-0.195717	0.582879
1224	Q7ZUM5	zgc:55743	Heat shock 70 kDa protein 4	20	0.615708	0.589905	0.668523	0.617886	0.652154	0.650257	0.882767	0.835503	0.771057	0.676753	0.603148	0.661174	0.502259	0.720994	0.685062	0.935934	0.813258	1	0.624712	0.640099	0.829776	0.647025	0.636105	0.916397	0.99376	0.956382	-0.00903042	0.0193687
1225	Q6PGX4	zgc:63663	Heat shock cognate 70	108	0.736354	0.42363	0.534537	0.442437	0.553573	0.478825	0.856941	0.797417	0.738288	0.642816	0.429229	0.460689	0.354092	0.615211	0.499117	0.94738	0.843453	1	0.56484	0.491612	0.797549	0.510911	0.489473	0.930278	0.99565	0.980519	-0.00628897	0.00854409
1226	A0A2R8PWD3	hspa8	Heat shock cognate 71 kDa protein	138	0.836198	0.837729	0.863157	0.880424	0.995926	0.876073	0.973744	0.998954	0.995753	0.80851	0.856745	0.872323	0.57676	0.844871	0.950698	1.08889	1.02161	1	0.845695	0.917474	0.989484	0.845859	0.790777	1.03683	0.861906	0.343414	-0.214397	0.464182
1227	Q7ZU46	hspa4l	Heat shock protein 4, like	7	0.478422	0.426808	0.465428	0.61725	0.508916	0.552127	1.17565	1.14257	0.892767	0.361334	0.440367	0.458556	0.303866	0.463496	0.573215	0.697659	0.969267	1	0.456886	0.559431	1.07033	0.420086	0.446859	0.888975	0.798774	0.252673	-0.32414	0.597442
1228	B3DIL2	hsp90aa1.2	Heat shock protein 90, alpha (cytosolic), class A member 1, tandem duplicate 2	39	1.06917	0.628032	0.812383	0.711967	0.84679	0.705824	0.960244	0.94976	0.909486	0.912319	0.759076	0.720893	0.637031	0.860182	0.645915	1.14508	0.940078	1	0.836528	0.75486	0.93983	0.797429	0.714376	1.02838	0.946369	0.663205	-0.0795254	0.178352
1229	A0A286YAP4	hsp90b1	Heat shock protein 90, beta (grp94), member 1	26	0.86532	1.33338	1.09728	1.10863	1.21921	1.17756	0.858115	0.849785	1.07533	0.85243	1.1686	1.14106	0.737483	1.01329	1.08911	0.975994	0.99443	1	1.09866	1.16847	0.927745	1.05403	0.946627	0.990141	0.810145	0.117738	-0.303748	0.929084
1230	F1R9V3	si:dkey-4p15.3	Heat shock protein family A (Hsp70) member 8b	93	3.16174	0.762535	1.59515	1.05651	1.78795	0.939917	1.11226	1.24175	0.980372	1.63299	1.08978	0.949105	0.927504	1.16918	0.729801	0.985358	0.891766	1	1.83981	1.26146	1.11146	1.22396	0.942161	0.959041	0.746883	0.338867	-0.421045	0.469971
1231	O57521	hsp90ab1	Heat shock protein HSP 90-beta	40	1.13157	1.27619	1.07895	1.1169	1.17034	1.25322	0.971396	0.962455	1.0954	1.03409	1.12148	1.17092	0.77013	1.01468	1.14643	1.09149	1.00751	1	1.16223	1.18015	1.00975	1.10883	0.97708	1.033	0.827927	0.158071	-0.272425	0.801148
1232	Q8UWM7	HSF	Heat shock transcription factor	1	0.482582	0.655568	0.598004	0.417009	0.679117	0.7141	0.852246	0.824395	0.950948	0.467139	0.576589	0.729424	0.765107	0.619387	0.692052	0.928651	0.777024	1	0.578718	0.603409	0.875863	0.591051	0.692182	0.901892	1.14712	0.436336	0.198016	0.360179
1233	F1QL68	huwe1	HECT-type E3 ubiquitin transferase (Fragment)	5	0.748834	0.841966	0.651599	0.633142	0.735569	0.897354	1.01953	1.07116	0.939579	0.640819	0.723949	0.804073	0.528209	0.748832	0.666887	1.06808	0.827349	1	0.747466	0.755355	1.01009	0.722947	0.647976	0.965143	0.857842	0.344672	-0.221216	0.462595
1234	O42361	Id6	Helix-loop-helix protein	1	1.65992	0.685222	1.12972	0.990397	1.17708	0.949375	1.56949	2.25737	1.13218	1.23373	0.860172	0.836065	0.558344	1.05226	0.872405	1.14872	0.946117	1	1.15829	1.03895	1.65301	0.976655	0.82767	1.03161	0.796641	0.258249	-0.327999	0.587962
1235	F1QD95	hdr	Hematopoietic death receptor	6	0.524184	0.377031	0.385036	0.338184	0.412863	0.462273	0.809399	0.815667	0.69482	0.52104	0.442937	0.528939	0.299681	0.495509	0.494922	0.914084	0.796148	1	0.42875	0.40444	0.773295	0.497639	0.430038	0.90341	1.06329	0.748432	0.0885364	0.125848
1236	Q90485	ba2l	Hemoglobin subunit beta-2	990	0.944363	0.467053	1.22986	0.863896	1.49389	0.608877	2.83554	3.00956	1.0653	1.1958	1.10606	0.737956	0.606059	1.51437	0.622148	1.29023	1.03469	1	0.880424	0.988887	2.30347	1.01327	0.914191	1.10831	0.924464	0.860631	-0.11331	0.0651831
1237	F6P731	si:ch211-5k11.2	Hemoglobin, alpha embryonic 1.3 (Fragment)	207	0.815397	0.747708	0.850463	0.678276	0.90577	0.710553	1.37991	1.15606	0.87003	0.718676	0.728233	0.921378	0.854677	0.88106	1.43024	0.958825	0.848486	1	0.804523	0.764866	1.13533	0.789429	1.05533	0.93577	1.37975	0.221236	0.464409	0.655144
1238	A0A2R8QFT1	hbae5	Hemoglobin, alpha embryonic 5	208	0.906922	0.626973	1.04933	0.90013	0.975704	0.801589	1.48263	1.62737	0.939579	1.3555	0.821618	0.70383	0.636194	1.04252	0.67947	1.03894	0.865597	1	0.861074	0.892474	1.34986	0.960317	0.786061	0.96818	0.880766	0.484687	-0.18317	0.314539
1239	Q6PHG2	hpx	Hemopexin	72	0.898601	0.432103	1.32153	0.954799	1.24449	0.475279	1.10933	1.03545	0.821212	1.30959	0.759933	0.80194	0.776827	0.939519	0.717218	0.737718	0.88472	1	0.884079	0.891521	0.988664	0.957153	0.811188	0.874146	0.909892	0.748578	-0.136233	0.125763
1240	A0A8M2BKS1	zgc:152945	hemopexin	6	1.41446	0.700049	1.28204	0.786978	1.23269	0.792131	1.06648	1.0545	1.05861	1.42138	0.934709	0.882987	1.02963	1.2165	0.78852	0.995243	1.06187	1	1.13219	0.937266	1.05986	1.07969	1.01155	1.01904	1.07926	0.719613	0.110039	0.142901
1241	A0A8M2B716	hgsnat	heparan-alpha-glucosaminide N-acetyltransferase isoform X2	1	0.740514	0.673572	0.747505	0.573388	0.829938	0.833511	0.720183	0.736322	0.793125	0.69472	0.934709	0.637713	0.466263	1.41833	0.704635	0.76269	0.724685	1	0.72053	0.745612	0.749877	0.755714	0.863075	0.829125	1.15754	0.714206	0.21106	0.146177
1242	Q5XXA7	hdgfl2	Hepatoma-derived growth factor-related protein 2	2	1.08997	0.672513	0.777123	0.563217	0.662265	0.667991	0.808225	0.856133	0.839937	0.926293	0.740227	0.605721	0.569226	0.709859	0.605371	0.837086	0.898811	1	0.846535	0.631158	0.834765	0.757414	0.628152	0.911966	0.995238	0.958415	-0.00688656	0.0184465
1243	A0A2R8QM99	hesx1	HESX homeobox 1	4	0.382738	0.647096	0.894185	0.543511	0.99087	0.799225	1.21733	1.0664	0.940248	0.914316	0.812194	0.744354	0.55081	0.783629	0.720014	0.870903	0.743809	1	0.641339	0.777869	1.07466	0.823621	0.684818	0.871571	0.880377	0.561197	-0.183806	0.250884
1244	A0A8M2BGP7	hp1bp3	Heterochromatin protein 1-binding protein 3	56	0.790436	1.43187	0.648778	0.917293	0.679117	1.38209	0.700814	0.692682	0.892098	0.662779	0.807054	1.28182	0.525697	0.727954	1.11847	0.882348	0.885727	1	0.957028	0.992834	0.761865	0.917219	0.790706	0.922692	0.796414	0.495631	-0.32841	0.304841
1245	Q7ZUJ9	hnrpab	Heterogeneous nuclear ribonucleoprotein A/B	15	0.615708	1.40963	0.971757	0.924922	0.977389	1.43175	0.91681	0.924369	1.14354	0.718676	1.0992	1.23277	0.613593	0.88106	1.16321	1.04363	0.974299	1	0.999032	1.11135	0.994908	1.01688	0.885953	1.00598	0.797185	0.375025	-0.327014	0.42594
1246	Q6NYA1	hnrnpabb	Heterogeneous nuclear ribonucleoprotein A/Bb	17	0.378577	0.712758	0.468248	0.461507	0.46426	0.724741	0.801182	0.756158	0.838599	0.359338	0.532895	0.729424	0.298844	0.46628	0.700441	0.990561	0.838421	1	0.519861	0.550169	0.798646	0.540553	0.488522	0.942994	0.887948	0.693665	-0.171453	0.15885
1247	Q6NYW8	hnrpa0	Heterogeneous nuclear ribonucleoprotein A0	31	0.490902	1.4001	0.94919	0.726588	0.93189	1.17874	1.1375	0.996573	1.25857	0.556974	1.1309	1.12826	0.432779	0.800331	0.925533	1.20178	1.05281	1	0.946731	0.945739	1.13088	0.938713	0.719548	1.08486	0.760832	0.315657	-0.394351	0.500784
1248	F1QFV2	hnrnpa1	Heterogeneous nuclear ribonucleoprotein A1b	22	0.611548	1.47741	0.998554	0.830205	1.01025	1.3017	0.800008	0.817254	0.991072	0.696716	1.27141	1.07281	0.596851	0.9771	1.06954	0.875065	0.875662	1	1.02917	1.04738	0.869444	1.01364	0.881162	0.916909	0.841299	0.451545	-0.24931	0.345299
1249	A0A8M9QKN0	hnrpdl	heterogeneous nuclear ribonucleoprotein D-like isoform X2	12	0.332815	0.549661	0.411833	0.399846	0.403594	0.535575	0.849898	0.960868	0.863343	0.405253	0.43951	0.490548	0.269545	0.450969	0.542457	1.079	0.932026	1	0.431436	0.446338	0.89137	0.445104	0.420991	1.00368	0.94321	0.79609	-0.0843498	0.0990379
1250	A8WG46	hnrnph1	Heterogeneous nuclear ribonucleoprotein H1	2	0.669791	0.668277	0.645957	0.605172	0.647941	0.704642	0.818203	0.833123	0.762363	0.922301	0.651983	0.656908	0.678886	0.638873	0.696247	0.920327	0.918941	1	0.661342	0.652585	0.804563	0.743731	0.671335	0.946423	1.02873	0.604953	0.0408673	0.218279
1251	Q7SYN1	hnrpk	Heterogeneous nuclear ribonucleoprotein K	33	0.524184	0.736058	0.645957	0.497106	0.700181	0.734199	0.973157	0.938652	0.876049	0.562963	0.712812	0.750752	0.405992	0.670886	0.69345	1.06132	0.906863	1	0.6354	0.643829	0.929286	0.675509	0.59011	0.989393	0.916563	0.673319	-0.125694	0.171779
1252	F6PB84	hnrpkl	Heterogeneous nuclear ribonucleoprotein K	15	1.21478	1.06755	1.26653	0.907122	1.73487	1.1078	0.961418	1.01244	1.12683	0.788547	1.22686	0.938441	0.625312	1.08706	0.903163	1.09305	0.940078	1	1.18295	1.24993	1.03356	0.984615	0.871845	1.01104	0.697515	0.25267	-0.519704	0.597446
1253	F6PE75	hnrnpl	Heterogeneous nuclear ribonucleoprotein L	17	0.345296	0.614264	0.478121	0.401753	0.486167	0.639616	0.510056	0.562556	0.601866	0.473128	0.548317	0.588658	0.325631	0.487158	0.570419	0.698179	0.627054	1	0.479227	0.509179	0.558159	0.536701	0.461069	0.775078	0.905516	0.655754	-0.143188	0.183259
1254	A0A8M2BHI2	hnrnpl2	heterogeneous nuclear ribonucleoprotein L2 isoform X1	10	0.20801	0.823961	0.503508	0.498377	0.545147	0.846516	0.786508	0.812493	0.906142	0.365327	0.653696	0.667573	0.287962	0.526131	0.714422	1.08681	0.88774	1	0.511826	0.630013	0.835048	0.562199	0.509505	0.991516	0.80872	0.504914	-0.306287	0.296783
1255	A0A8M2BHR5	hnrnpm	heterogeneous nuclear ribonucleoprotein M isoform X1	23	1.44775	1.13851	0.998554	0.64522	0.87965	1.148	1.01072	1.00292	1.12148	1.24171	0.982686	1.11546	0.835423	0.986843	0.91295	1.15912	1.02664	1	1.19494	0.890956	1.04504	1.11329	0.911739	1.06192	1.02333	0.897642	0.0332659	0.0468967
1256	A0A0R4IHZ5	hnrnpr	Heterogeneous nuclear ribonucleoprotein R	25	0.553305	1.00718	0.796869	0.750744	0.857743	1.00376	0.969048	0.930717	1.00712	0.640819	0.877307	0.895784	0.434454	0.750224	0.787122	1.01813	0.942091	1	0.785785	0.870749	0.968962	0.804637	0.657266	0.986742	0.754829	0.185819	-0.405779	0.730911
1257	A0A8M2B529	hnrnpua	heterogeneous nuclear ribonucleoprotein U isoform X2	6	0.769635	0.601555	0.676986	0.579109	0.675747	0.692819	0.906832	0.968009	0.823218	0.896349	0.729947	0.624916	0.615267	0.654184	0.640323	1.01865	0.80118	1	0.682725	0.649225	0.899353	0.750404	0.636591	0.939945	0.98054	0.751162	-0.0283509	0.124266
1258	Q6NUT5	zgc:85971	Heterogeneous nuclear ribonucleoprotein U-like 1	12	0.324495	0.827139	0.644547	0.575295	0.676589	0.803954	0.846963	0.974357	0.907479	0.546992	0.73423	0.80194	0.448684	0.656968	0.680868	1.10033	0.921961	1	0.598727	0.685279	0.9096	0.694388	0.595507	1.00743	0.868998	0.416057	-0.202575	0.380847
1259	A0A8M1RF06	hnrnpul1l	heterogeneous nuclear ribonucleoprotein U-like protein 1 isoform X1	26	0.603228	0.926692	0.616339	0.531433	0.645414	0.890261	0.832877	0.842644	0.966329	0.566955	0.742798	0.857393	0.497236	0.700116	0.767549	1.02334	0.893779	1	0.715419	0.689036	0.880616	0.722382	0.654967	0.972372	0.950556	0.811063	-0.0731566	0.0909456
1260	B8A5H6	hkdc1	Hexokinase	5	2.14666	0.671454	0.667113	0.439894	0.374104	1.13499	0.640358	0.8117	0.828568	1.62101	0.683682	0.799807	0.769293	1.20398	0.729801	1.38231	0.549553	1	1.16174	0.649664	0.760209	1.03483	0.901023	0.977288	1.38691	0.430453	0.471871	0.366075
1261	Q6NX09	hk1	Hexokinase	10	0.794596	1.71782	1.28204	1.15377	1.4585	1.63274	0.940288	0.899773	1.07533	1.00016	1.38621	1.17305	0.914111	1.15109	1.38131	0.966109	0.997449	1	1.26482	1.415	0.971798	1.18647	1.14883	0.987853	0.811897	0.242736	-0.300632	0.614865
1262	A0A286Y8I4	hbl4	Hexose-binding lectin 4	1	0.133126	0.565547	0.533126	0.36234	0.469315	0.57932	0.715487	0.636347	0.809844	0.387286	0.409524	0.569463	0.590991	0.276984	0.506107	0.441174	0.786082	1	0.4106	0.470325	0.720559	0.455424	0.458027	0.742419	0.973853	0.918417	-0.0382246	0.0369602
1263	A8KB44	b3gnt3	Hexosyltransferase	1	1.33542	0.768889	1.00561	0.612165	1.02373	0.816959	0.91681	0.933097	0.876717	1.04807	0.862742	1.29675	0.678886	1.12882	0.866813	0.980676	0.90485	1	1.03664	0.817618	0.908875	1.06919	0.891505	0.961842	1.09037	0.696927	0.124815	0.156813
1264	B8JL29	hmgb2	High mobility group box 2a	84	0.349456	0.705345	0.43722	0.446251	0.46426	0.618335	1.03596	0.7268	0.787775	0.427213	0.47121	0.752885	0.296333	0.407821	0.785724	0.898996	0.895792	1	0.49734	0.509615	0.850178	0.550436	0.496626	0.931596	0.974511	0.938365	-0.037249	0.0276284
1265	B2GRJ5	hmgb2b	High mobility group box 2b	42	0.640669	1.79725	1.05497	1.09274	0.992555	1.38918	1.09994	0.821221	1.14154	0.740636	1.13604	1.62308	0.499747	0.780845	1.44422	0.985358	0.997449	1	1.1643	1.15816	1.0209	1.16658	0.908272	0.994269	0.784236	0.457606	-0.35064	0.339508
1266	A0A8M1NRJ4	hmgn6	high mobility group nucleosome binding domain 6	10	0.336975	0.867383	0.461196	0.374418	0.557786	0.809865	0.873963	0.850579	0.938241	0.646808	0.582586	0.648377	0.331491	0.588765	0.690654	1.08629	0.975306	1	0.555185	0.58069	0.887594	0.625924	0.53697	1.02053	0.924711	0.804573	-0.112926	0.0944343
1267	A0A8M1NF16	hmgb1b	high mobility group protein B1	28	0.998446	2.36915	1.54719	1.2256	1.65735	2.14348	1.33824	1.0545	1.47323	1.11994	1.97051	2.44421	0.749202	1.37796	1.89021	0.890152	0.984364	1	1.63826	1.67548	1.28866	1.84489	1.33913	0.958172	0.79925	0.471304	-0.323281	0.326698
1268	Q7ZVC6	hmgb1	High-mobility group box 1	31	1.60167	1.93599	1.32999	1.02027	1.10462	1.6883	1.178	1.00689	1.42241	1.44534	1.29283	1.98139	0.717393	1.23877	1.79235	0.985358	0.976312	1	1.62255	1.27107	1.20243	1.57318	1.2495	0.987224	0.983037	0.956878	-0.0246825	0.0191432
1269	A4FUP1	LOC100004331	Histidine ammonia-lyase	1	1.69736	0.634387	1.51476	0.582287	0.763374	0.683361	0.871615	1.02514	0.686127	2.58524	0.738514	1.12826	0.885649	1.5603	0.694848	0.913563	0.828356	1	1.28217	0.676341	0.86096	1.484	1.04693	0.913973	1.54794	0.238476	0.630345	0.622556
1270	F1R653	hdac1	Histone deacetylase 1	3	0.8778	1.1438	1.42308	0.811134	1.45176	1.56062	1.01366	1.18383	1.28866	0.820488	1.62696	0.882987	0.710696	1.20258	0.871007	0.998885	0.886733	1	1.14823	1.2745	1.16205	1.11014	0.928096	0.961873	0.728202	0.276327	-0.457589	0.558576
1271	Q6PC41	zgc:73118	Histone deacetylase complex subunit SAP18	3	0.374417	0.716995	0.503508	0.521897	0.624349	0.695184	0.829355	0.882317	0.948941	0.299448	0.528612	0.627049	0.257826	0.448186	0.596982	1.08629	0.903844	1	0.53164	0.61381	0.886871	0.485036	0.434331	0.99671	0.707599	0.178993	-0.498996	0.747165
1272	F1QKJ8	hpf1	Histone PARylation factor 1	1	2.44619	0.993414	1.55566	0.792699	1.00772	0.96238	1.28306	1.46392	1.12348	1.87255	0.962981	1.14319	0.492213	1.062	1.19676	1.31936	1.38999	1	1.66509	0.920934	1.29015	1.32624	0.916993	1.23645	0.995721	0.986902	-0.00618628	0.00572598
1273	Q7ZTY4	rbbp7	Histone-binding protein RBBP7	8	0.973485	1.13109	0.953421	0.840376	1.21837	1.11608	0.966113	0.987845	1.27462	0.58093	1.06236	0.921378	0.436128	0.801723	0.884988	1.13051	0.920954	1	1.01933	1.05827	1.07619	0.85489	0.707613	1.01715	0.668649	0.120433	-0.580679	0.919255
1274	Q1ECZ7	hnrnpu	Hnrnpu protein	19	0.628189	1.0792	0.864567	0.743751	0.890604	1.05578	1.12107	1.16955	1.10476	0.71668	0.987827	0.959769	0.477146	0.83652	0.911552	1.04883	0.929007	1	0.857318	0.896712	1.13179	0.888092	0.741739	0.992612	0.827177	0.391705	-0.273732	0.40704
1275	A0A8M9Q3I3	hcfc1b	host cell factor 1 isoform X3	20	0.590747	0.71064	0.685448	0.606443	0.656367	0.777944	0.865746	0.888664	0.866018	0.642816	0.664834	0.757151	0.442825	0.727954	0.672479	1.00773	0.849492	1	0.662278	0.680251	0.873476	0.688267	0.614419	0.952407	0.903224	0.550273	-0.146845	0.259422
1276	X1WBM9	hip1	Huntingtin-interacting protein 1	1	0.287053	0.245706	0.251049	0.187527	0.255301	0.280202	0.251213	0.244383	0.245427	0.327397	0.272445	0.262337	0.373346	0.233836	0.222296	0.257005	0.247601	1	0.261269	0.24101	0.247008	0.287393	0.276492	0.501535	1.14722	0.559974	0.198148	0.251832
1277	A0A2R8RRC9	hadhb	Hydroxyacyl-CoA dehydrogenase trifunctional multienzyme complex subunit beta	14	0.632349	0.649214	0.595183	0.49647	0.599072	0.665626	0.670293	0.733941	0.722907	0.626845	0.596294	0.62065	0.397621	0.574847	0.532671	0.754366	0.653223	1	0.625582	0.587056	0.709047	0.614597	0.501713	0.80253	0.854625	0.305248	-0.226637	0.515347
1278	A0A8M1N163	hadh	hydroxyacyl-coenzyme A dehydrogenase, mitochondrial	3	1.714	0.986	0.970346	1.57205	1.0726	0.973021	1.42687	1.34569	0.972347	1.18981	0.807054	0.697432	0.573412	0.985451	0.822074	1.26838	0.952156	1	1.22345	1.20589	1.2483	0.898098	0.793646	1.07351	0.658141	0.135118	-0.603531	0.869286
1279	Q6P963	hagh	Hydroxyacylglutathione hydrolase, mitochondrial	3	0.765475	0.610028	0.779944	0.622336	0.695968	0.7141	0.904484	0.875969	0.783094	0.822485	0.667404	0.597189	0.601036	0.803115	0.574613	0.919286	0.768972	1	0.718482	0.677468	0.854516	0.695693	0.659588	0.896086	0.973608	0.82871	-0.0385875	0.0815973
1280	A0A8M2BJ45	hmbsa	Hydroxymethylbilane synthase	6	1.08997	0.610028	0.760198	0.581652	0.693441	0.608877	1.82892	1.71306	1.15358	0.55897	0.621997	0.605721	0.381717	0.630522	0.673877	1.66481	1.33262	1	0.820065	0.62799	1.56519	0.595563	0.562039	1.33247	0.89498	0.534069	-0.160072	0.272403
1281	Q503D2	PBGD	Hydroxymethylbilane synthase	3	0.66147	0.798543	0.726349	0.831476	0.844262	0.892625	1.40045	1.45439	0.989734	0.80851	0.830186	0.684635	0.509792	0.956222	0.78153	1.76886	1.35979	1	0.728788	0.856121	1.28153	0.774444	0.749181	1.37622	0.875088	0.460808	-0.1925	0.33648
1282	B2GRT3	hsd17b10	Hydroxysteroid (17-beta) dehydrogenase 10	4	0.703072	0.68734	0.627622	0.608351	0.678274	0.60533	0.70727	0.755365	0.725582	0.77058	0.544033	0.546002	0.439476	0.609644	0.626342	0.84385	0.786082	1	0.672678	0.630652	0.729406	0.620205	0.558487	0.876644	0.885572	0.324412	-0.175318	0.488904
1283	Q6P5L8	hsdl2	Hydroxysteroid dehydrogenase-like protein 2	7	0.520024	0.754062	0.724939	0.766636	0.727986	0.815777	0.88981	0.81408	0.876717	0.69472	0.688823	0.740088	0.449521	0.739089	0.789918	1.02958	0.891766	1	0.666342	0.770133	0.860203	0.707877	0.659509	0.973782	0.856358	0.367614	-0.223714	0.434608
1284	A0A2R8QLL5	hyou1	Hypoxia up-regulated protein 1	5	0.64483	1.18934	0.795458	1.21352	0.867011	1.10189	0.775943	0.764886	0.898786	0.752613	1.02809	1.22424	0.618615	0.868533	1.17579	0.96767	1.00148	1	0.876543	1.06081	0.813205	1.00165	0.887646	0.989715	0.836764	0.415355	-0.257107	0.381581
1285	A0A0G2L0U4	Ig-like domain-containing protein OS=Danio rerio OX=7955	Ig-like domain-containing protein	1	0.544985	0.50412	0.643136	0.448158	0.780226	0.678632	1.12107	0.994193	0.887417	0.736643	0.540606	0.543869	0.455381	0.900547	0.659896	1.10866	0.784069	1	0.564081	0.635672	1.00089	0.607039	0.671941	0.964243	1.05706	0.833683	0.0800532	0.078999
1286	B7ZVE8	im:7140576	Im:7140576	1	2.571	0.823961	1.79119	1.01582	1.7197	0.855974	1.01307	1.21715	1.05928	2.51337	1.09235	0.985363	0.991124	1.5422	0.796909	1.05247	0.935046	1	1.72872	1.19717	1.0965	1.53036	1.11008	0.995839	0.927255	0.814055	-0.108961	0.0893461
1287	Q503C3	im:7141484	Im:7141484 protein (Fragment)	2	0.906922	0.632269	0.679806	0.545418	0.814772	0.682178	0.854007	0.799798	0.794462	0.688731	0.640845	0.612119	0.424408	0.686197	0.630537	0.919806	0.826343	1	0.739665	0.680789	0.816089	0.647232	0.580381	0.915383	0.852512	0.417971	-0.230209	0.378853
1288	A0A8M9Q995	LOC110439964	immune-associated nucleotide-binding protein 13-like	1	1.7556	0.823961	0.956242	0.635685	0.783596	0.928094	0.734857	0.9085	0.735613	1.12792	0.740227	0.81687	0.820356	1.67304	1.12546	0.889632	0.949137	1	1.1786	0.782458	0.79299	0.895006	1.20628	0.946256	1.54166	0.182808	0.624485	0.738004
1289	Q5BL20	zgc:101901	Immunoglobulin superfamily containing leucine-rich repeat 2	1	0.341136	0.247824	0.444272	0.27843	0.417075	0.290842	0.674988	0.654596	0.538335	0.471132	0.352122	0.398837	0.222668	0.456537	0.310375	0.815236	0.656243	1	0.34441	0.328783	0.62264	0.407364	0.32986	0.823826	1.00328	0.990065	0.00471981	0.00433626
1290	A0A8M9PM36	igfn1.1	immunoglobulin-like and fibronectin type III domain containing 1, tandem duplicate 1 isoform X2	7	2.0801	0.689459	1.38782	0.804142	0.666478	0.751933	0.933244	1.00292	0.917511	2.07618	0.739371	0.949105	0.973545	1.63546	0.805297	0.88547	0.848486	1	1.38579	0.740851	0.951225	1.25488	1.1381	0.911319	1.53621	0.196418	0.619373	0.706819
1291	Q6PUQ6	kpna4	Importin subunit alpha	2	0.728033	0.718054	0.688269	0.645856	1.033	0.779126	1.18446	1.09337	1.15424	0.760599	0.794202	0.693166	0.420223	0.810074	0.668285	1.1456	0.972286	1	0.711452	0.819327	1.14403	0.749322	0.632861	1.03929	0.772415	0.310843	-0.372551	0.507459
1292	A0A8M1N881	kpnb1	importin subunit beta-1	19	0.715553	0.60791	0.65583	0.614072	0.629405	0.627793	0.933244	0.915642	0.729595	0.752613	0.627137	0.614252	0.472123	0.700116	0.603973	1.04727	0.810239	1	0.659764	0.623757	0.859494	0.664668	0.592071	0.952502	0.949201	0.65748	-0.0752139	0.182117
1293	A0A8M1PFZ5	ipo7	importin-7	1	0.861159	0.616382	1.14523	0.84419	0.861956	0.835876	1.49495	1.48772	1.10208	1.27964	0.87645	0.90005	0.725764	1.0119	0.747976	1.20282	1.19472	1	0.874259	0.84734	1.36158	1.01871	0.828546	1.13252	0.977819	0.848457	-0.0323607	0.0713703
1294	B0S6C5	retsatl	Inactive all-trans-retinol 13,14-reductase	4	1.11909	0.876915	0.891364	10.0311	0.882178	1.14091	0.903897	1.11083	1.03989	1.00215	0.693963	0.765682	0.782686	0.808683	0.747976	1.04571	1.04677	1	0.962457	4.01806	1.01821	0.8206	0.779782	1.03083	0.194069	0.342207	-2.36536	0.465711
1295	A0A0H2UKX2	ing5a	Inhibitor of growth protein	1	2.54604	0.620619	1.35679	0.792699	0.658052	0.789766	1.01307	1.03149	0.989066	1.77074	0.808767	1.07281	0.863885	1.43085	0.933921	0.992122	1.02261	1	1.50782	0.746839	1.01121	1.21744	1.07622	1.00491	1.44103	0.147774	0.527103	0.830401
1296	A0A8M6Z7C3	LOC108179061	inner centromere protein A-like isoform X1	14	0.565786	0.873738	0.69391	0.596908	0.735569	0.883167	1.10052	1.11718	1.12348	0.654794	0.841323	0.78701	0.565041	0.926992	0.830463	1.22415	0.945111	1	0.711145	0.738548	1.11373	0.761042	0.774165	1.05642	1.04823	0.806566	0.0679497	0.0933603
1297	B7ZD39	ppa1	Inorganic diphosphatase	2	0.66147	1.09614	1.67272	2.05326	1.89411	1.25086	1.58945	1.47106	1.26659	1.1918	1.9371	2.01978	0.948432	1.56447	2.07895	1.34225	0.82433	1	1.14344	1.73274	1.44237	1.71623	1.53062	1.05553	0.88335	0.64677	-0.178943	0.18925
1298	A0A8M2B5K3	impdh1a	Inosine-5'-monophosphate dehydrogenase	7	0.886121	0.525302	0.669934	0.555589	0.770958	0.651439	0.859289	1.00292	0.807169	0.810507	0.643415	0.601455	0.497236	0.776669	0.602575	0.939576	0.916928	1	0.693785	0.659328	0.889793	0.685126	0.625493	0.952168	0.948683	0.758032	-0.0760028	0.120313
1299	A0A8M2BEA6	impdh2	Inosine-5'-monophosphate dehydrogenase	53	0.453461	0.384445	0.36388	0.331828	0.370734	0.404341	0.997222	1.01482	0.853312	0.465143	0.344411	0.420165	0.314749	0.425915	0.412435	1.04623	0.73777	1	0.400595	0.368968	0.955119	0.409907	0.384366	0.927999	1.04173	0.725119	0.0589883	0.139591
1300	A0A8M9PQQ3	itpr2	Inositol 1,4,5-trisphosphate receptor	12	0.777956	1.28254	1.11844	0.972598	1.06165	1.39273	0.9802	0.883904	0.958304	1.03809	1.05465	1.41406	0.673864	1.062	1.21214	1.08265	1.04073	1	1.05964	1.14233	0.940802	1.16893	0.98267	1.04112	0.860236	0.479741	-0.217196	0.318993
1301	F1R1L5	itpr3	Inositol 1,4,5-trisphosphate receptor, type 3 (Fragment)	2	1.56423	1.36409	0.899827	1.15568	1.04648	1.38091	1.11344	1.03545	0.904805	1.21177	0.9844	1.33515	0.878953	1.22764	1.3841	1.01449	0.914915	1	1.27605	1.19435	1.0179	1.1771	1.16357	0.976469	0.974221	0.871673	-0.0376794	0.0596466
1302	B0S5J9	impa1	Inositol-1-monophosphatase (Fragment)	2	1.70152	1.30902	1.42731	1.19127	1.48631	1.29342	1.23024	1.10607	1.22045	1.31358	1.63981	1.88115	0.913274	1.36404	1.49735	0.979115	0.902837	1	1.47928	1.32367	1.18559	1.61151	1.25822	0.960651	0.950558	0.756118	-0.0731529	0.12141
1303	A0A8M9QG68	LOC101884438	Inositol-polyphosphate 5-phosphatase	3	0.378577	1.68605	1.08036	0.931279	1.06165	1.69067	0.817616	0.8601	1.11947	0.704702	1.34852	1.27116	0.625312	0.991019	1.26806	1.0249	0.985371	1	1.04833	1.22786	0.932395	1.10813	0.961465	1.00342	0.783038	0.423789	-0.352845	0.37285
1304	A0A8M2B3T4	inpp5ka	Inositol-polyphosphate 5-phosphatase	1	1.16485	1.32173	0.952011	0.732945	0.989185	1.2012	0.837572	0.782342	1.01715	0.780562	0.968978	1.06001	0.689768	0.986843	1.16461	1.04051	0.852512	1	1.1462	0.974444	0.879022	0.936517	0.947072	0.964339	0.971911	0.894445	-0.0411044	0.0484464
1305	A5A8J7	ide	Insulin-degrading enzyme	1	0.465941	1.10991	0.641726	0.369333	0.487852	0.682178	0.5036	0.641108	0.540341	1.17783	0.564595	0.669705	0.405992	0.773886	0.534069	0.686733	0.727705	1	0.739193	0.513121	0.561683	0.804043	0.571316	0.804813	1.11341	0.701393	0.154988	0.154039
1306	A0A8M1RIJ9	ints1	integrator complex subunit 1	1	1.53511	0.751944	1.17626	0.902037	0.985815	1.04041	1.23963	1.12591	1.2044	1.26766	0.998964	1.69986	0.781849	1.52411	0.963281	1.12687	0.827349	1	1.15444	0.976088	1.18998	1.32216	1.08975	0.984739	1.11644	0.642882	0.15891	0.191868
1307	A0A8M9Q352	itga2.2	integrin alpha-2-like isoform X2	7	2.08842	3.07238	1.99711	1.89561	2.03651	3.37424	1.06413	1.06243	1.8611	1.47528	2.10159	2.10936	1.22551	1.68835	2.01884	1.02178	1.19976	1	2.38597	2.43545	1.32922	1.89541	1.64423	1.07384	0.675124	0.205794	-0.566776	0.686567
1308	F1QG85	itgb1a	Integrin beta	2	0.898601	1.45941	1.36102	1.06604	1.49052	1.73087	1.11813	1.04735	1.16762	1.25968	1.45647	1.48231	0.803614	1.27496	0.918542	1.04935	1.07294	1	1.23968	1.42914	1.11104	1.39948	0.999039	1.04076	0.699048	0.148413	-0.516536	0.828528
1309	F1RA51	itgb4	Integrin beta	2	0.43266	0.414099	0.561334	1.62862	0.524925	0.520205	1.10581	1.09655	0.928879	0.77058	0.543176	0.435095	1.05391	0.541442	0.553642	1.32612	1.96873	1	0.469364	0.891252	1.04374	0.582951	0.71633	1.43162	0.803734	0.688431	-0.315209	0.162139
1310	Q19U11	itgb1b.2	Integrin beta	4	1.08165	0.885388	0.935086	0.678912	0.901557	0.799225	1.02774	1.07671	1.03721	1.20777	0.871309	0.78701	0.890672	0.961789	0.766151	0.916165	0.900824	1	0.967375	0.793231	1.04722	0.955365	0.872871	0.938996	1.1004	0.407203	0.138027	0.390189
1311	Q3LTM5	itgb3.1	Integrin beta	48	1.48519	3.77772	1.99006	2.1092	2.03567	3.51257	1.17565	1.02355	1.83569	1.48726	2.11959	3.16297	1.19621	1.53246	2.83951	0.993682	0.92498	1	2.41766	2.55248	1.34496	2.25661	1.85606	0.972888	0.72716	0.372619	-0.459655	0.428735
1312	B3DHB6	itgb1b	Integrin beta	7	0.844519	2.34691	1.6572	1.48115	1.80143	2.47216	1.01953	1.00848	1.48594	1.0301	1.80002	1.87048	1.28494	1.53107	1.82031	1.08056	1.09206	1	1.61621	1.91824	1.17131	1.56687	1.54544	1.05754	0.805653	0.322318	-0.311769	0.491716
1313	F8W5W7	itgb3b	Integrin beta 3b (Fragment)	2	2.0801	15.0389	5.21843	8.25501	6.06655	15.7409	2.10479	1.80193	4.26054	2.99448	5.50801	14.6866	3.76694	3.79844	11.8837	1.01813	0.862577	1	7.4458	10.0208	2.72242	7.7297	6.48304	0.960237	0.646956	0.424695	-0.628261	0.371922
1314	B3DIZ6	itga2b	Integrin, alpha 2b	46	0.965164	3.01943	1.71644	1.87527	1.64471	2.79965	1.08057	1.00768	1.57756	1.25968	1.97051	2.5082	0.941735	1.40858	2.17123	0.896915	0.871636	1	1.90034	2.10654	1.22194	1.9128	1.50718	0.92285	0.715476	0.29923	-0.483025	0.523995
1315	B3DJQ3	itgav	Integrin, alpha V	1	1.53095	1.98789	1.33705	1.74686	1.25544	1.96023	1.47323	1.48455	1.32477	1.10796	1.54214	2.25652	1.41469	1.59788	1.91258	1.34589	1.32456	1	1.61863	1.65418	1.42752	1.63554	1.64172	1.22349	0.992468	0.963278	-0.0109068	0.0162483
1316	Q6PHD6	ilk	Integrin-linked protein kinase	4	1.19813	1.47847	1.26935	0.96942	1.37171	1.45185	0.987243	0.944206	1.06463	1.04807	1.38878	1.52497	0.690606	1.14134	1.32259	1.04051	0.972286	1	1.31532	1.26433	0.998694	1.32061	1.05151	1.00426	0.831677	0.425243	-0.265904	0.371363
1317	F6NTY9	itln3	Intelectin 3	2	0.819558	0.964818	1.11985	0.483121	1.12905	0.910359	1.151	0.825188	1.45183	0.876385	0.80277	0.921378	0.578434	0.857398	0.746578	0.613378	1.15044	1	0.968074	0.840844	1.14267	0.866844	0.72747	0.921272	0.865166	0.611837	-0.208951	0.213364
1318	Q498Q0	zgc:56244	Inter-alpha (Globulin) inhibitor H3	5	0.802917	0.858911	0.774302	0.671283	0.773485	0.885531	0.952614	0.92675	1.00244	0.824481	0.772784	0.671838	0.594339	0.768318	0.733995	0.812114	0.888746	1	0.812043	0.776767	0.960601	0.756368	0.698884	0.900287	0.899735	0.393904	-0.152428	0.40461
1319	Q5RH28	itih2	Inter-alpha-trypsin inhibitor heavy chain 2	2	0.511703	0.644977	0.538768	0.4685	0.590646	0.68809	0.731922	0.756951	0.880061	0.443184	0.519187	0.528939	0.412689	0.481591	0.548049	0.771014	1.12729	1	0.56515	0.582412	0.789645	0.497103	0.480776	0.966101	0.825492	0.244636	-0.276674	0.61148
1320	A0A0R4IU44	itih3b	Inter-alpha-trypsin inhibitor heavy chain 3b	4	1.49767	0.807016	1.25383	0.800963	1.5495	0.948193	1.10463	1.13067	1.17096	1.47728	1.02638	0.893651	0.700651	1.18449	0.743781	1.02438	0.99141	1	1.18617	1.09955	1.13542	1.13244	0.876308	1.00526	0.796968	0.464351	-0.327406	0.333154
1321	Q6NZT6	irf2bp2a	Interferon regulatory factor 2-binding protein 2-A	1	1.39366	1.29419	1.29615	0.439894	1.44839	1.42465	0.729574	0.883904	1.33012	1.11195	1.66294	1.75318	0.981916	1.45173	0.6571	1.08004	1.13735	1	1.328	1.10431	0.9812	1.50936	1.03025	1.07247	0.932933	0.863624	-0.100155	0.0636751
1322	A0A8M1Q806	si:dkey-79f11.7	interferon-induced protein 44 isoform X2	1	7.10977	0.805957	1.98441	3.26742	0.73894	0.638434	0.836398	0.907707	1.14956	0.790544	0.553457	0.808339	1.73279	0.840696	1.0989	0.622222	0.914915	1	3.30005	1.54826	0.964556	0.717446	1.22413	0.845712	0.790645	0.736938	-0.338898	0.132569
1323	Q6NZ06	ilf2	Interleukin enhancer-binding factor 2 homolog	9	0.403538	1.05484	0.653009	0.58928	0.746523	0.923365	0.968461	0.893425	0.855987	0.541003	0.708528	0.874456	0.334002	0.677846	0.802501	1.06912	0.88472	1	0.703796	0.753056	0.905958	0.707996	0.604783	0.984613	0.803105	0.432601	-0.316339	0.363912
1324	A0A8M2BAZ5	ilf3b	interleukin enhancer-binding factor 3 homolog isoform X3	33	0.678111	0.936223	0.726349	0.669376	0.73894	0.910359	0.913288	0.9085	0.93891	0.640819	0.783065	0.842464	0.47296	0.69594	0.785724	1.01865	0.886733	1	0.780228	0.772892	0.920233	0.755449	0.651541	0.968463	0.842992	0.359532	-0.24641	0.444263
1325	A0A2R8RUM2	ilf3a	Interleukin enhancer-binding factor 3a	6	0.507543	1.1671	0.69391	0.722774	0.707764	1.04159	0.791203	0.847405	0.993747	0.584922	0.843894	0.833932	0.495562	0.698724	0.981456	1.08993	0.940078	1	0.789519	0.824044	0.877452	0.754249	0.725247	1.01	0.880108	0.608536	-0.184248	0.215714
1326	A3KNK1	tmem120a	Ion channel TACAN	1	1.23974	0.566606	0.794048	0.588009	0.670691	0.808683	0.877485	0.822014	0.932223	1.00814	0.668261	0.825401	0.503096	0.950654	0.904561	0.892233	0.816278	1	0.866797	0.689128	0.877241	0.833935	0.786104	0.902837	1.14072	0.56791	0.189949	0.24572
1327	E7FBD5	iqgap1	IQ motif-containing GTPase-activating protein 1	18	1.18565	2.37763	1.52886	1.41249	1.54444	2.23452	1.02598	0.955314	1.32477	1.18981	1.81287	1.83636	1.02042	1.44199	1.83848	0.852694	0.883714	1	1.69738	1.73048	1.10202	1.61301	1.43363	0.912136	0.828456	0.441095	-0.271503	0.355468
1328	F1QNR8	ireb2	Iron-responsive element-binding protein 2	1	0.998446	1.02201	0.788406	0.905851	0.804661	1.02031	1.12165	1.17351	0.906142	0.848437	0.911576	1.01522	0.575086	0.952046	1.12965	0.998885	0.775011	1	0.936287	0.910275	1.0671	0.925078	0.885595	0.924632	0.972888	0.894646	-0.0396546	0.0483486
1329	F1RBD9	isca2	Iron-sulfur cluster assembly 2 (Fragment)	1	0.952684	0.581433	0.716476	0.53779	0.800448	0.630158	1.00485	0.937858	0.932892	0.519044	0.705958	0.80194	0.395947	0.772494	1.8231	1.14299	0.943098	1	0.750198	0.656132	0.958534	0.675647	0.997181	1.0287	1.51979	0.475812	0.60387	0.322565
1330	E7F6F7	abcb7	Iron-sulfur clusters transporter ABCB7, mitochondrial	9	0.482582	0.408803	0.421706	0.396667	0.438982	0.39843	0.684966	0.753778	0.7851	0.48311	0.417235	0.379642	0.425246	0.471848	0.411037	0.932813	0.754881	1	0.437697	0.41136	0.741281	0.426662	0.436043	0.895898	1.06	0.343339	0.0840703	0.464277
1331	A0A8M1PIW2	acad8	isobutyryl-CoA dehydrogenase, mitochondrial	3	0.43266	0.542247	0.430168	0.429723	0.678274	0.39843	0.70727	0.698236	0.759019	0.606882	0.406097	0.522541	0.218482	0.373024	0.608167	0.876626	0.750855	1	0.468358	0.502142	0.721509	0.51184	0.399891	0.875827	0.79637	0.51625	-0.328489	0.28714
1332	A0A8M2BF40	idh1	Isocitrate dehydrogenase [NADP]	9	1.13157	1.48271	1.8462	1.73161	1.6228	1.5216	1.24374	1.13146	1.45384	1.6809	2.01678	1.77237	1.21714	1.54499	1.85386	0.877666	1.15245	1	1.48682	1.62534	1.27635	1.82335	1.53866	1.01004	0.946673	0.677511	-0.0790613	0.169083
1333	Q7ZUP6	zgc:55485	Isocitrate dehydrogenase [NADP]	14	0.611548	0.963759	0.887133	0.82639	0.934418	0.971838	0.829355	0.879143	0.930217	0.726661	0.885874	0.893651	0.781012	0.82121	0.886386	0.961947	0.883714	1	0.820814	0.910882	0.879571	0.835396	0.829536	0.948554	0.910695	0.201864	-0.13496	0.694941
1334	A0A8N7UZX0	iars1	Isoleucine--tRNA ligase	1	2.45867	0.798543	1.37654	0.679547	1.46945	0.917453	1.03655	1.15526	1.00578	2.48742	1.19345	1.20078	0.913274	1.886	1.28204	1.04467	1.0669	1	1.54458	1.02215	1.06586	1.62721	1.36044	1.03719	1.33096	0.409502	0.412463	0.387744
1335	F6NK54	ivd	Isovaleryl-CoA dehydrogenase, mitochondrial	2	0.287053	0.720172	0.593773	0.550503	0.635303	0.747204	0.622163	0.622858	0.734276	0.566955	0.695677	0.56733	0.430268	0.605468	0.514495	0.881828	0.734751	1	0.533666	0.644337	0.659766	0.609987	0.516744	0.872193	0.801978	0.169281	-0.318365	0.771392
1336	F8W618	ssfa2	ITPR-interacting domain-containing 2 (Fragment)	1	0.0416019	2.99507	1.21152	2.10602	2.00112	5.08028	0.669706	0.979118	1.54613	0.96622	1.41877	3.46583	1.55616	0.892195	3.4295	1.26838	0.770985	1	1.41606	3.06247	1.06498	1.95027	1.95929	1.01312	0.639773	0.431812	-0.644368	0.364705
1337	A0A0R4IK10	f11r.1	Junctional adhesion molecule A	1	0.0416019	0.886447	1.05779	0.835926	1.09872	0.809865	3.47061	1.92332	1.15558	0.824481	1.42477	0.974699	1.24644	1.4225	0.425018	1.11386	0.59082	1	0.661946	0.914837	2.18317	1.07465	1.03132	0.90156	1.12733	0.735004	0.172905	0.133711
1338	A0A8M9Q0Q1	jcada	junctional protein associated with coronary artery disease	1	0.411859	0.38974	0.399139	0.27398	0.303328	0.4138	1.06413	0.925956	1.12549	0.816496	0.418948	0.475619	0.230202	0.552577	0.454378	1.18097	1.00349	1	0.400246	0.330369	1.03853	0.570354	0.412385	1.06149	1.24826	0.476289	0.319914	0.322129
1339	A0A2R8QI67	kat7a	K(lysine) acetyltransferase 7a	1	0.536665	0.875856	0.500687	0.656663	0.566212	0.74011	0.677336	0.794244	0.641321	0.684738	0.564595	0.62065	0.393436	0.612427	0.672479	0.967149	0.76092	1	0.637736	0.654328	0.7043	0.623328	0.559447	0.909356	0.854995	0.390181	-0.226012	0.408734
1340	A0A8N7UR08	slc4a1ap	kanadaptin isoform X1	1	0.732194	0.792189	0.668523	0.551139	0.802133	0.931641	1.04594	0.916435	0.896111	0.708694	0.733374	0.584393	0.564204	0.946479	0.75916	1.12635	0.929007	1	0.730969	0.761638	0.952828	0.675487	0.756614	1.01845	0.993405	0.976012	-0.00954643	0.010545
1341	F1QB53	kpna1	Karyopherin alpha 1 (importin alpha 5) (Fragment)	1	0.694752	0.593083	0.739043	0.79842	1.16865	0.682178	1.11461	1.36473	1.00712	1.59307	1.06579	0.927777	0.827052	0.894979	0.831861	1.11178	0.815271	1	0.675626	0.883084	1.16216	1.19554	0.851297	0.975684	0.964005	0.840763	-0.0528877	0.0753263
1342	Q7ZUV2	katnb1	Katanin p80 WD40 repeat-containing subunit B1	1	2.65004	0.709581	1.385	0.67764	0.913353	0.82287	1.30713	1.24413	0.945598	3.48159	0.730803	1.28822	1.14682	2.30495	1.65953	1.24653	0.969267	1	1.58154	0.804621	1.16562	1.83354	1.70377	1.07193	2.11748	0.0582494	1.08235	1.23471
1343	Q7ZVF7	wu:fd21e01	Kelch-like 11 (Drosophila)	1	0.802917	0.542247	0.72917	0.460872	0.579693	0.52257	0.576968	0.570491	0.592503	0.788547	0.639132	0.697432	0.36916	0.672278	0.569021	0.639911	0.584781	1	0.691445	0.521045	0.579987	0.70837	0.53682	0.741564	1.03028	0.876631	0.0430302	0.0571834
1344	B0UYS0	krt15	Keratin 15	53	0.852839	0.487175	0.653009	2.0005	0.614238	0.639616	0.799421	0.81408	0.755007	0.802522	0.677685	0.524674	2.33215	0.663927	0.690654	0.895875	2.07139	1	0.664341	1.08479	0.789502	0.668293	1.22891	1.32242	1.13286	0.850488	0.179972	0.070332
1345	A0A8M1P5N6	krt4	keratin 4	424	2.15082	0.545424	0.990092	2.79701	0.727986	0.67272	1.06824	1.09734	0.892098	1.91647	0.759933	0.806206	1.57458	1.22068	0.928329	1.05819	2.12474	1	1.22878	1.39924	1.01923	1.16087	1.2412	1.39431	0.88705	0.837799	-0.172912	0.07686
1346	A0A8M6YXS6	krt5	keratin 5 isoform X1	495	2.42539	0.575078	1.15229	1.614	0.684172	0.704642	0.869267	0.958488	0.837262	1.92845	0.690536	0.944839	1.27406	1.23042	0.952096	0.938015	1.6859	1	1.38425	1.00094	0.888339	1.18794	1.15219	1.20797	1.15111	0.663722	0.203029	0.178014
1347	A8E5G0	krt91	Keratin 91	237	2.0801	0.640741	1.086	2.75252	0.679959	0.762574	0.828181	0.906914	0.788444	1.6849	0.711955	0.88512	1.53273	1.12882	0.922736	0.891193	2.89774	1	1.26894	1.39835	0.841179	1.09399	1.19476	1.59631	0.854406	0.785861	-0.227006	0.104654
1348	Q6DHU3	krt97	Keratin 97	27	1.36454	0.772067	1.09869	4.93482	1.03047	1.03923	1.08996	1.02038	0.879392	1.45332	0.933852	0.919245	1.98057	1.09402	1.0961	0.875585	4.33201	1	1.07843	2.33484	0.996576	1.10214	1.39023	2.0692	0.595428	0.51769	-0.748001	0.285931
1349	Q7ZTS4	krt18	Keratin, type I cytoskeletal 18	96	2.89549	0.711699	1.18049	1.98715	1.12147	0.981297	0.97257	1.0053	0.843949	2.18198	0.873023	0.944839	2.37903	1.23042	0.960485	0.984318	2.15493	1	1.5959	1.36331	0.940607	1.33328	1.52331	1.37975	1.11737	0.780456	0.160103	0.107652
1350	A2CE73	khdrbs1a	KH domain-containing, RNA-binding, signal transduction-associated 1a	24	0.632349	1.04319	0.898416	0.712603	0.856058	1.01558	0.917984	0.826775	1.05326	0.692724	0.990397	0.929909	0.461241	0.839304	0.894775	0.989	0.901831	1	0.857985	0.861415	0.932675	0.87101	0.731773	0.96361	0.849502	0.468129	-0.235311	0.329635
1351	A9JT32	khdrbs1b	KH domain-containing, RNA-binding, signal transduction-associated 1b	6	0.420179	0.758299	0.538768	0.363612	0.618451	0.772032	0.815855	0.853752	0.924867	0.457158	0.69225	0.725159	0.331491	0.523347	0.543855	1.04571	0.876668	1	0.572415	0.584698	0.864825	0.624855	0.466231	0.974125	0.797387	0.435855	-0.326648	0.360658
1352	F1QXP8	khsrp	KH-type-splicing regulatory protein	12	0.711393	0.880092	0.667113	0.61725	0.694283	0.880802	0.87455	0.891838	0.930217	0.620856	0.72909	0.776346	0.645402	0.686197	0.775937	0.979636	0.926994	1	0.752866	0.730779	0.898868	0.708764	0.702512	0.968876	0.96132	0.762122	-0.0569109	0.117975
1353	A0A8M2B5B8	ktn1	kinectin isoform X2	6	1.08997	0.894919	0.771482	0.692261	0.758319	0.961198	0.700227	1.02514	1.1937	1.37147	0.758219	0.938441	0.715718	0.872709	0.809491	0.92657	0.842447	1	0.91879	0.803926	0.973021	1.02271	0.799306	0.923006	0.994254	0.962717	-0.00831399	0.0165012
1354	A0A286YA13	kif5ba	Kinesin-like protein	1	0.981805	1.05166	1.12126	0.926829	0.947899	1.0475	0.835811	0.905327	0.95496	1.06204	1.0358	1.20718	0.775152	1.03138	1.06814	0.972352	0.735757	1	1.05158	0.974077	0.898699	1.10167	0.958224	0.902703	0.983725	0.880991	-0.0236728	0.0550288
1355	Q7ZU82	Surhe	Kinesin-like protein	1	0.345296	0.522125	0.479532	0.464686	0.534194	0.536757	0.994287	1.07592	0.930217	0.405253	0.588584	0.580127	0.302192	0.558144	0.587196	1.35526	0.947124	1	0.448984	0.511879	1.00014	0.524655	0.482511	1.10079	0.942627	0.769325	-0.0852415	0.11389
1356	E9QB71	kif3a	Kinesin-like protein	1	0.940203	0.813371	1.06907	1.04379	1.30599	1.00612	0.911527	0.999747	1.03855	0.804518	0.860172	0.923511	0.771804	0.921425	0.945106	0.878707	0.879688	1	0.940882	1.11864	0.983276	0.862733	0.879445	0.919465	0.786175	0.0928093	-0.347078	1.03241
1357	Q5XJ76	wu:fb64g01	Kininogen 1	13	0.65731	0.712758	0.851874	0.560038	0.749893	0.673902	0.994874	0.77044	1.06396	0.628841	0.614286	0.684635	0.518163	0.659751	0.68646	0.65864	0.830369	1	0.740647	0.661278	0.943093	0.642588	0.621458	0.829669	0.939784	0.627847	-0.0895996	0.202146
1358	Q568G0	LOC553525	KRR1 small subunit processome component homolog (Fragment)	1	0.698912	0.59626	0.451324	0.476764	0.561156	0.665626	0.842855	0.844231	0.706189	0.560967	0.564595	0.755018	1.08153	0.643049	0.626342	1.00097	0.929007	1	0.582165	0.567849	0.797758	0.62686	0.78364	0.976657	1.38002	0.245553	0.464685	0.609855
1359	A4QN86	krt1-19d	Krt1-19d protein (Fragment)	4	0.20801	0.187456	0.234124	1.41249	0.230023	0.247098	0.279973	0.290403	0.298927	0.241555	0.236462	0.196219	0.61443	0.268633	0.308977	0.278335	1.34067	1	0.209863	0.629871	0.289768	0.224745	0.397346	0.873001	0.630838	0.597734	-0.664659	0.223492
[truncated: 1,165 more rows]
